# Supplementary material for: Synthesis and crystal structure of (2S,4aR,8aR)-6-oxo-2,4a,6,8a-tetra­hydro­pyrano[3,2-b]pyran-2-carboxamide
Source: Acta Crystallogr E Crystallogr Commun. 2020 Apr 30;76(Pt 5):761–4. doi: 10.1107/S2056989020001292 (PMC7199262; doi:10.1107/S2056989020001292)
Supplement: Supplementary file 1 [file e-76-00761-sup1.cif]

##############################################################################
#                                                                            #
# This CIF contains the data in a paper accepted for publication in          #
# Acta Crystallographica Section E. It conforms to the requirements of       #
# Notes for Authors for Acta Crystallographica Section E, and has been       #
# peer reviewed under the auspices of the IUCr Commission on Journals.       #
#                                                                            #
# Full details of the Crystallographic Information File format               #
# are given in the paper "The Crystallographic Information File (CIF):       #
# a New Standard Archive File for Crystallography" by S. R. Hall, F. H.      #
# Allen and I. D. Brown [Acta Cryst. (1991), A47, 655-685].                  #
#                                                                            #
# The current version of the core CIF dictionary is obtainable from          #
# ftp://ftp.iucr.org/pub/cif_core.dic.                                       #
#                                                                            #
# Software is freely available for graphical display of the structure(s)     #
# in this CIF. For information consult the CIF software page                 #
# http://www.iucr.org/resources/cif/software.                                #
#                                                                            #
# This file may be used for bona fide research purposes within the           #
# scientific community so long as proper attribution is given to the journal # 
# article from which it was obtained.                                        #
#                                                                            #
##############################################################################
data_I
_audit_creation_method
;
Olex2 1.2
(compiled May 18 2018 14:05:52 for OlexSys, GUI svn.r5506)
;
_journal_date_recd_electronic     2019-12-10
_journal_date_accepted     2020-01-29
_journal_name_full     'Acta Crystallographica, Section E'
_journal_year     2020
_journal_volume     76
_journal_issue      5
_journal_page_first     761
_journal_page_last     764
_journal_paper_category     GO
_journal_paper_doi     10.1107/S2056989020001292
_journal_coeditor_code     ZL4038
_publ_contact_author_name     'Giuliano, Robert'
_publ_contact_author_address
;
Department of Chemistry
Villanova University
800 E Lancaster Avenue
Villanova, PA
USA
;
_publ_contact_author_email     'robert.giuliano@villanova.edu'
_publ_contact_author_fax     '610-519-7167'
_publ_contact_author_phone     '610-519-5433'
_publ_section_title
;\
Synthesis and crystal structure of
(2<i>S</i>,4a<i>R</i>,8a<i>R</i>)-6-oxo-2,4a,6,8a-tetrahydropyrano[3,2-\
<i>b</i>]pyran-2-carboxamide
;
_publ_section_title_footnote     .
loop_
    _publ_author_name
    _publ_author_footnote
    _publ_author_address
    'Greene, John' .
;
Department of Chemistry
Villanova University
800 E Lancaster Avenue
Villanova, PA
USA
;
    'Kopplin, Noa' .
;
Department of Chemistry
Villanova University
800 E Lancaster Avenue
Villanova, PA
USA
;
    'Roireau, Jack' .
;
Department of Chemistry
Villanova University
800 E Lancaster Avenue
Villanova, PA
USA
;
    'Bezpalko, Mark' .
;
Department of Chemistry
Villanova University
800 E Lancaster Avenue
Villanova, PA
USA
;
    'Kassel, Scott' .
;
Department of Chemistry
Villanova University
800 E Lancaster Avenue
Villanova, PA
USA
;
    'Giuliano, Michael W.' .
;
Department of Chemistry and Biochemistry
College of Charleston,
66 George Street
Charleston, SC
USA
;
    'Giuliano, Robert' .
;
Department of Chemistry
Villanova University
800 E Lancaster Avenue
Villanova, PA
USA
;
_publ_section_synopsis
;\
(2<i>S</i>,4a<i>R</i>,8a<i>R</i>)-6-Oxo-2,4a,6,8a-tetrahydropyrano[3,2-\
<i>b</i>]pyran-2-carboxamide, a potentially effective antibacterial agent, was
prepared by a chemoselective hydration of the corresponding nitrile using a
heterogeneous catalytic method based on copper(II) supported on molecular
sieves, in the presence of acetaldoxime. It belongs to a new class of
pyranopyrans that possess antibacterial and phytotoxic activity.
;
_chemical_name_systematic
;\
(2<i>S</i>,4a<i>R</i>,8a<i>R</i>)-6-Oxo-2,4a,6,8a-tetrahydropyrano[3,2-\
<i>b</i>]pyran-2-carboxamide
;
_chemical_name_common     ?
_chemical_formula_moiety     'C9 H9 N O4'
_chemical_formula_sum     'C9 H9 N O4'
_chemical_formula_iupac     'C9 H9 N O4'
_chemical_formula_weight     195.17
_chemical_melting_point     ?
_chemical_absolute_configuration     syn
_space_group_crystal_system     orthorhombic
_space_group_name_H-M_alt     'P 21 21 21'
_space_group_name_Hall     'P 2ac 2ab'
loop_
    _space_group_symop_operation_xyz
    'x, y, z'
    'x+1/2, -y+1/2, -z'
    '-x, y+1/2, -z+1/2'
    '-x+1/2, -y, z+1/2'
_cell_length_a     4.92790(10)
_cell_length_b     10.6350(3)
_cell_length_c     15.8788(4)
_cell_angle_alpha     90
_cell_angle_beta     90
_cell_angle_gamma     90
_cell_volume     832.18(4)
_cell_formula_units_Z     4
_cell_measurement_reflns_used     8408
_cell_measurement_theta_min     2.30
_cell_measurement_theta_max     30.17
_cell_measurement_temperature     100(2)
_exptl_crystal_description     prism
_exptl_crystal_colour     colourless
_exptl_crystal_size_max     0.4
_exptl_crystal_size_mid     0.3
_exptl_crystal_size_min     0.18
_exptl_crystal_density_diffrn     1.558
_exptl_crystal_density_meas     ?
_exptl_crystal_density_method     ?
_exptl_crystal_F_000     408
_exptl_absorpt_coefficient_mu     0.124
_exptl_absorpt_correction_type     multi-scan
_exptl_absorpt_process_details
;
(SADABS; Krause <i>et al</i>., 2015)
;
_exptl_absorpt_correction_T_min     0.6540
_exptl_absorpt_correction_T_max     0.7460
_diffrn_ambient_temperature     99.98
_diffrn_source     'sealed tube'
_diffrn_radiation_type     MoK\a
_diffrn_radiation_wavelength     0.71073
_diffrn_radiation_monochromator     graphite
_diffrn_measurement_device_type     'Bruker SMART APEXII area detector'
_diffrn_measurement_device     '\k-geometry diffractometer'
_diffrn_measurement_method     '\w and \f scans'
_diffrn_detector     'Bruker APEX2 area detector'
_diffrn_detector_area_resol_mean     8
_diffrn_reflns_number     14252
_diffrn_reflns_av_R_equivalents     0.0314
_diffrn_reflns_av_unetI/netI     0.0222
_diffrn_reflns_theta_min     2.305
_diffrn_reflns_theta_max     30.198
_diffrn_reflns_theta_full     26.000
_diffrn_measured_fraction_theta_max     1.000
_diffrn_measured_fraction_theta_full     1.000
_diffrn_reflns_limit_h_min     -5
_diffrn_reflns_limit_h_max     6
_diffrn_reflns_limit_k_min     -15
_diffrn_reflns_limit_k_max     14
_diffrn_reflns_limit_l_min     -22
_diffrn_reflns_limit_l_max     22
_diffrn_standards_number     0
_refine_special_details
;
1. Fixed Uiso
 At 1.2 times of:
  All C(H) groups
2.a Ternary CH refined with riding coordinates:
 C4A(H4A), C6(H6), C8A(H8A)
2.b Aromatic/amide H refined with riding coordinates:
 C3(H3), C4(H4), C7(H7), C8(H8)
3. N1(H1A) and N1(H1B) located from the difference map with refined Uiso
;
_reflns_number_total     2461
_reflns_number_gt     2366
_reflns_threshold_expression     'I > 2\s(I)'
_refine_ls_structure_factor_coef     Fsqd
_refine_ls_matrix_type     full
_refine_ls_R_factor_all     0.0334
_refine_ls_R_factor_gt     0.0318
_refine_ls_wR_factor_gt     0.0790
_refine_ls_wR_factor_ref     0.0801
_refine_ls_goodness_of_fit_ref     1.040
_refine_ls_restrained_S_all     1.040
_refine_ls_number_reflns     2461
_refine_ls_number_parameters     135
_refine_ls_number_restraints     0
_refine_ls_hydrogen_treatment     mixed
_refine_ls_weighting_scheme     calc
_refine_ls_weighting_details
              'w=1/[\s^2^(Fo^2^)+(0.0446P)^2^+0.2050P] where P=(Fo^2^+2Fc^2^)/3'
_atom_sites_solution_hydrogens     mixed
_atom_sites_solution_primary     direct
_atom_sites_solution_secondary     ?
_refine_ls_shift/su_max     0.000
_refine_ls_shift/su_mean     0.000
_refine_diff_density_max     0.348
_refine_diff_density_min     -0.201
_refine_ls_extinction_method     none
_refine_ls_extinction_coef     .
_refine_ls_abs_structure_details
;
Flack <i>x</i> determined using 928 quotients
[(<i>I</i>^+^)-(<i>I</i>^-^)]/[(<i>I</i>^+^)+(<i>I</i>^-^)]
(Parsons et al., 2013)
;
_refine_ls_abs_structure_Flack     -0.1(3)
loop_
    _atom_type_symbol
    _atom_type_description
    _atom_type_scat_dispersion_real
    _atom_type_scat_dispersion_imag
    _atom_type_scat_source
    C C 0.0033 0.0016 'International Tables Vol C Tables 4.2.6.8 and 6.1.1.4'
    H H 0.0000 0.0000 'International Tables Vol C Tables 4.2.6.8 and 6.1.1.4'
    N N 0.0061 0.0033 'International Tables Vol C Tables 4.2.6.8 and 6.1.1.4'
    O O 0.0106 0.0060 'International Tables Vol C Tables 4.2.6.8 and 6.1.1.4'
_computing_data_collection
;
APEX3 (Bruker, 2016)
;
_computing_cell_refinement
;
SAINT (Bruker, 2015)
;
_computing_data_reduction
;
SAINT (Bruker, 2015)
;
_computing_structure_solution
;
SIR92 (Altomare <i>et al</i>., 1994)
;
_computing_structure_refinement
;
SHELXL2014 (Sheldrick, 2015)
;
_computing_molecular_graphics
;
<i>OLEX2</i> (Dolomanov <i>et al</i>., 2009)
;
_computing_publication_material
;
<i>OLEX2</i> (Dolomanov <i>et al</i>., 2009)
;
loop_
    _atom_site_type_symbol
    _atom_site_label
    _atom_site_fract_x
    _atom_site_fract_y
    _atom_site_fract_z
    _atom_site_U_iso_or_equiv
    _atom_site_adp_type
    _atom_site_calc_flag
    _atom_site_occupancy
    _atom_site_disorder_assembly
    _atom_site_disorder_group
    O O1 0.7129(2) 0.30730(10) 0.31022(7) 0.0145(2) Uani d 1 . .
    C C2 0.5987(3) 0.22091(15) 0.36070(9) 0.0141(3) Uani d 1 . .
    O O2 0.7069(3) 0.11890(11) 0.36663(8) 0.0198(3) Uani d 1 . .
    C C3 0.3563(3) 0.25659(15) 0.40997(9) 0.0155(3) Uani d 1 . .
    H H3 0.2482 0.1928 0.4350 0.019 Uiso calc 1 . .
    C C4 0.2869(3) 0.37655(14) 0.41980(10) 0.0154(3) Uani d 1 . .
    H H4 0.1413 0.3982 0.4562 0.019 Uiso calc 1 . .
    C C4A 0.4377(3) 0.47756(14) 0.37369(9) 0.0121(3) Uani d 1 . .
    H H4A 0.3071 0.5453 0.3574 0.015 Uiso calc 1 . .
    O O5 0.6340(2) 0.52880(10) 0.43085(6) 0.0118(2) Uani d 1 . .
    C C6 0.7796(3) 0.63226(13) 0.39613(9) 0.0107(3) Uani d 1 . .
    H H6 0.9519 0.6405 0.4289 0.013 Uiso calc 1 . .
    C C7 0.8579(3) 0.61248(14) 0.30510(9) 0.0126(3) Uani d 1 . .
    H H7 0.9754 0.6718 0.2792 0.015 Uiso calc 1 . .
    C C8 0.7700(3) 0.51613(14) 0.25988(9) 0.0140(3) Uani d 1 . .
    H H8 0.8362 0.5046 0.2042 0.017 Uiso calc 1 . .
    C C8A 0.5687(3) 0.42536(14) 0.29495(9) 0.0124(3) Uani d 1 . .
    H H8A 0.4244 0.4103 0.2518 0.015 Uiso calc 1 . .
    C C9 0.6280(3) 0.75809(14) 0.40406(8) 0.0112(3) Uani d 1 . .
    O O3 0.3793(2) 0.76516(11) 0.40436(7) 0.0163(2) Uani d 1 . .
    N N1 0.7940(3) 0.85729(13) 0.40610(9) 0.0151(3) Uani d 1 . .
    H H1A 0.735(5) 0.933(2) 0.4068(15) 0.033(6) Uiso d 1 . .
    H H1B 0.967(5) 0.845(2) 0.4125(13) 0.017(5) Uiso d 1 . .
loop_
    _atom_site_aniso_label
    _atom_site_aniso_U_11
    _atom_site_aniso_U_22
    _atom_site_aniso_U_33
    _atom_site_aniso_U_12
    _atom_site_aniso_U_13
    _atom_site_aniso_U_23
    O1 0.0173(5) 0.0092(5) 0.0170(5) 0.0032(4) 0.0028(4) -0.0007(4)
    C2 0.0161(7) 0.0111(7) 0.0151(6) -0.0009(5) -0.0026(5) -0.0014(5)
    O2 0.0235(6) 0.0102(5) 0.0255(6) 0.0034(4) 0.0003(5) 0.0013(4)
    C3 0.0137(6) 0.0138(7) 0.0189(7) -0.0026(6) 0.0003(5) 0.0016(6)
    C4 0.0121(6) 0.0140(7) 0.0202(7) -0.0014(5) 0.0027(5) -0.0012(5)
    C4A 0.0104(6) 0.0093(6) 0.0166(6) 0.0006(5) 0.0004(5) -0.0011(5)
    O5 0.0140(5) 0.0093(5) 0.0121(4) -0.0021(4) 0.0006(4) 0.0006(4)
    C6 0.0103(6) 0.0087(6) 0.0130(6) -0.0001(5) -0.0001(5) 0.0005(5)
    C7 0.0116(6) 0.0119(6) 0.0145(6) 0.0021(5) 0.0030(5) 0.0029(5)
    C8 0.0170(7) 0.0133(7) 0.0117(6) 0.0035(6) 0.0023(5) 0.0018(5)
    C8A 0.0153(7) 0.0088(6) 0.0130(6) 0.0021(5) -0.0017(5) -0.0005(5)
    C9 0.0144(6) 0.0096(6) 0.0097(5) 0.0009(5) 0.0001(5) -0.0001(5)
    O3 0.0121(5) 0.0128(5) 0.0240(5) 0.0019(4) 0.0016(4) -0.0016(4)
    N1 0.0155(6) 0.0082(6) 0.0215(6) 0.0000(5) -0.0023(5) 0.0015(5)
_geom_special_details
;
 All esds (except the esd in the dihedral angle between two l.s. planes)
 are estimated using the full covariance matrix.  The cell esds are taken
 into account individually in the estimation of esds in distances, angles
 and torsion angles; correlations between esds in cell parameters are only
 used when they are defined by crystal symmetry.  An approximate (isotropic)
 treatment of cell esds is used for estimating esds involving l.s. planes.
;
loop_
    _geom_bond_atom_site_label_1
    _geom_bond_atom_site_label_2
    _geom_bond_site_symmetry_2
    _geom_bond_distance
    _geom_bond_publ_flag
    O1 C2 . 1.3428(18) ?
    O1 C8A . 1.4629(18) ?
    C2 O2 . 1.2126(19) ?
    C2 C3 . 1.478(2) ?
    C3 H3 . 0.9500 ?
    C3 C4 . 1.330(2) ?
    C4 H4 . 0.9500 ?
    C4 C4A . 1.497(2) ?
    C4A H4A . 1.0000 ?
    C4A O5 . 1.4343(18) ?
    C4A C8A . 1.513(2) ?
    O5 C6 . 1.4243(17) ?
    C6 H6 . 1.0000 ?
    C6 C7 . 1.511(2) ?
    C6 C9 . 1.538(2) ?
    C7 H7 . 0.9500 ?
    C7 C8 . 1.324(2) ?
    C8 H8 . 0.9500 ?
    C8 C8A . 1.492(2) ?
    C8A H8A . 1.0000 ?
    C9 O3 . 1.2280(19) ?
    C9 N1 . 1.335(2) ?
    N1 H1A . 0.86(3) ?
    N1 H1B . 0.87(2) ?
loop_
    _geom_angle_atom_site_label_1
    _geom_angle_atom_site_label_2
    _geom_angle_atom_site_label_3
    _geom_angle_site_symmetry_1
    _geom_angle_site_symmetry_3
    _geom_angle
    _geom_angle_publ_flag
    C2 O1 C8A . . 118.85(12) ?
    O1 C2 C3 . . 118.63(14) ?
    O2 C2 O1 . . 118.31(14) ?
    O2 C2 C3 . . 122.97(14) ?
    C2 C3 H3 . . 119.5 ?
    C4 C3 C2 . . 121.08(14) ?
    C4 C3 H3 . . 119.5 ?
    C3 C4 H4 . . 119.9 ?
    C3 C4 C4A . . 120.23(14) ?
    C4A C4 H4 . . 119.9 ?
    C4 C4A H4A . . 108.9 ?
    C4 C4A C8A . . 110.65(12) ?
    O5 C4A C4 . . 107.33(12) ?
    O5 C4A H4A . . 108.9 ?
    O5 C4A C8A . . 112.00(12) ?
    C8A C4A H4A . . 108.9 ?
    C6 O5 C4A . . 112.85(11) ?
    O5 C6 H6 . . 107.1 ?
    O5 C6 C7 . . 113.04(12) ?
    O5 C6 C9 . . 113.33(12) ?
    C7 C6 H6 . . 107.1 ?
    C7 C6 C9 . . 108.88(11) ?
    C9 C6 H6 . . 107.1 ?
    C6 C7 H7 . . 118.6 ?
    C8 C7 C6 . . 122.88(13) ?
    C8 C7 H7 . . 118.6 ?
    C7 C8 H8 . . 119.5 ?
    C7 C8 C8A . . 121.06(13) ?
    C8A C8 H8 . . 119.5 ?
    O1 C8A C4A . . 112.66(12) ?
    O1 C8A C8 . . 107.10(12) ?
    O1 C8A H8A . . 108.7 ?
    C4A C8A H8A . . 108.7 ?
    C8 C8A C4A . . 110.78(12) ?
    C8 C8A H8A . . 108.7 ?
    O3 C9 C6 . . 122.57(14) ?
    O3 C9 N1 . . 124.26(15) ?
    N1 C9 C6 . . 113.09(13) ?
    C9 N1 H1A . . 122.5(17) ?
    C9 N1 H1B . . 118.8(14) ?
    H1A N1 H1B . . 118(2) ?
loop_
    _geom_torsion_atom_site_label_1
    _geom_torsion_atom_site_label_2
    _geom_torsion_atom_site_label_3
    _geom_torsion_atom_site_label_4
    _geom_torsion_site_symmetry_1
    _geom_torsion_site_symmetry_2
    _geom_torsion_site_symmetry_3
    _geom_torsion_site_symmetry_4
    _geom_torsion
    _geom_torsion_publ_flag
    O1 C2 C3 C4 . . . . -15.0(2) ?
    C2 O1 C8A C4A . . . . 41.32(17) ?
    C2 O1 C8A C8 . . . . 163.37(12) ?
    C2 C3 C4 C4A . . . . 6.2(2) ?
    O2 C2 C3 C4 . . . . 161.46(16) ?
    C3 C4 C4A O5 . . . . -98.05(16) ?
    C3 C4 C4A C8A . . . . 24.4(2) ?
    C4 C4A O5 C6 . . . . -176.04(11) ?
    C4 C4A C8A O1 . . . . -46.75(16) ?
    C4 C4A C8A C8 . . . . -166.70(12) ?
    C4A O5 C6 C7 . . . . -41.21(16) ?
    C4A O5 C6 C9 . . . . 83.29(14) ?
    O5 C4A C8A O1 . . . . 72.95(15) ?
    O5 C4A C8A C8 . . . . -47.00(16) ?
    O5 C6 C7 C8 . . . . 8.0(2) ?
    O5 C6 C9 O3 . . . . -30.03(19) ?
    O5 C6 C9 N1 . . . . 153.21(13) ?
    C6 C7 C8 C8A . . . . 4.7(2) ?
    C7 C6 C9 O3 . . . . 96.70(16) ?
    C7 C6 C9 N1 . . . . -80.06(15) ?
    C7 C8 C8A O1 . . . . -108.78(16) ?
    C7 C8 C8A C4A . . . . 14.4(2) ?
    C8A O1 C2 O2 . . . . 173.12(13) ?
    C8A O1 C2 C3 . . . . -10.21(19) ?
    C8A C4A O5 C6 . . . . 62.33(15) ?
    C9 C6 C7 C8 . . . . -118.85(16) ?
loop_
    _geom_hbond_atom_site_label_D
    _geom_hbond_atom_site_label_H
    _geom_hbond_atom_site_label_A
    _geom_hbond_site_symmetry_A
    _geom_hbond_distance_DH
    _geom_hbond_distance_HA
    _geom_hbond_distance_DA
    _geom_hbond_angle_DHA
    N1 H1A O2 1_565 0.86(3) 2.08(3) 2.8840(18) 156(2)
    N1 H1B O3 1_655 0.87(2) 2.21(2) 3.0462(18) 163.1(19)
    C6 H6 O3 1_655 1.00 2.52 3.2787(19) 132.5
_shelx_space_group_comment
;
The symmetry employed for this shelxl refinement is uniquely defined
by the following loop, which should always be used as a source of
symmetry information in preference to the above space-group names.
They are only intended as comments.
;
_shelx_estimated_absorpt_T_min     ?
_shelx_estimated_absorpt_T_max     ?
_shelx_hkl_file
;
   1   0   0   -0.42    0.05
  -1   0   0   -0.41    0.04
  -1   0   0   -0.39    0.05
   1   0   0   -0.44    0.03
   1   0   0   -0.41    0.04
   1   0   0   -0.39    0.05
   1   0   0   -0.41    0.05
   1   0   0   -0.42    0.04
   2   0   0  371.19   11.35
   2   0   0  377.98   11.30
   2   0   0  379.25   11.35
   2   0   0  382.12   11.35
  -2   0   0  379.19   11.41
   2   0   0  399.43   11.42
   2   0   0  367.98   11.32
   3   0   0    0.03    0.04
   3   0   0    0.09    0.08
   3   0   0    0.04    0.06
   3   0   0    0.03    0.06
  -3   0   0    0.00    0.07
   3   0   0   -0.02    0.04
   3   0   0   -0.07    0.07
   4   0   0   14.70    0.57
   4   0   0   14.58    0.66
   4   0   0   13.44    0.64
   4   0   0   13.67    0.61
   4   0   0   14.43    0.66
  -4   0   0   14.97    0.75
   5   0   0    0.01    0.10
   5   0   0    0.15    0.09
   5   0   0    0.07    0.12
   5   0   0    0.00    0.10
   6   0   0    4.28    0.40
   6   0   0    4.17    0.37
   6   0   0    4.34    0.41
   0  -1   0   -0.03    0.02
   0   1   0   -0.02    0.02
   0   1   0   -0.04    0.02
   0  -1   0   -0.02    0.01
   0   1   0   -0.04    0.02
   0  -1   0   -0.03    0.01
   1   1   0   27.85    0.86
   1   1   0   27.54    0.91
   1   1   0   26.95    0.88
  -1   1   0   28.50    0.89
  -1   1   0   28.05    0.92
   1  -1   0   27.70    0.88
   1   1   0   28.33    0.90
   1   1   0   27.89    0.92
   1  -1   0   28.82    0.88
  -1  -1   0   27.97    0.89
   1  -1   0   29.13    0.92
   1  -1   0   26.82    0.89
  -1  -1   0   27.05    0.92
   1  -1   0   29.37    0.90
   2   1   0  104.39    3.26
   2   1   0  108.47    3.20
   2   1   0  105.29    3.23
  -2  -1   0  101.80    3.31
  -2   1   0  105.50    3.31
   2  -1   0  104.93    3.26
   2   1   0  111.39    3.32
   2  -1   0  112.37    3.33
   2   1   0  104.76    3.28
   2  -1   0  104.58    3.25
   2  -1   0  102.32    3.23
   2  -1   0  106.51    3.24
   2   1   0  103.82    3.26
   3  -1   0    5.13    0.26
   3  -1   0    5.81    0.36
   3   1   0    5.16    0.32
  -3   1   0    5.08    0.35
   3   1   0    5.47    0.31
   3   1   0    5.38    0.25
   3  -1   0    5.02    0.29
   3   1   0    5.22    0.28
   3  -1   0    5.50    0.31
   3  -1   0    5.16    0.30
   3   1   0    4.57    0.29
   3  -1   0    5.16    0.28
  -3  -1   0    5.14    0.35
   4  -1   0    4.30    0.26
   4   1   0    3.40    0.30
   4  -1   0    3.63    0.27
   4   1   0    4.06    0.23
   4  -1   0    4.21    0.30
   4   1   0    4.06    0.28
   4  -1   0    3.30    0.28
  -4  -1   0    3.54    0.33
  -4   1   0    4.49    0.48
   4  -1   0    3.61    0.29
   4   1   0    3.98    0.30
   4   1   0    3.79    0.30
   5   1   0    3.49    0.31
   5   1   0    3.04    0.33
   5  -1   0    3.42    0.32
   5  -1   0    3.33    0.30
   5  -1   0    3.65    0.30
   5  -1   0    3.50    0.32
   5   1   0    3.24    0.32
   5  -1   0    3.46    0.32
   5   1   0    3.11    0.31
   6   1   0    5.91    0.49
   6   1   0    5.73    0.47
   6  -1   0    5.42    0.46
   6   1   0    5.50    0.44
   6  -1   0    5.90    0.45
   6  -1   0    5.62    0.43
   0  -2   0   52.76    1.59
   0  -2   0   50.97    1.61
   0   2   0   53.89    1.59
   0   2   0   53.26    1.59
   0   2   0   52.32    1.61
   0   2   0   52.45    1.60
   1   2   0   36.57    1.23
   1  -2   0   41.14    1.20
   1   2   0   39.48    1.26
   1   2   0   38.56    1.22
  -1  -2   0   37.93    1.27
   1   2   0   38.31    1.24
   1   2   0   39.47    1.20
   1   2   0   38.97    1.26
   1  -2   0   40.34    1.26
  -1  -2   0   39.94    1.23
   1  -2   0   39.53    1.25
   2   2   0    6.79    0.32
   2  -2   0    6.99    0.36
   2   2   0    7.26    0.33
  -2   2   0    7.06    0.36
   2   2   0    6.51    0.30
   2  -2   0    6.49    0.32
  -2  -2   0    6.06    0.35
   2   2   0    6.50    0.34
   2  -2   0    7.23    0.29
   2   2   0    7.29    0.27
   2  -2   0    6.49    0.29
   3  -2   0    0.14    0.10
   3  -2   0    0.11    0.08
  -3   2   0   -0.04    0.06
   3  -2   0    0.06    0.06
   3   2   0    0.06    0.06
   3   2   0    0.14    0.07
   3   2   0    0.10    0.07
   3  -2   0    0.17    0.06
  -3  -2   0    0.06    0.08
   3   2   0    0.04    0.04
   3   2   0    0.02    0.07
   4  -2   0   13.50    0.65
   4   2   0   14.86    0.55
   4   2   0   14.03    0.69
   4   2   0   14.29    0.66
   4  -2   0   14.62    0.63
   4  -2   0   14.04    0.62
   4   2   0   14.00    0.62
   4  -2   0   14.92    0.60
  -4  -2   0   14.44    0.74
   4   2   0   14.25    0.66
   5   2   0   -0.09    0.07
   5   2   0    0.04    0.12
   5  -2   0   -0.06    0.08
   5   2   0    0.09    0.12
   5  -2   0    0.03    0.10
   5   2   0    0.16    0.12
   5  -2   0    0.06    0.10
   5  -2   0    0.10    0.09
   6   2   0    1.47    0.26
   6   2   0    1.75    0.33
   6   2   0    1.17    0.25
   6  -2   0    1.33    0.26
   6  -2   0    1.15    0.22
   0   3   0    0.05    0.04
   0  -3   0   -0.02    0.03
   0  -3   0    0.01    0.04
   0   3   0    0.09    0.03
   0   3   0   -0.01    0.03
  -1  -3   0   55.66    1.88
   1  -3   0   62.38    1.78
   1   3   0   58.59    1.84
  -1  -3   0   62.30    1.84
   1   3   0   59.11    1.82
   1   3   0   58.22    1.87
   1   3   0   59.10    1.82
  -2  -3   0    4.90    0.31
   2   3   0    5.31    0.28
   2  -3   0    4.86    0.28
   2   3   0    5.34    0.25
   2  -3   0    5.10    0.25
   2   3   0    5.36    0.22
   2  -3   0    5.44    0.23
   2   3   0    5.05    0.30
   2   3   0    4.96    0.27
   2  -3   0    5.64    0.31
   3   3   0    2.85    0.22
   3  -3   0    3.44    0.25
   3   3   0    2.66    0.22
   3  -3   0    2.99    0.21
   3  -3   0    3.46    0.28
   3   3   0    2.86    0.25
  -3  -3   0    3.07    0.28
   3   3   0    2.93    0.20
   3  -3   0    2.96    0.20
   3   3   0    3.07    0.17
   4  -3   0    8.19    0.43
  -4  -3   0    9.06    0.56
   4   3   0    8.28    0.50
   4  -3   0    8.45    0.42
   4  -3   0    8.60    0.48
   4   3   0    8.26    0.46
   4   3   0    7.93    0.43
   4  -3   0    8.84    0.43
   4   3   0    8.38    0.47
   5  -3   0    1.37    0.19
   5   3   0    1.40    0.26
   5  -3   0    1.48    0.22
   5   3   0    1.56    0.26
   5   3   0    1.32    0.25
   5  -3   0    1.27    0.23
   5   3   0    1.53    0.23
   6  -3   0    0.66    0.19
   6   3   0    1.37    0.29
   6   3   0    0.91    0.23
   6  -3   0    0.51    0.19
   6   3   0    0.51    0.16
   0   4   0   12.56    0.48
   0  -4   0   13.64    0.46
   0   4   0   12.89    0.46
   0  -4   0   12.72    0.49
   1   4   0    1.63    0.10
   1   4   0    1.61    0.12
   1  -4   0    1.51    0.14
  -1  -4   0    1.76    0.12
  -1  -4   0    1.30    0.14
   1   4   0    1.52    0.11
   1   4   0    1.51    0.14
   2  -4   0   76.18    2.37
   2   4   0   71.38    2.31
   2  -4   0   76.79    2.23
   2  -4   0   73.69    2.28
  -2  -4   0   67.90    2.37
   2   4   0   73.72    2.25
   2  -4   0   73.16    2.35
   2   4   0   73.27    2.34
   2   4   0   72.85    2.28
   2   4   0   72.90    2.36
   3   4   0   19.39    0.74
   3  -4   0   18.08    0.75
   3  -4   0   19.43    0.66
   3   4   0   17.86    0.69
   3   4   0   17.60    0.78
   3   4   0   18.17    0.64
   3   4   0   17.82    0.74
   3  -4   0   18.41    0.70
  -3  -4   0   16.91    0.79
   4   4   0   68.34    2.19
   4  -4   0   66.39    2.19
   4  -4   0   65.13    2.26
   4   4   0   67.60    2.25
  -4  -4   0   66.57    2.36
   4   4   0   64.28    2.30
   4   4   0   65.99    2.27
   5   4   0    1.81    0.28
   5  -4   0    1.91    0.31
   5   4   0    3.00    0.39
   5  -4   0    2.35    0.27
   5   4   0    1.80    0.29
   5  -4   0    1.81    0.25
   5   4   0    1.73    0.24
   6   4   0    0.27    0.15
   6   4   0    0.34    0.19
   6  -4   0    0.76    0.22
   6   4   0    0.38    0.20
   6  -4   0    0.54    0.18
   0   5   0   -0.02    0.04
   0  -5   0    0.01    0.04
   0   5   0    0.06    0.03
   0  -5   0    0.02    0.04
   1   5   0  117.67    3.60
  -1  -5   0  126.68    3.64
  -1  -5   0  114.33    3.70
   1   5   0  118.56    3.64
   1   5   0  117.38    3.64
   1   5   0  121.22    3.68
   1  -5   0  119.50    3.70
   2  -5   0   36.61    1.28
   2   5   0   36.54    1.23
   2  -5   0   36.42    1.27
   2   5   0   36.21    1.28
   2   5   0   36.59    1.19
   2   5   0   36.83    1.18
  -2  -5   0   35.08    1.30
   3   5   0   68.15    2.15
  -3  -5   0   63.78    2.29
   3   5   0   65.25    2.23
   3   5   0   70.42    2.10
   3  -5   0   65.54    2.24
   3  -5   0   68.79    2.16
   3   5   0   68.15    2.21
   3   5   0   66.12    2.27
   4   5   0   14.09    0.70
   4   5   0   15.54    0.77
   4   5   0   15.63    0.71
  -4  -5   0   14.87    0.80
   4   5   0   15.14    0.65
   4  -5   0   15.41    0.67
   4  -5   0   15.07    0.73
   5   5   0    0.11    0.09
   5  -5   0   -0.09    0.06
   5   5   0   -0.05    0.10
  -5  -5   0    0.02    0.13
   5  -5   0    0.27    0.15
   5  -5   0    0.00    0.10
   5   5   0    0.01    0.12
   5   5   0    0.13    0.14
   6  -5   0    0.29    0.17
   6  -5   0   -0.03    0.12
   6   5   0   -0.02    0.11
   6   5   0    0.27    0.19
   0   6   0    7.66    0.32
   0   6   0    7.57    0.35
   0  -6   0    7.70    0.37
  -1  -6   0    1.21    0.12
  -1  -6   0    0.88    0.15
   1   6   0    0.92    0.12
   1  -6   0    1.08    0.15
  -1   6   0    1.39    0.13
   1   6   0    1.23    0.14
   1  -6   0    1.05    0.15
   1   6   0    0.95    0.12
   2  -6   0   22.33    0.86
   2   6   0   21.11    0.86
   2   6   0   22.49    0.76
  -2  -6   0   21.08    0.88
   2   6   0   21.05    0.80
   2   6   0   21.97    0.76
   2  -6   0   21.14    0.85
  -3  -6   0    0.04    0.09
   3   6   0    0.03    0.05
   3   6   0    0.12    0.07
   3  -6   0    0.00    0.07
   3   6   0   -0.13    0.09
   3  -6   0    0.03    0.07
   3   6   0    0.12    0.08
   4   6   0   43.61    1.50
  -4  -6   0   42.25    1.69
   4   6   0   43.26    1.61
   4  -6   0   44.42    1.52
   4   6   0   41.08    1.65
   4  -6   0   42.77    1.61
   4   6   0   44.63    1.58
   5   6   0    4.20    0.43
   5  -6   0    4.16    0.40
   5   6   0    3.91    0.38
   5  -6   0    4.06    0.35
   5   6   0    4.27    0.39
   5   6   0    4.41    0.33
  -5  -6   0    4.41    0.45
   5  -6   0    4.13    0.37
   6   6   0    0.25    0.17
   6  -6   0    0.57    0.22
   6  -6   0    0.04    0.17
   6   6   0    0.38    0.17
   6   6   0    0.79    0.25
   6  -6   0    0.79    0.20
   0   7   0    0.19    0.06
   0  -7   0    0.05    0.06
  -1   7   0    8.48    0.36
   1   7   0    7.97    0.39
  -1  -7   0    8.07    0.38
   1  -7   0    7.48    0.41
  -1  -7   0    7.32    0.41
   1   7   0    7.49    0.37
   1  -7   0    7.88    0.41
   1   7   0    7.46    0.35
   2   7   0   20.60    0.75
   2   7   0   20.91    0.78
   2   7   0   21.06    0.73
   2   7   0   20.13    0.83
  -2  -7   0   19.70    0.85
   3   7   0    0.57    0.16
   3   7   0    0.53    0.11
   3  -7   0    0.27    0.11
   3   7   0    0.36    0.10
   3  -7   0    0.38    0.11
  -3  -7   0    0.56    0.17
   3   7   0    0.63    0.15
   4   7   0    3.48    0.36
   4  -7   0    3.85    0.30
   4   7   0    3.50    0.27
  -4  -7   0    3.08    0.36
   4  -7   0    3.53    0.33
   5  -7   0    4.17    0.35
  -5  -7   0    3.85    0.43
   5   7   0    2.80    0.43
   5   7   0    3.59    0.31
   5  -7   0    3.22    0.42
   6   7   0    1.77    0.27
   6  -7   0    1.39    0.30
   6  -7   0    1.65    0.30
   6  -7   0    1.82    0.32
   0  -8   0  153.44    4.87
   0  -8   0  152.78    4.90
   0   8   0  164.63    4.80
   1  -8   0    7.53    0.42
   1  -8   0    7.02    0.43
  -1  -8   0    7.60    0.44
   1   8   0    8.54    0.42
   1   8   0    8.28    0.40
   1   8   0    8.24    0.39
  -1   8   0    8.91    0.43
   2   8   0   30.21    0.95
  -2  -8   0   25.96    1.10
   2   8   0   28.38    1.09
   2   8   0   26.95    1.15
   2  -8   0   27.21    1.10
   2   8   0   28.59    1.00
   3  -8   0   16.97    0.69
   3   8   0   16.17    0.79
   3   8   0   16.73    0.65
  -3  -8   0   16.66    0.82
   3  -8   0   17.09    0.80
  -4  -8   0    3.54    0.40
   4  -8   0    3.77    0.36
   4   8   0    3.84    0.39
   4   8   0    4.14    0.29
   4  -8   0    4.19    0.32
   5   8   0    0.08    0.19
   5  -8   0    0.40    0.20
   5  -8   0    0.51    0.16
   5   8   0    0.61    0.16
   0  -9   0    0.05    0.08
   0  -9   0    0.16    0.10
   1  -9   0    1.81    0.22
   1   9   0    1.61    0.19
   1  -9   0    1.64    0.24
  -1  -9   0    1.76    0.24
   2  -9   0   16.21    0.78
   2  -9   0   15.78    0.76
   2   9   0   17.75    0.77
  -2  -9   0   16.64    0.79
   2   9   0   18.30    0.70
   3  -9   0    0.39    0.12
   3  -9   0    0.32    0.15
  -3  -9   0    0.68    0.19
   3   9   0    0.31    0.15
   4  -9   0    5.90    0.48
  -4  -9   0    5.91    0.52
   4   9   0    6.10    0.49
   4  -9   0    6.55    0.42
   5  -9   0    2.32    0.32
   5   9   0    2.29    0.39
   5  -9   0    1.74    0.33
   0 -10   0    1.79    0.23
   0 -10   0    1.89    0.27
   1 -10   0    0.15    0.11
   1 -10   0    0.20    0.10
  -1 -10   0   -0.02    0.09
   2 -10   0    1.05    0.21
   2  10   0    1.43    0.19
   2 -10   0    1.20    0.24
  -2 -10   0    1.22    0.23
  -3 -10   0    0.67    0.18
   3 -10   0    0.33    0.16
   3  10   0    0.55    0.17
   3 -10   0    0.46    0.16
   4  10   0    8.04    0.58
   4 -10   0    7.61    0.57
   5  10   0    0.69    0.23
   5 -10   0    0.41    0.21
   0 -11   0    0.05    0.10
   0 -11   0   -0.27    0.09
   1 -11   0   12.93    0.66
   1 -11   0   12.65    0.69
  -1 -11   0   13.44    0.68
  -2 -11   0    0.82    0.20
   2 -11   0    0.84    0.19
   2 -11   0    0.83    0.22
   3 -11   0    1.70    0.28
   4 -11   0   11.92    0.74
   0 -12   0    9.34    0.60
   0 -12   0    9.61    0.56
  -1 -12   0    0.15    0.12
   1 -12   0    0.04    0.09
   1 -12   0    0.22    0.13
  -1 -12   0   -0.01    0.13
   2 -12   0   13.51    0.76
   3 -12   0    0.34    0.19
   4 -12   0    4.84    0.48
   0 -13   0    0.43    0.19
   1 -13   0    2.29    0.36
  -1 -13   0    2.62    0.36
   2 -13   0   17.86    0.94
   3 -13   0    0.56    0.21
   0 -14   0    2.74    0.40
  -1 -14   0    1.98    0.35
   1 -14   0    1.39    0.32
   2 -14   0    0.18    0.16
   0 -15   0    0.09    0.19
   0   0  -1   -0.01    0.01
   0   0  -1   -0.01    0.01
   0   0   1   -0.01    0.01
   0   0  -1   -0.01    0.01
   1   0  -1  287.21    8.72
   1   0  -1  279.60    8.66
  -1   0  -1  294.09    8.60
   1   0   1  281.20    8.65
   1   0   1  286.34    8.56
   1   0   1  286.80    8.61
   1   0   1  293.49    8.64
  -1   0   1  294.05    8.53
   1   0  -1  294.35    8.66
   1   0  -1  281.20    8.53
   1   0  -1  292.20    8.58
   1   0  -1  282.95    8.62
   1   0   1  296.57    8.54
  -1   0  -1  273.84    8.56
   1   0   1  283.42    8.55
  -1   0   1  277.28    8.68
   2   0  -1    3.09    0.19
   2   0  -1    2.95    0.17
   2   0  -1    3.20    0.20
  -2   0   1    3.14    0.23
   2   0  -1    3.34    0.15
   2   0   1    2.88    0.22
   2   0  -1    3.12    0.14
  -2   0  -1    2.69    0.21
   2   0   1    2.78    0.18
   2   0   1    2.96    0.19
   2   0   1    2.50    0.15
   2   0   1    2.69    0.19
   2   0  -1    3.35    0.23
   3   0  -1   19.71    0.78
   3   0   1   22.74    0.87
   3   0   1   18.47    0.76
   3   0   1   20.28    0.78
   3   0  -1   20.69    0.70
   3   0  -1   19.64    0.78
   3   0   1   21.05    0.78
  -3   0  -1   20.40    0.84
   3   0  -1   19.31    0.77
   3   0   1   19.60    0.72
  -3   0   1   20.69    0.85
   3   0  -1   19.48    0.74
   4   0   1    1.36    0.19
   4   0   1    1.36    0.20
   4   0   1    1.27    0.20
  -4   0   1    1.27    0.22
   4   0  -1    1.17    0.19
   4   0  -1    1.17    0.17
   4   0   1    1.37    0.21
   4   0   1    1.42    0.17
   4   0  -1    1.44    0.20
  -4   0  -1    1.18    0.22
   4   0  -1    1.68    0.22
   4   0  -1    1.60    0.14
   5   0   1    6.52    0.45
   5   0   1    5.69    0.39
   5   0   1    6.66    0.45
   5   0  -1    6.27    0.44
   5   0  -1    5.79    0.43
   5   0   1    7.13    0.45
   5   0  -1    6.24    0.44
   5   0  -1    6.12    0.40
   6   0   1    5.75    0.44
   6   0  -1    5.37    0.43
   6   0  -1    5.63    0.47
   6   0   1    5.07    0.44
   6   0   1    5.54    0.47
   6   0  -1    5.81    0.46
   0   1   1    6.70    0.23
   0  -1  -1    6.85    0.24
   0   1   1    6.99    0.24
   0   1  -1    6.72    0.24
   0   1   1    7.16    0.23
   0  -1  -1    6.88    0.24
  -1  -1  -1   41.77    1.40
   1   1  -1   44.54    1.40
   1   1  -1   43.35    1.37
  -1   1   1   45.38    1.37
  -1  -1  -1   44.44    1.37
   1   1  -1   43.97    1.38
   1   1  -1   45.69    1.32
   1  -1   1   43.85    1.36
   1   1  -1   41.22    1.36
   1  -1   1   44.88    1.36
   1   1  -1   43.15    1.35
   1   1  -1   44.60    1.36
   1  -1   1   45.21    1.39
   1  -1   1   44.41    1.35
   1  -1   1   43.59    1.37
   1  -1  -1   47.68    1.35
   1   1   1   45.84    1.39
  -1   1  -1   45.70    1.34
   1  -1  -1   44.31    1.42
   1  -1  -1   45.23    1.40
  -1  -1   1   43.13    1.42
  -1  -1   1   44.73    1.39
  -1   1  -1   45.40    1.38
   1   1   1   45.25    1.41
   1   1   1   44.08    1.43
   1   1   1   42.96    1.39
   1   1   1   44.19    1.38
   1  -1  -1   44.98    1.37
   1  -1  -1   43.54    1.38
   1   1   1   44.95    1.38
   2  -1   1   10.10    0.42
   2  -1   1   10.25    0.42
   2   1  -1   10.50    0.44
   2  -1   1   10.59    0.47
   2  -1   1    9.95    0.42
   2   1  -1   11.27    0.37
   2   1  -1   11.22    0.48
   2   1  -1    9.73    0.42
   2   1  -1   10.65    0.43
  -2  -1  -1    9.73    0.46
   2  -1   1   10.17    0.40
   2   1  -1   10.97    0.39
   2  -1   1   10.00    0.40
  -2   1   1   10.73    0.47
   2   1  -1   10.66    0.41
   2  -1  -1   10.80    0.43
   2  -1  -1   11.16    0.34
   2  -1  -1   10.39    0.41
  -2  -1   1    9.85    0.46
   2   1   1   10.14    0.38
   2   1   1   10.11    0.42
   2   1   1   10.26    0.42
  -2   1  -1    9.95    0.46
   2   1   1    9.87    0.44
   2  -1  -1   10.24    0.42
   2  -1  -1   10.96    0.48
   2   1   1   11.31    0.48
   2  -1  -1   10.11    0.40
   2   1   1    9.65    0.40
  -3  -1  -1    2.52    0.24
   3  -1   1    2.53    0.21
   3   1  -1    2.25    0.20
   3  -1   1    2.32    0.20
   3   1  -1    2.36    0.14
   3   1  -1    2.33    0.20
   3  -1   1    2.11    0.17
  -3   1   1    2.43    0.24
   3  -1   1    2.36    0.17
   3  -1   1    2.51    0.20
   3   1  -1    2.67    0.22
   3  -1   1    2.62    0.25
   3   1  -1    2.34    0.18
  -3   1  -1    2.52    0.24
   3  -1  -1    2.64    0.21
   3   1   1    2.49    0.20
   3  -1  -1    2.63    0.20
   3  -1  -1    2.77    0.17
   3   1   1    2.30    0.21
   3  -1  -1    2.80    0.26
   3   1   1    2.54    0.19
   3   1   1    2.58    0.20
   3  -1  -1    2.62    0.19
   3  -1  -1    2.40    0.20
  -3  -1   1    2.27    0.23
   3   1   1    2.53    0.16
   4  -1   1    7.91    0.45
  -4  -1  -1    9.24    0.55
   4   1  -1    7.80    0.43
   4   1  -1    8.21    0.48
   4   1  -1    9.65    0.38
  -4   1   1    9.67    0.56
   4  -1   1    7.92    0.45
   4   1  -1    8.10    0.46
   4  -1   1    8.33    0.43
   4   1  -1    8.47    0.46
   4  -1   1    8.67    0.41
   4  -1   1    7.84    0.45
   4   1   1    8.71    0.39
   4  -1  -1    7.80    0.45
   4   1   1    7.89    0.45
   4   1   1    8.29    0.48
   4   1   1    8.46    0.43
  -4  -1   1    9.15    0.55
   4  -1  -1    8.18    0.45
   4  -1  -1    9.43    0.40
   4   1   1    8.18    0.46
   4  -1  -1    8.02    0.42
   4  -1  -1    8.46    0.47
   5  -1   1    2.83    0.27
   5   1  -1    2.93    0.27
   5  -1   1    3.01    0.30
   5  -1   1    2.76    0.25
   5   1  -1    3.21    0.36
   5   1  -1    2.29    0.30
   5  -1   1    3.11    0.31
   5   1  -1    2.91    0.36
   5  -1   1    2.73    0.32
   5   1   1    2.36    0.28
   5   1   1    2.98    0.30
   5   1   1    2.44    0.31
   5   1   1    2.63    0.33
   5  -1  -1    2.80    0.27
   5  -1  -1    2.67    0.30
   5  -1  -1    2.72    0.34
   6  -1   1    1.57    0.26
   6   1  -1    1.30    0.25
   6   1  -1    1.42    0.29
   6  -1   1    1.67    0.29
   6  -1   1    1.66    0.29
   6   1  -1    1.61    0.30
   6   1   1    1.08    0.25
   6   1   1    1.53    0.28
   6   1   1    1.67    0.30
   6  -1  -1    1.62    0.26
   6  -1  -1    1.69    0.30
   6  -1  -1    1.28    0.35
   0   2   1    0.03    0.03
   0  -2   1    0.07    0.03
   0  -2  -1    0.04    0.04
   0   2   1    0.05    0.04
   0   2   1    0.05    0.03
   0   2   1    0.07    0.03
   0   2  -1    0.01    0.03
   0  -2  -1    0.01    0.03
   0   2  -1    0.10    0.03
   1   2  -1   92.78    2.88
  -1  -2  -1   87.32    2.89
   1   2  -1   95.54    2.86
   1  -2   1   95.34    2.87
  -1  -2  -1   95.17    2.86
   1  -2   1   93.93    2.82
   1   2  -1   96.14    2.87
   1   2  -1   93.57    2.88
   1  -2   1   95.93    2.83
   1   2  -1   94.85    2.81
   1  -2   1   93.83    2.86
   1   2  -1   95.08    2.83
   1   2  -1   90.82    2.84
  -1   2  -1   99.45    2.88
   1   2   1   96.58    2.88
   1  -2  -1   93.15    2.91
  -1  -2   1   91.15    2.92
  -1  -2   1   95.37    2.89
   1  -2  -1   95.64    2.85
   1   2   1   93.14    2.88
   1   2   1   96.48    2.90
  -1   2  -1   96.11    2.85
   1   2   1   94.44    2.90
   1   2   1   96.78    2.94
   1   2   1   95.81    2.92
   2   2  -1   38.93    1.24
   2   2  -1   36.50    1.25
   2   2  -1   38.11    1.27
  -2  -2  -1   36.73    1.32
   2   2  -1   39.54    1.18
   2  -2   1   39.01    1.27
   2   2  -1   37.49    1.23
   2  -2   1   38.39    1.23
   2   2  -1   37.07    1.29
   2  -2   1   41.23    1.32
   2  -2   1   38.22    1.25
   2  -2   1   37.19    1.23
   2  -2  -1   41.09    1.15
   2  -2  -1   40.99    1.33
   2  -2  -1   39.37    1.22
   2   2   1   36.09    1.26
   2  -2  -1   36.25    1.27
  -2  -2   1   37.25    1.31
   2   2   1   37.75    1.29
   2   2   1   37.50    1.24
   2  -2  -1   36.64    1.23
   2   2   1   36.91    1.26
   2   2   1   38.94    1.21
   3  -2   1   37.82    1.33
   3  -2   1   35.14    1.21
   3  -2   1   35.59    1.22
   3   2  -1   36.75    1.27
  -3  -2  -1   36.04    1.33
   3   2  -1   35.27    1.21
   3  -2   1   34.21    1.23
  -3   2   1   37.07    1.34
   3   2  -1   34.39    1.27
   3  -2   1   35.03    1.25
   3   2  -1   36.95    1.14
   3   2  -1   33.68    1.24
   3  -2   1   35.88    1.21
  -3   2  -1   37.41    1.32
   3   2   1   34.55    1.27
   3   2   1   35.79    1.25
   3  -2  -1   38.64    1.34
   3  -2  -1   35.56    1.26
   3  -2  -1   35.61    1.20
   3   2   1   35.78    1.17
   3   2   1   35.35    1.21
   3  -2  -1   33.44    1.20
   3   2   1   34.25    1.24
  -3  -2   1   34.55    1.32
   4  -2   1    5.54    0.37
   4  -2   1    6.18    0.35
   4   2  -1    6.07    0.41
   4  -2   1    6.17    0.37
  -4  -2  -1    6.33    0.45
   4  -2   1    5.12    0.36
   4   2  -1    5.99    0.39
   4   2  -1    5.71    0.38
   4   2  -1    6.44    0.36
   4  -2   1    6.84    0.36
   4   2   1    5.94    0.38
   4   2   1    6.00    0.36
   4   2   1    6.06    0.41
   4  -2  -1    5.77    0.35
   4  -2  -1    6.71    0.37
   4  -2  -1    6.35    0.33
   4   2   1    6.30    0.31
   4  -2  -1    5.78    0.38
   4   2   1    5.63    0.37
  -4  -2   1    6.02    0.45
   5  -2   1    0.10    0.10
   5   2  -1    0.06    0.09
   5   2  -1    0.08    0.12
   5   2  -1    0.21    0.14
   5  -2   1    0.08    0.08
   5  -2   1    0.09    0.12
   5   2  -1    0.14    0.11
   5  -2   1    0.07    0.11
   5  -2  -1    0.06    0.11
   5  -2  -1    0.01    0.08
   5   2   1    0.06    0.13
   5   2   1    0.18    0.13
   5   2   1    0.20    0.15
   5   2   1    0.07    0.10
   5  -2  -1    0.08    0.11
   5  -2  -1    0.01    0.09
   6   2  -1    5.86    0.48
   6  -2   1    5.33    0.45
   6   2  -1    5.17    0.40
   6   2  -1    5.19    0.48
   6  -2   1    5.62    0.42
   6   2   1    5.09    0.49
   6   2   1    5.22    0.45
   6   2   1    5.17    0.41
   6  -2  -1    5.17    0.41
   6  -2  -1    5.14    0.45
   0   3   1    1.02    0.09
   0  -3  -1    1.12    0.11
   0   3  -1    0.98    0.09
   0  -3  -1    1.03    0.09
   0   3  -1    1.08    0.08
   0  -3   1    1.03    0.06
   0   3   1    1.06    0.08
   0  -3   1    1.01    0.08
   0   3   1    1.06    0.10
   0   3  -1    0.75    0.06
   0   3   1    0.98    0.09
   1  -3   1  120.48    3.60
   1   3  -1  119.76    3.54
   1   3  -1  115.29    3.56
   1   3  -1  116.89    3.54
  -1  -3  -1  123.93    3.59
   1  -3   1  116.38    3.59
   1   3  -1  117.17    3.61
   1   3  -1  113.48    3.59
  -1  -3  -1  113.05    3.63
   1  -3   1  123.70    3.54
   1   3   1  119.63    3.61
   1   3   1  114.66    3.58
  -1  -3   1  111.46    3.60
  -1  -3   1  119.85    3.56
   1   3   1  115.59    3.56
   1   3   1  125.28    3.70
   1  -3  -1  121.04    3.61
   1   3   1  116.79    3.56
   2  -3   1    3.18    0.18
   2  -3   1    3.34    0.21
   2   3  -1    3.43    0.15
  -2  -3  -1    2.90    0.24
   2   3  -1    3.41    0.21
   2  -3   1    3.55    0.24
   2   3  -1    3.51    0.24
   2   3  -1    3.43    0.20
   2   3  -1    3.56    0.19
   2   3  -1    3.13    0.22
   2  -3   1    3.39    0.18
   2  -3  -1    3.81    0.25
   2   3   1    3.51    0.18
   2  -3  -1    3.63    0.23
   2   3   1    3.21    0.21
   2  -3  -1    3.46    0.20
   2   3   1    3.00    0.20
   2  -3  -1    3.66    0.17
   2   3   1    3.62    0.20
  -2  -3   1    3.19    0.24
   3  -3   1    2.08    0.17
   3  -3   1    2.37    0.24
   3  -3   1    2.18    0.18
   3   3  -1    2.07    0.19
  -3  -3  -1    2.01    0.23
   3  -3   1    2.25    0.20
   3   3  -1    2.20    0.17
   3   3  -1    2.12    0.20
   3   3  -1    2.03    0.22
   3   3  -1    2.12    0.12
   3  -3  -1    2.24    0.17
   3   3   1    2.15    0.20
   3  -3  -1    2.33    0.24
   3   3   1    1.87    0.17
   3   3   1    2.05    0.22
   3  -3  -1    1.87    0.17
   3   3   1    2.46    0.16
   3  -3  -1    2.14    0.21
  -3   3  -1    2.16    0.22
   3   3   1    1.89    0.19
  -3  -3   1    2.11    0.23
  -4  -3  -1    0.06    0.10
   4   3  -1    0.12    0.11
   4   3  -1    0.22    0.09
   4  -3   1    0.21    0.09
   4   3  -1    0.15    0.09
   4  -3   1    0.15    0.10
   4  -3   1    0.10    0.07
   4  -3   1    0.09    0.09
   4   3  -1    0.27    0.11
  -4  -3   1    0.08    0.11
   4  -3  -1    0.24    0.09
   4   3   1    0.11    0.08
   4   3   1    0.17    0.11
   4   3   1    0.10    0.09
   4   3   1    0.12    0.06
   4  -3  -1    0.04    0.09
   4  -3  -1    0.14    0.09
   4  -3  -1    0.33    0.10
   4   3   1    0.15    0.10
   5   3  -1    8.16    0.51
   5   3  -1    8.86    0.56
   5  -3   1    7.77    0.46
   5   3  -1    7.60    0.51
   5   3  -1    7.59    0.45
   5  -3   1    7.40    0.49
   5  -3   1    8.07    0.45
   5   3   1    7.75    0.46
   5  -3  -1    7.39    0.46
   5   3   1    8.02    0.52
   5   3   1    8.10    0.55
   5   3   1    8.02    0.51
   5  -3  -1    7.56    0.51
   5  -3  -1    7.75    0.44
   6  -3   1    6.19    0.49
   6   3  -1    5.38    0.47
   6   3  -1    6.38    0.52
   6   3  -1    5.26    0.41
   6  -3   1    5.64    0.43
   6  -3  -1    4.86    0.45
   6   3   1    5.43    0.46
   6   3   1    6.02    0.52
   6   3   1    6.20    0.43
   6  -3  -1    6.05    0.45
   0  -4  -1   30.21    0.93
   0  -4  -1   27.12    0.96
   0   4   1   27.52    0.94
   0  -4   1   27.54    0.92
   0   4   1   28.27    0.92
   0   4  -1   29.07    0.90
   0   4  -1   27.33    0.94
   0   4   1   28.91    0.90
   1   4  -1  113.79    3.36
   1  -4   1  119.68    3.34
   1   4  -1  107.52    3.41
   1   4  -1  109.24    3.42
   1   4  -1  105.37    3.37
   1  -4   1  112.38    3.42
  -1  -4  -1  106.60    3.44
  -1  -4  -1  116.43    3.39
   1   4  -1  107.97    3.33
   1  -4  -1  108.61    3.37
  -1  -4   1  115.56    3.32
   1   4   1  109.93    3.34
   1   4   1  110.44    3.36
   1   4   1  108.76    3.32
   1   4   1  107.32    3.31
  -1  -4   1  103.99    3.36
   2   4  -1   74.29    2.38
   2  -4   1   79.25    2.46
   2  -4   1   76.63    2.39
   2   4  -1   75.32    2.42
   2  -4   1   78.75    2.36
   2   4  -1   76.34    2.46
   2  -4   1   80.74    2.48
  -2  -4  -1   74.87    2.51
   2   4  -1   77.11    2.49
   2   4  -1   78.02    2.35
   2  -4  -1   77.25    2.39
  -2  -4   1   79.32    2.45
   2  -4  -1   76.63    2.45
   2   4   1   74.63    2.37
   2   4   1   75.65    2.42
   2  -4  -1   80.81    2.32
   2   4   1   75.88    2.47
   2  -4  -1   79.09    2.49
   2   4   1   76.07    2.39
   2   4   1   76.39    2.44
  -2  -4   1   71.80    2.47
   3   4  -1   16.66    0.72
   3   4  -1   17.15    0.59
   3  -4   1   17.69    0.72
   3  -4   1   17.47    0.66
   3   4  -1   16.75    0.70
   3   4  -1   17.33    0.76
   3  -4   1   18.23    0.64
  -3  -4  -1   17.17    0.78
   3   4  -1   16.78    0.65
   3  -4  -1   17.34    0.73
   3  -4  -1   17.98    0.68
  -3  -4   1   16.14    0.77
   3  -4  -1   17.94    0.63
   3   4   1   18.16    0.64
   3   4   1   16.95    0.67
   3   4   1   17.86    0.72
   3   4   1   16.89    0.76
   3   4   1   18.33    0.72
  -4  -4  -1    7.88    0.53
   4  -4   1    7.55    0.41
   4   4  -1    7.89    0.42
   4   4  -1    7.73    0.45
   4  -4   1    7.69    0.42
   4  -4   1    8.02    0.49
   4   4  -1    8.28    0.52
   4  -4   1    7.05    0.45
   4   4  -1    7.48    0.46
   4   4   1    7.72    0.46
   4  -4  -1    7.93    0.42
  -4  -4   1    7.92    0.53
   4   4   1    7.80    0.42
   4   4   1    6.93    0.48
   4  -4  -1    8.16    0.48
   4   4   1    7.28    0.45
   5  -4   1    9.50    0.52
   5  -4   1    9.28    0.57
   5   4  -1   10.00    0.58
   5   4  -1    8.62    0.59
   5   4  -1    9.40    0.51
   5   4  -1    9.71    0.59
   5  -4   1    9.55    0.52
   5  -4  -1   10.57    0.52
   5   4   1    8.80    0.59
   5  -4  -1    9.33    0.58
   5   4   1    9.85    0.58
  -5  -4   1    9.44    0.65
   5  -4  -1    8.87    0.51
   5   4   1    9.84    0.53
   5   4   1    9.37    0.57
   6  -4   1    3.17    0.42
   6   4  -1    3.31    0.38
   6  -4   1    2.72    0.33
   6   4  -1    3.97    0.47
   6   4  -1    4.11    0.50
   6   4   1    3.08    0.35
   6   4   1    3.02    0.39
   6   4   1    3.54    0.46
   6  -4  -1    2.66    0.35
   6  -4  -1    2.50    0.37
   0   5   1    4.47    0.20
   0   5   1    4.13    0.23
   0  -5  -1    4.40    0.21
   0  -5  -1    3.74    0.24
   0   5  -1    4.14    0.19
   0  -5   1    3.75    0.21
   0   5   1    3.99    0.21
   1   5  -1    3.19    0.22
   1   5  -1    3.67    0.16
   1   5  -1    3.01    0.18
   1  -5   1    3.39    0.22
  -1  -5  -1    3.61    0.20
   1  -5   1    3.76    0.16
  -1  -5  -1    3.24    0.24
   1   5  -1    3.37    0.18
  -1  -5   1    3.15    0.22
   1   5   1    3.59    0.22
   1   5   1    3.27    0.19
   1   5   1    3.79    0.18
   1   5   1    3.26    0.20
  -1  -5   1    3.72    0.19
   2   5  -1    8.67    0.35
   2  -5   1    7.99    0.41
   2  -5   1    8.52    0.31
   2  -5   1    8.61    0.42
   2   5  -1    8.10    0.38
  -2  -5  -1    8.28    0.45
   2   5  -1    8.22    0.33
   2   5  -1    8.14    0.43
   2   5   1    8.57    0.40
   2   5   1    8.06    0.36
  -2  -5   1    8.13    0.43
   2  -5  -1    8.76    0.45
   2   5   1    8.86    0.37
  -2  -5   1    9.33    0.39
   2   5   1    8.58    0.43
   3  -5   1    4.97    0.27
  -3  -5  -1    4.79    0.37
   3   5  -1    4.82    0.22
   3  -5   1    4.99    0.33
   3   5  -1    4.29    0.35
   3  -5   1    5.16    0.29
   3   5  -1    4.87    0.27
   3   5  -1    4.61    0.32
   3   5  -1    4.72    0.31
   3   5   1    5.13    0.32
   3   5   1    4.83    0.28
   3   5   1    5.12    0.25
  -3  -5   1    4.28    0.34
   3  -5  -1    5.17    0.29
   3   5   1    4.47    0.35
   3   5   1    4.59    0.31
  -4  -5  -1   31.65    1.33
   4   5  -1   32.97    1.30
   4   5  -1   31.41    1.20
   4  -5   1   31.98    1.16
   4  -5   1   30.42    1.23
   4   5  -1   31.87    1.14
   4   5  -1   31.04    1.23
   4   5   1   31.92    1.29
  -4  -5   1   31.55    1.31
   4  -5  -1   31.79    1.17
   4   5   1   30.02    1.21
   4   5   1   31.19    1.15
   4   5   1   31.49    1.21
   4  -5  -1   31.74    1.25
   5  -5   1    1.84    0.26
   5   5  -1    1.69    0.27
   5  -5   1    2.16    0.28
   5   5  -1    2.02    0.32
   5  -5   1    1.91    0.31
   5   5  -1    1.84    0.28
  -5  -5   1    1.68    0.31
   5  -5  -1    2.20    0.27
   5  -5  -1    2.11    0.28
   5   5   1    2.61    0.32
   5   5   1    1.81    0.24
   5   5   1    1.79    0.31
   5  -5  -1    1.77    0.30
   5   5   1    1.79    0.28
   6   5  -1    0.63    0.16
   6  -5   1    0.36    0.17
   6   5  -1    0.25    0.18
   6  -5   1    0.27    0.17
   6   5  -1    0.42    0.23
   6  -5   1    0.13    0.14
   6  -5  -1    0.41    0.19
   6  -5  -1    0.20    0.14
   6   5   1    0.50    0.22
   6   5   1    0.31    0.18
   0   6   1   45.17    1.36
   0  -6   1   40.82    1.39
   0  -6  -1   41.32    1.44
   0   6  -1   42.62    1.35
   0   6   1   43.43    1.38
   0   6   1   40.49    1.40
   1   6  -1   28.72    0.98
   1  -6   1   30.82    0.92
   1  -6   1   27.81    1.04
  -1  -6  -1   30.88    0.99
   1   6  -1   28.22    0.96
  -1   6   1   29.05    0.99
   1  -6   1   27.29    1.00
  -1  -6  -1   26.93    1.05
   1   6  -1   29.27    1.02
   1   6   1   29.06    0.98
   1   6   1   27.63    0.98
  -1  -6   1   30.55    0.95
  -1  -6   1   26.80    1.01
   1   6   1   28.66    0.94
   1   6   1   27.91    1.00
  -1   6  -1   31.06    0.96
   1  -6  -1   27.28    1.02
   1  -6  -1   26.84    1.03
   2   6  -1    4.80    0.32
   2   6  -1    4.50    0.26
  -2  -6  -1    4.14    0.31
   2  -6   1    3.88    0.28
   2   6  -1    4.88    0.23
   2   6  -1    4.81    0.24
   2  -6   1    4.65    0.30
  -2  -6   1    5.03    0.27
   2   6   1    4.80    0.28
   2   6   1    4.43    0.24
   2   6   1    4.66    0.25
   2   6   1    4.63    0.31
  -2  -6   1    4.64    0.31
   2  -6  -1    4.08    0.29
   3   6  -1   38.35    1.46
   3   6  -1   39.17    1.38
   3  -6   1   41.20    1.34
   3  -6   1   38.01    1.42
  -3  -6  -1   37.99    1.49
   3   6  -1   40.62    1.32
   3   6   1   40.20    1.31
  -3  -6   1   37.33    1.47
   3   6   1   40.83    1.41
   3  -6  -1   39.93    1.45
   3   6   1   38.28    1.46
   3   6   1   40.14    1.35
   3  -6  -1   39.80    1.36
   4  -6   1    0.94    0.20
   4   6  -1    0.82    0.18
   4   6  -1    0.99    0.16
   4   6  -1    1.19    0.21
   4  -6   1    1.24    0.19
  -4  -6  -1    1.29    0.26
   4   6  -1    0.96    0.23
   4  -6  -1    1.04    0.20
  -4  -6   1    1.12    0.25
   4   6   1    0.94    0.15
   4  -6  -1    1.05    0.18
   4   6   1    1.15    0.21
   4   6   1    1.11    0.24
   5   6  -1    3.29    0.42
   5  -6   1    3.74    0.32
   5  -6   1    2.80    0.37
   5   6  -1    3.54    0.36
   5   6  -1    3.93    0.31
   5  -6   1    3.43    0.32
   5   6   1    3.45    0.35
  -5  -6   1    3.60    0.40
   5  -6  -1    3.10    0.39
   5   6   1    3.73    0.41
   5  -6  -1    4.11    0.35
   5   6   1    3.24    0.34
   6   6  -1    5.02    0.40
   6  -6   1    4.68    0.41
   6  -6   1    5.75    0.45
   6   6  -1    5.00    0.52
   6  -6   1    4.84    0.47
   6   6  -1    4.49    0.46
   6   6   1    4.66    0.56
   6  -6  -1    4.61    0.47
   6   6   1    5.09    0.47
   6  -6  -1    5.21    0.44
   6   6   1    5.39    0.42
   0   7   1    1.98    0.17
   0  -7  -1    1.75    0.19
   0   7  -1    1.91    0.14
   0  -7   1    1.81    0.16
   0  -7  -1    1.80    0.18
   0   7   1    2.08    0.16
  -1   7   1   11.34    0.46
   1  -7   1   10.10    0.51
  -1  -7  -1   10.07    0.52
   1  -7   1   10.28    0.48
  -1  -7  -1   12.22    0.47
   1  -7   1   11.62    0.39
   1   7  -1   10.10    0.45
   1   7  -1   10.36    0.44
   1   7   1   10.72    0.46
   1  -7  -1   10.58    0.51
   1   7   1   10.26    0.47
  -1   7  -1   11.28    0.43
   1  -7  -1   10.57    0.51
  -1  -7   1   10.27    0.48
   1   7   1    9.99    0.46
  -2  -7  -1    9.37    0.52
   2   7  -1    9.96    0.42
   2   7  -1    9.63    0.50
   2  -7   1    9.63    0.50
   2   7  -1   10.51    0.39
   2   7  -1    9.79    0.44
   2   7   1    8.90    0.48
  -2  -7   1    9.55    0.51
   2   7   1   10.27    0.44
   2   7   1    9.84    0.46
   2   7   1   10.30    0.42
   3   7  -1    3.89    0.34
   3  -7   1    4.30    0.28
   3   7  -1    4.69    0.31
   3   7  -1    4.78    0.26
   3  -7   1    3.68    0.32
  -3  -7  -1    4.35    0.37
   3   7   1    4.10    0.34
   3  -7  -1    4.51    0.29
   3   7   1    4.31    0.27
   3  -7  -1    4.16    0.34
  -3  -7   1    3.88    0.34
   3   7   1    4.20    0.25
   3   7   1    4.64    0.32
   4  -7   1    0.28    0.14
  -4  -7  -1    0.08    0.14
   4  -7   1    0.27    0.12
   4   7  -1   -0.03    0.07
   4   7  -1    0.31    0.16
   4   7   1    0.26    0.16
   4  -7  -1    0.04    0.10
   4  -7  -1    0.16    0.11
  -4  -7   1    0.20    0.14
   4   7   1    0.35    0.14
   4   7   1    0.28    0.10
   5   7  -1    4.36    0.33
   5  -7   1    4.18    0.37
   5   7  -1    4.45    0.46
  -5  -7  -1    4.88    0.51
   5  -7   1    4.09    0.36
   5  -7   1    4.17    0.41
   5   7   1    3.61    0.47
  -5  -7   1    4.43    0.44
   5   7   1    4.44    0.35
   5  -7  -1    4.73    0.38
   5  -7  -1    4.39    0.42
   6  -7   1    7.48    0.58
   6   7  -1    6.86    0.58
   6  -7   1    7.04    0.51
   6  -7   1    7.47    0.52
   6   7   1    7.10    0.48
   6  -7  -1    6.73    0.51
   6  -7  -1    5.32    0.52
   0   8   1    3.39    0.22
   0  -8  -1    2.92    0.25
   0  -8   1    3.29    0.24
   0   8  -1    3.35    0.23
   0  -8  -1    2.99    0.26
   0   8   1    2.84    0.23
   0  -8   1    3.05    0.25
   1  -8   1    0.69    0.15
  -1   8   1    0.83    0.13
  -1  -8  -1    0.85    0.17
   1  -8   1    0.72    0.14
   1  -8  -1    0.73    0.15
   1   8   1    0.89    0.15
  -1  -8   1    0.68    0.14
   1   8   1    0.65    0.13
   1  -8  -1    0.82    0.16
   1   8   1    0.94    0.14
   2   8  -1   13.14    0.53
   2   8  -1   12.94    0.61
  -2  -8  -1   12.04    0.64
   2  -8   1   12.36    0.62
   2   8   1   13.27    0.51
   2   8   1   12.55    0.54
   2   8   1   12.08    0.60
  -2  -8   1   12.26    0.62
   2   8   1   13.11    0.57
   2  -8  -1   12.12    0.61
  -3  -8  -1    1.08    0.22
   3   8  -1    0.93    0.13
   3  -8   1    1.02    0.21
   3   8  -1    0.90    0.20
   3  -8   1    0.99    0.16
  -3  -8   1    1.09    0.21
   3  -8  -1    0.84    0.16
   3   8   1    0.99    0.19
   3  -8  -1    0.98    0.19
   3   8   1    1.05    0.15
   3   8   1    0.94    0.14
   4  -8   1    2.33    0.33
  -4  -8  -1    2.95    0.42
   4   8  -1    2.36    0.30
   4  -8   1    2.70    0.26
   4   8  -1    2.49    0.35
   4  -8  -1    1.89    0.29
   4   8   1    2.25    0.25
  -4  -8   1    2.30    0.35
   4  -8  -1    2.88    0.31
   4   8   1    2.66    0.36
   5  -8   1    2.29    0.37
   5  -8   1    2.98    0.33
  -5  -8  -1    2.48    0.44
   5   8  -1    2.97    0.45
   5   8   1    2.25    0.40
   5   8   1    2.97    0.27
   5  -8  -1    2.44    0.38
   5  -8  -1    2.84    0.35
   0  -9   1   30.64    1.19
   0  -9  -1   30.22    1.18
   0  -9  -1   30.30    1.18
   0  -9   1   31.72    1.14
   1  -9   1   57.48    2.02
   1  -9   1   59.08    1.97
  -1  -9  -1   57.75    2.03
   1  -9  -1   56.75    2.04
   1  -9  -1   59.25    2.05
  -1  -9   1   57.97    2.01
   1   9   1   59.78    1.98
   1   9   1   62.26    1.98
   2   9  -1   24.77    0.87
  -2  -9  -1   22.54    1.00
   2  -9   1   22.95    0.98
   2  -9   1   21.54    0.93
   2   9   1   22.55    0.93
   2  -9  -1   21.52    0.95
  -2  -9   1   22.67    0.96
   2  -9  -1   22.33    0.96
   2   9   1   23.27    0.87
   3   9  -1    4.51    0.38
  -3  -9  -1    4.41    0.40
   3  -9   1    4.08    0.36
   3  -9  -1    4.11    0.37
   3  -9  -1    4.28    0.31
  -3  -9   1    4.61    0.39
   3   9   1    4.34    0.38
  -4  -9  -1    3.67    0.41
   4   9  -1    2.85    0.38
   4  -9   1    3.75    0.38
   4  -9  -1    3.37    0.41
  -4  -9   1    3.08    0.39
   4   9   1    3.47    0.38
   4  -9  -1    3.84    0.32
   5  -9   1    4.35    0.51
   5   9  -1    4.26    0.53
   5   9   1    3.51    0.49
   5  -9  -1    4.69    0.47
   5  -9  -1    4.83    0.41
   0 -10   1   25.51    1.05
   0 -10  -1   25.21    1.04
   0 -10   1   25.76    1.00
   0 -10  -1   24.72    1.05
   1 -10   1   45.99    1.70
   1 -10   1   46.82    1.64
  -1 -10  -1   46.44    1.71
   1 -10  -1   44.49    1.67
   1 -10  -1   45.40    1.67
   1  10   1   46.39    1.60
  -1 -10   1   45.95    1.64
   2 -10   1    8.93    0.54
   2 -10   1    8.24    0.49
  -2 -10  -1    8.77    0.55
   2  10   1    8.55    0.49
   2  10   1    9.23    0.46
  -2 -10   1    8.16    0.51
   2 -10  -1    9.04    0.55
   2 -10  -1    8.63    0.53
   3 -10   1    2.05    0.32
  -3 -10  -1    1.89    0.32
   3  10   1    1.57    0.28
   3 -10  -1    1.75    0.28
   3 -10  -1    1.88    0.30
  -3 -10   1    1.74    0.29
   4 -10   1    4.15    0.47
   4  10   1    4.15    0.43
   4 -10  -1    4.26    0.49
   5 -10   1    5.81    0.53
   5 -10  -1    5.39    0.51
   5  10   1    6.25    0.61
   0 -11   1    5.75    0.43
   0 -11  -1    5.62    0.42
   0 -11  -1    5.97    0.43
   0 -11   1    6.06    0.39
   1 -11   1    1.83    0.23
  -1 -11  -1    2.07    0.30
   1 -11   1    2.27    0.31
  -1 -11   1    1.92    0.24
   1 -11  -1    2.29    0.32
   1 -11  -1    1.97    0.29
   2 -11   1    2.69    0.28
   2 -11   1    2.33    0.32
  -2 -11  -1    2.68    0.36
   2 -11  -1    2.64    0.30
   2 -11  -1    2.56    0.34
   2  11   1    2.94    0.27
  -2 -11   1    2.65    0.30
   3 -11   1    3.66    0.42
   3 -11  -1    3.60    0.43
   3  11   1    3.56    0.34
   4 -11   1    2.03    0.34
   4 -11  -1    2.30    0.38
   4  11   1    2.55    0.39
   0 -12  -1    6.89    0.49
   0 -12   1    5.95    0.47
   0 -12   1    7.07    0.44
   0 -12  -1    6.42    0.47
  -1 -12  -1    2.85    0.32
  -1 -12  -1    2.88    0.36
   1 -12   1    3.06    0.38
   1 -12   1    2.77    0.30
   1 -12  -1    2.86    0.34
  -1 -12   1    2.85    0.33
   1 -12  -1    3.04    0.39
   2 -12   1    1.65    0.28
   2 -12  -1    1.91    0.32
   3 -12   1    0.04    0.14
   3 -12  -1    0.02    0.13
   4 -12   1    2.47    0.40
   4 -12  -1    3.00    0.42
   0 -13   1    0.17    0.15
   0 -13  -1    0.10    0.14
  -1 -13  -1    4.64    0.43
   1 -13   1    4.17    0.42
   1 -13  -1    4.63    0.44
  -1 -13   1    5.75    0.50
   2 -13   1    2.43    0.38
   2 -13  -1    2.12    0.34
   3 -13   1    4.90    0.48
   3 -13  -1    5.08    0.49
   0 -14  -1    0.88    0.25
   0 -14   1    0.48    0.22
  -1 -14  -1    0.02    0.15
   1 -14   1    0.06    0.16
  -1 -14   1    0.30    0.21
   1 -14  -1    0.20    0.16
   2 -14   1    2.82    0.41
   2 -14  -1    2.37    0.40
   0 -15   1    1.00    0.29
   0 -15  -1    1.88    0.36
   0   0   2    7.26    0.30
   0   0   2    7.91    0.30
   0   0  -2    7.99    0.31
   0   0   2    7.42    0.31
   0   0   2    7.44    0.29
   0   0  -2    7.99    0.30
   0   0   2    8.07    0.32
   1   0   2  406.55   12.59
   1   0  -2  406.38   12.55
   1   0   2  424.55   12.67
   1   0   2  420.03   12.59
   1   0  -2  436.41   12.56
   1   0  -2  423.43   12.67
   1   0   2  405.70   12.51
  -1   0   2  435.45   12.57
  -1   0   2  402.38   12.67
   1   0  -2  427.69   12.65
  -1   0  -2  418.19   12.49
   1   0   2  407.36   12.73
  -1   0  -2  412.64   12.61
   2   0  -2    0.34    0.08
   2   0   2    0.44    0.08
   2   0  -2    0.36    0.08
  -2   0  -2    0.38    0.09
   2   0   2    0.32    0.09
   2   0  -2    0.22    0.06
   2   0   2    0.39    0.09
   2   0  -2    0.28    0.08
   2   0   2    0.25    0.08
   2   0   2    0.41    0.08
   2   0  -2    0.30    0.09
   2   0   2    0.34    0.07
  -2   0   2    0.31    0.09
   2   0  -2    0.40    0.06
   3   0   2   26.59    0.99
   3   0  -2   27.37    0.89
   3   0  -2   26.89    0.99
   3   0  -2   28.31    0.89
   3   0   2   27.43    0.94
   3   0  -2   26.34    0.99
   3   0   2   26.40    0.97
  -3   0   2   25.84    1.06
   3   0   2   30.60    1.09
  -3   0  -2   26.75    1.05
   3   0  -2   26.64    0.99
   3   0  -2   26.10    0.95
   3   0   2   25.79    0.97
   4   0   2    9.74    0.48
   4   0  -2    9.68    0.48
   4   0   2    9.91    0.53
   4   0  -2   10.24    0.52
  -4   0   2   10.81    0.60
   4   0  -2   10.85    0.42
   4   0  -2   10.12    0.52
   4   0   2   10.08    0.51
   4   0   2    9.28    0.50
   4   0   2    9.88    0.46
   4   0  -2    9.67    0.52
   5   0   2    0.15    0.11
   5   0   2   -0.04    0.08
   5   0  -2    0.15    0.13
   5   0   2    0.12    0.12
   5   0   2   -0.09    0.09
   5   0  -2   -0.03    0.10
   5   0  -2    0.17    0.10
   5   0   2    0.08    0.10
   6   0  -2    2.24    0.34
   6   0   2    2.41    0.35
   6   0   2    2.18    0.31
   6   0  -2    2.36    0.36
   6   0  -2    2.21    0.30
   6   0   2    2.33    0.35
   0   1   2  211.70    6.43
   0   1   2  204.48    6.39
   0   1  -2  206.66    6.40
   0  -1  -2  220.75    6.48
   0   1   2  220.28    6.48
   0   1  -2  220.01    6.39
   0  -1  -2  221.38    6.45
   0   1   2  214.26    6.48
   0  -1   2  203.92    6.38
   0  -1   2  219.60    6.44
   0   1   2  209.48    6.50
   0   1  -2  220.70    6.50
   0  -1  -2  210.17    6.55
   1  -1   2  124.67    3.60
   1  -1   2  120.66    3.58
   1  -1   2  117.43    3.60
   1   1  -2  123.72    3.64
  -1  -1  -2  121.06    3.61
   1   1  -2  119.48    3.62
  -1  -1  -2  117.11    3.65
   1  -1   2  117.06    3.62
  -1   1   2  118.69    3.59
   1   1  -2  118.19    3.59
   1   1  -2  118.91    3.63
   1   1  -2  116.37    3.60
   1  -1   2  120.50    3.61
   1   1  -2  120.15    3.60
   1  -1   2  119.04    3.61
   1   1   2  117.97    3.67
  -1   1  -2  121.19    3.66
  -1  -1   2  116.27    3.67
  -1   1  -2  125.32    3.63
   1   1   2  118.02    3.64
   1   1   2  125.71    3.64
   1   1   2  121.14    3.64
   1   1   2  118.02    3.65
   1   1   2  118.87    3.69
  -1   1  -2  123.26    3.61
   1  -1  -2  124.72    3.62
   1  -1  -2  117.08    3.63
  -1  -1   2  121.34    3.64
   1  -1  -2  121.91    3.65
   2   1  -2   38.96    1.13
   2  -1   2   38.09    1.27
   2  -1   2   36.26    1.21
   2  -1   2   37.31    1.21
   2   1  -2   36.08    1.22
   2   1  -2   37.90    1.18
   2   1  -2   36.35    1.23
   2  -1   2   36.18    1.21
   2  -1   2   37.45    1.20
  -2  -1  -2   35.48    1.27
   2   1  -2   35.52    1.22
   2  -1   2   35.99    1.19
   2   1  -2   36.41    1.19
   2   1   2   36.05    1.21
   2   1   2   36.58    1.24
   2  -1  -2   38.54    1.14
   2   1   2   36.44    1.19
  -2  -1   2   35.10    1.27
   2  -1  -2   36.01    1.20
  -2   1  -2   37.11    1.26
   2   1   2   36.41    1.22
   2  -1  -2   36.65    1.23
   2  -1  -2   35.52    1.19
   2   1   2   36.11    1.20
   2  -1  -2   39.67    1.29
   2   1   2   39.36    1.29
   3   1  -2   29.78    1.09
   3  -1   2   29.41    1.07
   3   1  -2   29.81    1.08
   3  -1   2   30.33    1.04
  -3   1   2   30.78    1.16
   3  -1   2   29.25    1.06
   3  -1   2   28.80    1.06
   3  -1   2   29.42    1.04
   3   1  -2   28.76    1.03
   3  -1   2   32.81    1.16
   3   1  -2   30.55    0.99
   3   1  -2   30.87    0.96
   3   1  -2   28.46    1.07
  -3  -1  -2   29.85    1.15
   3   1   2   28.85    1.08
   3   1   2   29.52    1.05
  -3  -1   2   28.03    1.13
   3  -1  -2   31.10    0.93
   3   1   2   29.50    1.00
   3  -1  -2   30.27    1.03
  -3   1  -2   29.99    1.12
   3  -1  -2   28.91    1.04
   3   1   2   27.77    1.05
   3   1   2   29.07    1.02
   3  -1  -2   28.89    1.06
   4   1  -2    5.26    0.37
   4   1  -2    4.84    0.34
  -4   1   2    5.90    0.44
   4  -1   2    5.23    0.35
   4   1  -2    4.90    0.35
   4  -1   2    5.40    0.36
   4  -1   2    5.37    0.35
  -4  -1  -2    5.45    0.43
   4   1  -2    5.17    0.32
   4  -1   2    5.63    0.32
   4  -1  -2    5.56    0.33
   4  -1  -2    4.96    0.35
   4   1   2    5.08    0.34
  -4  -1   2    5.39    0.41
   4   1   2    5.83    0.31
   4  -1  -2    5.78    0.29
   4   1   2    5.35    0.34
   4  -1  -2    5.93    0.36
   4   1   2    5.11    0.35
   4   1   2    5.66    0.38
   5  -1   2   28.78    1.04
   5  -1   2   26.86    1.11
   5  -1   2   25.93    1.09
   5   1  -2   27.12    1.13
   5  -1   2   25.27    1.08
   5  -1   2   26.80    1.06
   5   1  -2   27.36    1.06
   5   1  -2   26.70    1.12
   5   1  -2   24.98    1.11
   5   1   2   26.37    1.06
   5  -1  -2   25.65    1.05
   5   1   2   26.57    1.10
   5  -1  -2   24.93    1.10
   5   1   2   27.30    1.14
   5   1   2   27.97    1.13
   5  -1  -2   27.75    1.10
   6  -1   2    1.17    0.26
   6  -1   2    0.98    0.24
   6   1  -2    0.98    0.21
   6   1  -2    1.39    0.28
   6  -1   2    0.95    0.22
   6   1  -2    1.21    0.27
   6  -1  -2    1.20    0.24
   6   1   2    1.07    0.22
   6  -1  -2    0.99    0.25
   6   1   2    0.68    0.20
   6   1   2    0.81    0.23
   0  -2  -2   49.76    1.48
   0  -2  -2   44.85    1.50
   0  -2  -2   48.98    1.47
   0   2   2   46.51    1.48
   0   2   2   47.32    1.51
   0   2   2   49.24    1.46
   0   2  -2   47.01    1.47
   0   2   2   47.58    1.47
   1   2  -2   46.55    1.47
   1  -2   2   45.45    1.43
   1  -2   2   45.76    1.42
   1  -2   2   46.63    1.46
   1   2  -2   46.03    1.46
  -1  -2  -2   45.27    1.51
  -1  -2  -2   47.13    1.46
   1   2  -2   47.90    1.47
   1  -2   2   47.42    1.45
   1   2  -2   46.16    1.48
  -1   2   2   45.70    1.45
   1  -2   2   47.39    1.46
   1   2  -2   45.58    1.42
   1   2  -2   44.86    1.44
  -1   2  -2   48.15    1.46
   1   2   2   46.82    1.48
  -1   2  -2   47.19    1.42
   1   2   2   45.72    1.45
   1   2   2   47.40    1.45
   1  -2  -2   45.77    1.47
   1   2   2   46.99    1.51
   1   2   2   46.26    1.45
  -1   2  -2   46.30    1.43
  -1  -2   2   43.82    1.47
   1   2   2   44.76    1.47
  -1  -2   2   46.95    1.44
   2   2  -2   14.80    0.59
   2  -2   2   14.21    0.52
   2   2  -2   14.96    0.57
   2   2  -2   14.27    0.54
   2  -2   2   14.77    0.54
   2  -2   2   14.60    0.56
   2  -2   2   15.50    0.60
   2  -2   2   14.53    0.55
   2   2  -2   14.16    0.55
  -2  -2  -2   13.80    0.61
   2   2  -2   14.03    0.52
   2  -2   2   14.15    0.54
   2   2  -2   14.79    0.46
   2   2   2   14.49    0.56
   2  -2  -2   14.61    0.55
   2   2   2   15.68    0.63
  -2  -2   2   14.07    0.61
   2  -2  -2   14.12    0.57
   2   2   2   14.85    0.54
  -2  -2   2   14.27    0.59
   2   2   2   14.98    0.60
   2  -2  -2   15.41    0.63
   2  -2  -2   15.55    0.48
   2   2   2   14.83    0.57
   2  -2  -2   14.23    0.52
   3  -2   2    7.70    0.43
   3  -2   2    6.63    0.34
   3   2  -2    6.95    0.32
  -3  -2  -2    6.69    0.42
   3   2  -2    6.23    0.35
   3  -2   2    6.45    0.35
   3  -2   2    6.70    0.35
   3   2  -2    6.48    0.38
   3   2  -2    6.54    0.37
   3   2  -2    6.45    0.33
   3  -2   2    6.39    0.33
   3  -2   2    6.75    0.33
   3   2  -2    7.18    0.26
   3  -2  -2    7.40    0.24
   3  -2  -2    6.31    0.33
   3  -2  -2    7.26    0.43
  -3   2  -2    7.09    0.41
  -3  -2   2    5.82    0.39
   3   2   2    6.35    0.36
   3   2   2    6.25    0.38
   3  -2  -2    6.82    0.33
   3   2   2    6.76    0.34
   3   2   2    6.53    0.31
   3  -2  -2    6.37    0.36
   3   2   2    6.22    0.35
   4  -2   2    3.80    0.28
   4  -2   2    3.93    0.29
   4   2  -2    3.67    0.30
   4  -2   2    3.86    0.30
   4   2  -2    3.59    0.30
  -4  -2  -2    4.04    0.36
   4  -2   2    4.28    0.28
   4   2  -2    4.11    0.28
   4  -2   2    3.44    0.29
   4   2  -2    4.41    0.34
   4   2   2    3.48    0.28
   4  -2  -2    3.64    0.27
   4   2   2    4.19    0.25
   4  -2  -2    4.04    0.31
   4   2   2    3.98    0.33
  -4  -2   2    4.23    0.37
   4   2   2    4.26    0.31
   4  -2  -2    3.77    0.25
   4  -2  -2    3.79    0.28
   4   2   2    4.14    0.31
   5   2  -2   12.21    0.61
   5   2  -2   12.90    0.67
   5  -2   2   12.74    0.67
   5  -2   2   13.58    0.62
   5  -2   2   12.54    0.64
   5  -2   2   13.17    0.67
   5   2  -2   11.88    0.67
   5  -2   2   12.80    0.63
   5   2  -2   13.48    0.72
   5   2   2   13.86    0.69
   5   2   2   13.48    0.65
   5  -2  -2   12.84    0.63
   5  -2  -2   14.12    0.66
   5   2   2   13.31    0.69
   5  -2  -2   12.01    0.68
   5   2   2   12.71    0.71
   6   2  -2    1.42    0.24
   6   2  -2    1.84    0.33
   6  -2   2    1.29    0.26
   6  -2   2    1.95    0.28
   6   2  -2    2.27    0.35
   6   2   2    1.82    0.33
   6   2   2    1.45    0.28
   6   2   2    2.40    0.33
   6  -2  -2    2.19    0.34
   6  -2  -2    1.52    0.26
   0   3  -2  109.28    3.33
   0   3   2  112.58    3.37
   0  -3  -2  110.75    3.32
   0   3   2  107.85    3.33
   0   3   2  114.57    3.30
   0   3  -2  110.32    3.26
   0  -3   2  104.76    3.27
   0   3   2  108.26    3.33
   0  -3  -2  107.49    3.37
   1  -3   2   64.60    2.01
  -1  -3  -2   61.91    2.08
   1  -3   2   66.13    2.04
   1   3  -2   63.50    2.03
   1  -3   2   68.35    2.00
   1   3  -2   66.62    1.97
   1   3  -2   64.75    2.05
  -1  -3  -2   67.09    2.03
   1   3  -2   65.17    1.97
   1   3  -2   63.43    2.00
  -1   3   2   64.29    2.03
   1   3   2   66.03    2.07
   1   3   2   63.13    2.00
   1   3   2   64.38    2.03
   1   3   2   65.05    2.01
  -1   3  -2   68.85    1.98
   1   3   2   66.10    2.04
   1  -3  -2   62.06    2.03
  -1   3  -2   66.67    1.98
  -1  -3   2   61.90    2.02
  -1  -3   2   65.09    1.99
   2  -3   2   20.08    0.67
   2   3  -2   18.37    0.73
   2   3  -2   19.27    0.60
  -2  -3  -2   18.73    0.77
   2   3  -2   18.45    0.65
   2  -3   2   19.73    0.71
   2  -3   2   19.61    0.73
   2   3  -2   18.50    0.69
   2  -3   2   18.50    0.65
   2   3  -2   18.71    0.69
   2   3  -2   19.24    0.72
   2   3   2   18.28    0.70
  -2  -3   2   20.51    0.69
  -2  -3   2   18.49    0.75
   2   3   2   19.86    0.75
   2   3   2   19.04    0.67
   2   3   2   18.88    0.71
   2   3   2   19.04    0.69
   2  -3  -2   19.76    0.77
   2  -3  -2   18.11    0.68
  -2   3  -2   20.83    0.74
   3   3  -2   11.99    0.58
   3   3  -2   12.36    0.54
   3  -3   2   13.68    0.61
  -3  -3  -2   12.07    0.61
   3  -3   2   11.99    0.50
   3   3  -2   12.13    0.56
   3  -3   2   12.16    0.53
   3  -3   2   12.35    0.51
   3  -3   2   11.65    0.54
   3   3  -2   12.67    0.42
   3   3  -2   12.19    0.51
   3   3   2   12.60    0.55
   3  -3  -2   12.30    0.57
   3   3   2   12.93    0.50
   3   3   2   12.51    0.56
  -3  -3   2   11.78    0.60
   3   3   2   12.22    0.53
   3  -3  -2   11.91    0.52
   3  -3  -2   13.94    0.64
   3  -3  -2   12.90    0.50
   4  -3   2    8.95    0.46
   4   3  -2    9.61    0.46
  -4  -3  -2   10.48    0.61
   4  -3   2    9.60    0.47
   4  -3   2    8.71    0.46
   4   3  -2   10.17    0.52
   4   3  -2    9.10    0.53
   4   3  -2    9.59    0.52
   4  -3   2    8.83    0.50
   4   3   2    9.84    0.51
   4   3   2    9.85    0.53
   4   3   2    9.87    0.56
  -4  -3   2    9.29    0.58
   4   3   2   10.73    0.45
   4  -3  -2    9.66    0.46
   4   3   2    9.59    0.48
   4  -3  -2    9.57    0.53
   5   3  -2    5.31    0.41
   5   3  -2    4.91    0.40
   5   3  -2    4.73    0.42
   5  -3   2    5.21    0.40
   5  -3   2    5.24    0.37
   5   3  -2    4.73    0.34
   5  -3   2    4.87    0.34
   5  -3  -2    4.92    0.36
   5   3   2    5.18    0.43
  -5  -3   2    5.34    0.51
   5   3   2    5.53    0.42
   5  -3  -2    5.70    0.35
   5   3   2    4.69    0.38
   5   3   2    4.66    0.36
   5  -3  -2    4.15    0.37
   6   3  -2    0.37    0.17
   6  -3   2    0.20    0.16
   6   3  -2    0.23    0.16
   6   3  -2    0.61    0.21
   6  -3   2    0.47    0.17
   6  -3  -2    0.59    0.19
   6  -3  -2    0.81    0.24
   6   3   2    0.57    0.22
   6   3   2    0.73    0.20
   6   3   2    0.62    0.20
   0   4   2    2.92    0.17
   0  -4   2    2.74    0.14
   0  -4  -2    2.60    0.20
   0   4  -2    2.72    0.17
   0   4   2    2.65    0.15
   0  -4  -2    3.47    0.18
   1   4  -2  144.19    4.25
   1  -4   2  142.58    4.35
   1   4  -2  141.82    4.35
   1   4  -2  139.68    4.29
  -1  -4  -2  136.10    4.39
   1  -4   2  134.36    4.30
   1  -4   2  149.64    4.29
  -1  -4  -2  152.93    4.34
  -1   4   2  140.36    4.34
   1  -4  -2  140.36    4.32
   1   4   2  135.70    4.27
  -1   4  -2  142.99    4.27
  -1  -4   2  151.30    4.26
  -1  -4   2  137.24    4.30
   1   4   2  141.49    4.29
   1   4   2  141.80    4.31
   1   4   2  139.68    4.30
   2  -4   2   20.62    0.72
   2   4  -2   21.09    0.77
  -2  -4  -2   20.59    0.84
   2   4  -2   20.61    0.81
   2  -4   2   20.03    0.78
   2   4  -2   21.97    0.68
   2   4  -2   21.30    0.72
   2  -4   2   21.16    0.71
   2   4  -2   20.04    0.79
   2   4  -2   20.94    0.75
   2  -4   2   21.90    0.80
   2   4   2   21.71    0.75
  -2  -4   2   20.16    0.81
   2   4   2   21.03    0.79
  -2  -4   2   22.51    0.76
   2  -4  -2   21.72    0.81
   2   4   2   20.58    0.75
   2  -4  -2   22.88    0.86
   2   4   2   20.14    0.81
   3   4  -2    2.55    0.13
   3   4  -2    2.83    0.26
   3  -4   2    2.67    0.19
  -3  -4  -2    2.29    0.26
   3   4  -2    2.32    0.18
   3   4  -2    2.54    0.21
   3   4  -2    2.42    0.23
   3  -4   2    2.79    0.20
   3  -4   2    2.54    0.22
   3  -4  -2    2.81    0.24
   3  -4  -2    2.98    0.18
   3   4   2    2.87    0.23
   3  -4  -2    2.75    0.21
   3   4   2    2.83    0.19
  -3  -4   2    2.67    0.26
   3   4   2    2.47    0.20
   3   4   2    2.59    0.26
   3   4   2    2.74    0.23
   4  -4   2   31.94    1.22
   4   4  -2   33.65    1.26
   4  -4   2   32.85    1.21
   4  -4   2   33.16    1.27
   4  -4   2   34.93    1.20
   4   4  -2   34.22    1.30
   4   4  -2   34.02    1.20
   4   4  -2   33.52    1.33
  -4  -4  -2   33.74    1.38
  -4  -4   2   32.10    1.34
   4   4   2   33.10    1.25
   4   4   2   34.19    1.27
   4   4   2   33.72    1.32
   4   4   2   34.49    1.14
   4   4   2   32.39    1.20
   4  -4  -2   31.77    1.27
   4  -4  -2   32.61    1.21
   5  -4   2    5.72    0.39
   5  -4   2    5.65    0.43
   5  -4   2    6.20    0.41
   5   4  -2    6.23    0.44
   5   4  -2    6.00    0.44
   5   4  -2    5.80    0.38
   5   4  -2    6.14    0.49
   5   4   2    6.40    0.45
   5   4   2    5.78    0.48
  -5  -4   2    6.51    0.53
   5  -4  -2    6.40    0.42
   5  -4  -2    4.84    0.42
   5   4   2    6.89    0.47
   5   4   2    5.63    0.39
   5  -4  -2    6.35    0.39
   6   4  -2    3.94    0.50
   6   4  -2    3.45    0.44
   6  -4   2    3.13    0.37
   6  -4   2    3.75    0.36
   6  -4   2    3.89    0.40
   6   4   2    3.96    0.35
   6   4   2    3.41    0.46
   6  -4  -2    3.55    0.40
   6   4   2    4.31    0.41
   6  -4  -2    3.10    0.42
   0   5   2    2.89    0.19
   0   5   2    3.29    0.16
   0  -5   2    2.94    0.16
   0  -5  -2    3.38    0.19
   0   5   2    3.14    0.19
   0  -5  -2    3.25    0.23
   0   5  -2    3.18    0.20
   1  -5   2   20.86    0.66
   1  -5   2   19.43    0.74
  -1  -5  -2   19.01    0.77
  -1   5   2   18.99    0.71
   1   5  -2   18.94    0.73
  -1  -5  -2   20.89    0.72
   1   5  -2   19.16    0.67
   1   5   2   18.52    0.69
  -1  -5   2   20.08    0.64
   1   5   2   18.74    0.66
   1  -5  -2   17.91    0.74
   1   5   2   19.35    0.69
   1   5   2   19.38    0.70
  -1   5  -2   18.81    0.67
   1  -5  -2   18.73    0.71
  -1  -5   2   18.71    0.69
   2  -5   2   22.74    0.77
   2   5  -2   21.63    0.87
   2   5  -2   23.18    0.75
  -2  -5  -2   21.60    0.90
   2  -5   2   22.99    0.75
   2  -5   2   22.73    0.85
   2   5  -2   23.17    0.76
   2   5  -2   22.47    0.81
   2  -5   2   22.49    0.86
   2   5  -2   22.47    0.85
   2   5   2   21.80    0.82
   2   5   2   22.17    0.86
   2   5   2   22.22    0.79
   2   5   2   21.66    0.78
  -2  -5   2   21.22    0.85
  -2  -5   2   23.52    0.79
   2  -5  -2   21.87    0.85
   3  -5   2   79.51    2.40
   3  -5   2   72.26    2.47
   3  -5   2   80.32    2.37
   3   5  -2   73.56    2.52
  -3  -5  -2   71.48    2.55
   3   5  -2   76.95    2.39
   3   5  -2   72.99    2.49
   3   5  -2   75.52    2.44
   3  -5  -2   76.03    2.40
   3   5   2   76.64    2.36
   3   5   2   77.72    2.40
  -3  -5   2   72.80    2.52
   3   5   2   75.18    2.45
   3   5   2   74.51    2.45
   3   5   2   73.78    2.50
   3  -5  -2   70.94    2.46
   4   5  -2    5.16    0.38
   4  -5   2    5.70    0.40
  -4  -5  -2    5.94    0.46
   4   5  -2    6.14    0.34
   4  -5   2    5.78    0.36
   4   5  -2    5.91    0.45
   4  -5   2    5.24    0.37
   4   5  -2    6.02    0.39
   4   5   2    5.98    0.36
   4  -5  -2    6.04    0.37
   4  -5  -2    5.50    0.40
  -4  -5   2    4.83    0.42
   4   5   2    5.53    0.44
   4   5   2    5.68    0.39
   4   5   2    5.76    0.38
   5   5  -2   11.32    0.68
   5   5  -2   10.72    0.54
   5   5  -2    9.46    0.60
   5  -5   2   10.65    0.62
   5  -5   2    9.71    0.54
   5   5  -2   10.17    0.60
   5  -5   2    9.49    0.55
   5   5   2   10.36    0.67
   5   5   2   10.04    0.54
  -5  -5   2   10.75    0.69
   5  -5  -2    9.53    0.61
   5   5   2   10.22    0.60
   5  -5  -2   10.09    0.56
   5   5   2    9.47    0.58
   6  -5   2    0.43    0.18
   6  -5   2    0.24    0.13
   6   5  -2    0.67    0.22
   6  -5   2    0.63    0.21
   6   5  -2    0.38    0.17
   6   5   2    0.33    0.15
   6   5   2    0.59    0.19
   6  -5  -2    0.44    0.17
   6  -5  -2    0.53    0.19
   6   5   2    0.58    0.20
   0  -6   2    2.33    0.16
   0  -6  -2    2.20    0.21
   0   6   2    2.56    0.15
   0   6   2    2.62    0.18
   0   6   2    2.30    0.18
   0   6  -2    2.54    0.19
   0  -6  -2    2.94    0.18
   0  -6  -2    2.50    0.20
   0   6  -2    2.45    0.14
   1  -6   2   17.78    0.70
   1   6  -2   16.74    0.69
   1   6  -2   17.55    0.62
   1  -6   2   18.76    0.61
  -1   6   2   17.80    0.66
   1  -6   2   17.09    0.65
  -1  -6  -2   16.75    0.73
   1   6   2   17.39    0.67
   1   6   2   16.68    0.66
  -1   6  -2   19.19    0.62
   1   6   2   17.64    0.63
   1  -6  -2   17.35    0.70
   1  -6  -2   16.86    0.72
   1   6   2   17.98    0.67
  -1  -6   2   18.82    0.62
  -1  -6   2   16.44    0.66
   2   6  -2   22.31    0.90
   2   6  -2   23.56    0.78
   2   6  -2   23.66    0.77
   2  -6   2   23.59    0.75
  -2  -6  -2   21.35    0.93
   2  -6   2   23.49    0.87
   2   6  -2   21.95    0.82
   2  -6   2   21.58    0.87
   2   6   2   22.26    0.80
   2   6   2   21.42    0.86
   2  -6  -2   21.97    0.87
  -2  -6   2   21.91    0.87
   2   6   2   21.67    0.79
   2   6   2   22.46    0.84
   3   6  -2    9.20    0.44
   3   6  -2    8.49    0.38
   3  -6   2    8.17    0.40
   3   6  -2    7.95    0.49
   3  -6   2    8.07    0.46
  -3  -6  -2    7.52    0.50
   3   6   2    8.16    0.49
   3   6   2    8.04    0.45
   3  -6  -2    8.51    0.42
   3   6   2    8.28    0.38
   3  -6  -2    7.76    0.46
   3   6   2    7.74    0.39
  -3  -6   2    8.19    0.49
   4   6  -2   19.98    0.84
  -4  -6  -2   19.22    0.95
   4   6  -2   19.78    0.93
   4   6  -2   19.79    0.77
   4  -6   2   18.95    0.78
   4   6  -2   18.81    0.87
   4  -6   2   17.75    0.85
   4  -6  -2   19.64    0.81
   4   6   2   19.53    0.79
  -4  -6   2   18.66    0.92
   4   6   2   18.61    0.85
   4  -6  -2   18.95    0.88
   4   6   2   19.73    0.93
   5  -6   2    5.89    0.42
   5   6  -2    5.29    0.36
   5  -6   2    5.54    0.45
   5   6  -2    6.22    0.53
   5   6  -2    5.44    0.45
   5  -6   2    5.44    0.39
   5  -6  -2    5.93    0.42
   5   6   2    6.16    0.41
   5  -6  -2    5.69    0.47
   5   6   2    6.81    0.47
  -5  -6   2    5.35    0.50
   5   6   2    5.61    0.45
   5   6   2    5.85    0.51
   6   6  -2   13.86    0.88
   6  -6   2   16.23    0.79
   6  -6   2   12.46    0.73
   6  -6   2   13.82    0.82
   6   6  -2   15.93    0.73
   6   6  -2   14.32    0.84
   6  -6  -2   13.79    0.82
   6   6   2   14.10    0.88
   6  -6  -2   13.53    0.74
   6   6   2   13.38    0.79
   0   7   2    7.18    0.37
   0   7   2    7.65    0.36
   0  -7  -2    7.24    0.41
   0  -7   2    7.06    0.34
   0  -7  -2    7.42    0.40
   0   7  -2    7.48    0.30
   0   7   2    7.82    0.32
  -1  -7  -2    0.52    0.13
   1  -7   2    0.54    0.08
   1  -7   2    0.39    0.11
   1   7  -2    0.49    0.08
   1  -7   2    0.43    0.10
  -1   7   2    0.38    0.09
   1  -7  -2    0.66    0.13
  -1   7  -2    0.66    0.09
   1  -7  -2    0.41    0.12
   1   7   2    0.34    0.09
   1   7   2    0.40    0.09
  -1  -7   2    0.52    0.11
   1   7   2    0.44    0.10
   2   7  -2    5.00    0.29
  -2  -7  -2    5.26    0.38
   2   7  -2    5.40    0.23
   2   7  -2    5.80    0.28
   2  -7   2    5.30    0.35
   2   7  -2    5.05    0.35
   2  -7   2    5.43    0.33
   2   7   2    5.10    0.27
   2   7   2    5.37    0.35
   2   7   2    4.93    0.31
  -2  -7   2    4.79    0.33
   2   7   2    5.11    0.29
   2  -7  -2    4.99    0.34
  -3  -7  -2   14.50    0.77
   3   7  -2   14.04    0.72
   3  -7   2   15.19    0.61
   3  -7   2   14.92    0.71
   3   7  -2   15.90    0.58
  -3  -7   2   13.91    0.71
   3  -7  -2   15.07    0.63
   3   7   2   14.70    0.67
   3   7   2   14.66    0.72
   3   7   2   14.51    0.59
   3   7   2   15.00    0.61
   3  -7  -2   14.89    0.71
   4  -7   2    6.18    0.44
   4   7  -2    6.00    0.48
   4  -7   2    6.14    0.38
  -4  -7  -2    6.39    0.51
   4   7  -2    6.60    0.36
   4   7   2    5.93    0.42
  -4  -7   2    6.21    0.49
   4   7   2    6.94    0.39
   4  -7  -2    6.15    0.40
   4  -7  -2    5.95    0.45
   4   7   2    6.43    0.48
   5  -7   2    4.22    0.35
   5   7  -2    4.25    0.33
   5   7  -2    4.13    0.50
   5  -7   2    4.73    0.37
   5  -7   2    3.26    0.40
   5   7   2    3.88    0.33
   5  -7  -2    3.93    0.40
   5  -7  -2    3.61    0.35
   5   7   2    3.93    0.50
  -5  -7   2    4.25    0.43
   6  -7   2    2.46    0.34
   6  -7   2    2.14    0.37
   6  -7   2    2.46    0.36
   6  -7  -2    2.17    0.36
   6   7   2    2.16    0.30
   6  -7  -2    1.97    0.32
   0   8   2   24.58    0.85
   0  -8  -2   22.75    0.91
   0  -8   2   22.21    0.84
   0  -8  -2   22.33    0.92
   0   8   2   21.94    0.87
  -1   8   2    3.33    0.24
   1  -8   2    3.38    0.24
  -1  -8  -2    2.69    0.27
   1  -8   2    3.54    0.28
   1   8   2    3.40    0.24
   1  -8  -2    3.47    0.28
   1   8   2    2.97    0.23
   1  -8  -2    3.31    0.28
   1   8   2    3.03    0.24
  -1  -8   2    3.04    0.24
   2  -8   2    2.36    0.28
  -2  -8  -2    2.14    0.26
  -2   8   2    2.28    0.21
  -2  -8   2    1.97    0.22
   2  -8  -2    1.62    0.23
   2   8   2    2.24    0.21
   2   8   2    2.22    0.23
   2   8   2    2.05    0.17
   2   8   2    2.16    0.19
   2  -8  -2    2.48    0.26
   3  -8   2    8.47    0.51
   3   8  -2    7.95    0.51
  -3  -8  -2    7.49    0.54
   3  -8   2    9.11    0.42
   3   8   2    7.56    0.50
   3   8   2    8.74    0.42
   3  -8  -2    8.31    0.51
   3   8   2    8.53    0.41
   3   8   2    8.31    0.47
   3  -8  -2    8.96    0.45
  -3  -8   2    7.68    0.50
   4  -8   2   -0.04    0.09
   4  -8   2    0.05    0.10
   4   8  -2   -0.17    0.09
  -4  -8  -2   -0.16    0.09
  -4  -8   2    0.06    0.11
   4  -8  -2    0.12    0.13
   4   8   2    0.14    0.09
   4  -8  -2    0.17    0.11
   4   8   2   -0.08    0.11
   5  -8   2    0.08    0.13
   5  -8   2    0.42    0.16
   5   8  -2    0.40    0.19
   5  -8   2    0.38    0.18
   5  -8  -2    0.02    0.13
   5   8   2    0.43    0.20
   5   8   2    0.26    0.14
   5  -8  -2    0.62    0.22
   0  -9   2    7.71    0.38
   0  -9  -2    6.46    0.43
   0  -9  -2    6.83    0.42
   0  -9   2    6.61    0.42
   0   9   2    6.84    0.40
   1  -9   2    2.49    0.22
  -1  -9  -2    2.49    0.27
   1  -9   2    2.12    0.29
   1  -9  -2    2.15    0.25
   1   9   2    2.20    0.21
   1  -9  -2    2.06    0.26
   1   9   2    2.43    0.21
  -1  -9   2    2.60    0.23
   2  -9   2    1.32    0.23
   2  -9   2    1.34    0.20
  -2  -9  -2    1.47    0.25
   2   9   2    1.43    0.22
  -2  -9   2    1.34    0.22
   2   9   2    1.63    0.19
   2  -9  -2    1.40    0.23
   2  -9  -2    1.58    0.25
   3  -9   2    1.69    0.27
  -3  -9  -2    1.47    0.28
   3   9   2    1.44    0.24
   3   9   2    1.29    0.17
  -3  -9   2    1.31    0.25
   3   9   2    0.96    0.21
   3  -9  -2    1.11    0.24
  -4  -9  -2    3.64    0.42
   4  -9   2    3.25    0.39
   4   9   2    4.12    0.32
   4  -9  -2    3.71    0.38
  -4  -9   2    3.77    0.41
   4  -9  -2    4.47    0.35
   4   9   2    3.76    0.40
   5  -9   2   11.82    0.69
   5  -9   2   11.60    0.73
   5  -9  -2   11.68    0.65
   5  -9  -2   10.81    0.72
   5   9   2   11.06    0.75
   0 -10   2   28.80    1.08
   0 -10   2   28.74    1.17
   0 -10  -2   29.18    1.17
   0 -10  -2   30.09    1.19
  -1 -10  -2    1.88    0.28
   1 -10   2    1.43    0.24
   1 -10   2    2.14    0.21
  -1 -10   2    1.91    0.22
   1 -10  -2    1.55    0.24
   1  10   2    1.69    0.22
   1 -10  -2    2.00    0.29
   2 -10   2   36.86    1.44
   2 -10   2   36.87    1.37
  -2 -10  -2   37.88    1.50
   2  10   2   38.23    1.41
  -2 -10   2   36.60    1.42
   2 -10  -2   37.73    1.46
   2 -10  -2   36.16    1.46
   2  10   2   40.00    1.37
  -3 -10  -2    0.55    0.21
   3 -10   2    0.75    0.21
   3  10   2    0.69    0.19
  -3 -10   2    0.93    0.21
   3 -10  -2    0.72    0.20
   3 -10  -2    0.65    0.21
   4 -10   2    0.95    0.25
   4  10   2    0.69    0.23
   4 -10  -2    0.75    0.20
   4 -10  -2    1.08    0.27
   5 -10   2    1.56    0.32
   5 -10   2    1.35    0.28
   5  10   2    1.60    0.38
   5 -10  -2    1.34    0.25
   5 -10  -2    1.31    0.32
   0 -11  -2   12.78    0.67
   0 -11   2   11.84    0.66
   0 -11  -2   12.04    0.67
   0 -11   2   12.36    0.58
   1 -11   2    6.91    0.40
  -1 -11  -2    7.06    0.49
   1 -11   2    6.89    0.48
  -1 -11   2    7.01    0.42
   1 -11  -2    6.84    0.48
   1 -11  -2    7.06    0.48
   1  11   2    6.61    0.42
   2 -11   2    3.44    0.39
  -2 -11  -2    2.76    0.33
   2 -11   2    3.38    0.29
   2  11   2    3.17    0.27
   2 -11  -2    2.70    0.31
  -2 -11   2    3.06    0.31
   2  11   2    3.44    0.31
   2 -11  -2    3.54    0.35
   3 -11   2    2.54    0.36
   3 -11  -2    2.72    0.36
   3  11   2    3.10    0.33
   4 -11   2    8.74    0.62
   4  11   2    8.25    0.62
   4 -11  -2    8.08    0.61
   0 -12   2    0.52    0.15
   0 -12  -2    0.54    0.19
   0 -12   2    0.51    0.17
   0 -12  -2    0.43    0.16
  -1 -12  -2   16.19    0.84
  -1 -12  -2   16.00    0.82
   1 -12   2   14.25    0.79
   1 -12   2   16.01    0.77
   1 -12  -2   14.93    0.80
   1 -12  -2   15.02    0.84
  -1 -12   2   16.39    0.89
   2 -12   2    0.48    0.18
   2  12   2    0.43    0.17
   3 -12   2    5.72    0.48
   3  12   2    5.78    0.58
   3 -12  -2    6.72    0.54
   4 -12   2    3.03    0.42
   4 -12  -2    3.81    0.49
   4  12   2    4.45    0.45
   0 -13   2   23.15    1.09
   0 -13  -2   23.15    1.08
   1 -13   2    2.15    0.34
  -1 -13  -2    1.69    0.31
  -1 -13   2    1.47    0.30
   1 -13  -2    1.20    0.26
   2 -13   2    3.29    0.44
   2 -13  -2    3.27    0.43
   3 -13   2    7.73    0.60
   3 -13  -2   10.05    0.70
   0 -14  -2    1.29    0.26
   0 -14   2    1.23    0.29
  -1 -14  -2    1.57    0.31
   1 -14   2    1.15    0.28
   1 -14  -2    1.23    0.30
  -1 -14   2    1.24    0.29
  -2 -14  -2    7.79    0.60
   2 -14   2    8.45    0.63
   2 -14  -2    7.42    0.59
   0   0   3   -0.66    0.04
   0   0  -3   -0.54    0.02
   0   0  -3   -0.66    0.04
   0   0   3   -0.52    0.06
   0   0   3   -0.56    0.03
   0   0   3   -0.60    0.04
   0   0  -3   -0.66    0.04
   0   0   3   -0.63    0.03
   0   0  -3   -0.63    0.04
   1   0   3  287.31    8.65
  -1   0  -3  287.51    8.58
   1   0  -3  303.39    8.71
   1   0   3  289.22    8.61
   1   0   3  288.02    8.69
   1   0   3  290.39    8.68
   1   0   3  279.52    8.68
   1   0  -3  281.54    8.65
   1   0  -3  293.75    8.58
   1   0  -3  283.23    8.69
   1   0   3  279.72    8.63
  -1   0   3  290.09    8.57
   2   0   3    0.42    0.08
   2   0  -3    0.34    0.07
   2   0  -3    0.44    0.09
   2   0   3    0.53    0.09
  -2   0   3    0.42    0.10
   2   0   3    0.24    0.08
   2   0  -3    0.47    0.07
   2   0   3    0.52    0.08
   2   0   3    0.36    0.10
   2   0  -3    0.34    0.08
  -2   0  -3    0.49    0.10
   2   0   3    0.43    0.07
  -3   0   3   94.28    3.11
  -3   0  -3   95.18    3.09
   3   0  -3   98.02    2.91
   3   0  -3   93.41    3.01
   3   0   3  106.43    3.13
   3   0   3   93.89    3.03
   3   0  -3   97.87    2.90
   3   0  -3   91.85    3.02
   3   0  -3   93.25    2.97
   3   0   3   93.51    2.99
   3   0   3   91.72    3.00
   3   0   3   92.80    2.97
   3   0   3   94.93    2.98
   4   0  -3    0.44    0.10
   4   0   3    0.53    0.14
  -4   0   3    0.72    0.19
   4   0  -3    0.58    0.13
   4   0   3    0.67    0.14
   4   0   3    0.66    0.13
   4   0  -3    0.50    0.14
   4   0  -3    0.44    0.13
   4   0   3    0.50    0.14
   4   0   3    0.59    0.13
   5   0  -3   14.13    0.72
   5   0   3   13.85    0.67
   5   0   3   13.51    0.71
   5   0   3   15.69    0.65
   5   0   3   14.02    0.71
   5   0   3   13.93    0.70
   5   0  -3   13.60    0.72
   6   0   3    2.72    0.33
   6   0  -3    2.92    0.39
   6   0  -3    3.38    0.41
   6   0   3    2.79    0.37
   6   0  -3    2.78    0.34
   6   0   3    3.24    0.41
   0   1   3   66.15    2.02
   0   1   3   65.36    2.06
   0   1  -3   64.52    2.00
   0  -1   3   66.69    2.01
   0  -1   3   67.41    1.98
   0   1   3   66.64    2.01
   0   1   3   67.32    2.03
   0   1  -3   68.69    1.99
   0  -1  -3   67.29    1.99
   0   1   3   67.23    2.03
   0  -1   3   64.75    1.99
   0   1  -3   66.64    2.02
   0  -1  -3   63.50    2.05
   1   1  -3  153.87    4.41
   1  -1   3  146.42    4.39
   1  -1   3  152.16    4.36
   1   1  -3  141.21    4.37
  -1  -1  -3  144.97    4.43
   1  -1   3  144.17    4.40
  -1  -1  -3  148.67    4.39
   1   1  -3  148.26    4.39
   1  -1   3  141.42    4.40
   1   1  -3  146.37    4.38
   1   1  -3  141.85    4.35
   1  -1   3  140.78    4.36
  -1   1   3  146.53    4.36
   1  -1   3  139.92    4.36
  -1   1  -3  143.32    4.37
   1  -1  -3  140.51    4.34
   1   1   3  141.08    4.36
  -1   1  -3  152.03    4.33
   1   1   3  145.02    4.41
   1   1   3  143.32    4.35
  -1  -1   3  137.55    4.38
  -1   1  -3  148.33    4.34
   1  -1  -3  150.97    4.34
  -1  -1   3  147.12    4.35
   1   1   3  143.16    4.36
   1   1   3  149.71    4.33
   1  -1  -3  140.86    4.35
   1   1   3  140.58    4.38
   2   1  -3   10.00    0.41
  -2  -1  -3   10.03    0.48
   2   1  -3   10.55    0.44
   2  -1   3   10.75    0.43
   2  -1   3   10.47    0.44
   2  -1   3   10.89    0.43
   2   1  -3   10.99    0.34
   2  -1   3   10.26    0.41
   2   1  -3   10.83    0.46
   2  -1   3   10.84    0.43
   2   1  -3   10.81    0.44
   2  -1   3   11.02    0.48
   2   1  -3   10.78    0.41
   2   1   3   11.08    0.43
   2   1   3   10.41    0.44
   2   1   3   10.95    0.43
   2  -1  -3   12.18    0.51
   2  -1  -3   11.32    0.39
   2   1   3   10.31    0.46
   2   1   3   11.50    0.50
   2   1   3   10.52    0.43
  -2  -1   3   10.37    0.49
   2  -1  -3   10.60    0.45
   2  -1  -3   10.38    0.42
   3   1  -3   32.58    1.18
  -3  -1  -3   33.51    1.26
   3  -1   3   32.08    1.16
   3   1  -3   35.41    1.11
   3  -1   3   33.41    1.15
   3   1  -3   31.88    1.19
   3  -1   3   35.55    1.27
   3   1  -3   33.19    1.20
   3   1  -3   36.39    1.06
   3  -1   3   31.22    1.15
   3   1  -3   32.50    1.14
   3  -1   3   33.20    1.18
   3  -1   3   33.44    1.15
  -3  -1   3   33.57    1.28
   3  -1  -3   32.25    1.15
   3   1   3   37.53    1.30
  -3   1  -3   34.00    1.25
   3  -1  -3   33.59    1.17
   3   1   3   32.93    1.16
   3   1   3   34.02    1.18
   3   1   3   33.74    1.15
   3   1   3   31.83    1.18
   3   1   3   32.20    1.21
   3  -1  -3   36.10    1.08
   3  -1  -3   32.35    1.19
   4  -1   3    5.12    0.31
   4  -1   3    5.12    0.32
   4   1  -3    4.73    0.36
   4  -1   3    4.96    0.34
   4   1  -3    4.84    0.35
   4   1  -3    4.68    0.31
   4  -1   3    4.93    0.35
   4  -1   3    4.97    0.33
   4   1  -3    4.96    0.35
   4  -1  -3    5.00    0.34
   4   1   3    5.18    0.37
   4  -1  -3    5.15    0.32
   4   1   3    5.29    0.34
   4  -1  -3    4.62    0.34
   4   1   3    4.74    0.31
   4   1   3    4.71    0.33
  -4  -1   3    4.75    0.40
   4   1   3    5.20    0.30
   4  -1  -3    5.20    0.27
   5   1  -3    1.28    0.24
   5  -1   3    1.30    0.20
   5  -1   3    1.03    0.19
   5  -1   3    1.18    0.23
   5   1  -3    1.00    0.22
   5  -1   3    0.86    0.19
   5   1  -3    0.96    0.19
   5  -1   3    1.12    0.22
   5   1   3    0.96    0.20
   5   1   3    0.78    0.19
   5   1   3    0.83    0.17
   5  -1  -3    0.53    0.17
   5  -1  -3    0.98    0.22
   5  -1  -3    0.90    0.18
   5   1   3    0.87    0.21
   5   1   3    1.03    0.18
   6  -1   3   10.35    0.65
   6   1  -3   11.66    0.70
   6  -1   3   10.82    0.62
   6   1  -3   10.30    0.67
   6  -1   3   10.91    0.65
   6   1  -3   10.37    0.59
   6  -1  -3   10.75    0.63
   6   1   3   11.12    0.69
   6   1   3   10.02    0.61
   6   1   3   10.35    0.64
   6  -1  -3   10.97    0.68
   0  -2  -3    0.41    0.07
   0   2   3    0.41    0.07
   0  -2  -3    0.47    0.09
   0   2   3    0.41    0.07
   0   2   3    0.38    0.06
   0   2   3    0.60    0.10
   0  -2  -3    0.40    0.06
   0   2   3    0.32    0.06
   0   2  -3    0.36    0.06
   1  -2   3   35.75    1.08
   1   2  -3   34.56    1.11
   1   2  -3   35.43    1.14
   1   2  -3   35.57    1.14
   1  -2   3   35.50    1.14
   1  -2   3   37.85    1.12
   1   2  -3   35.12    1.08
  -1  -2  -3   33.63    1.18
   1  -2   3   34.92    1.13
  -1   2   3   34.79    1.12
   1  -2   3   34.98    1.10
   1  -2   3   34.43    1.12
  -1   2  -3   35.99    1.10
  -1  -2   3   35.98    1.10
   1   2   3   34.76    1.13
   1   2   3   33.96    1.12
  -1   2  -3   37.25    1.12
   1  -2  -3   35.09    1.13
  -1  -2   3   33.62    1.14
  -1   2  -3   35.87    1.09
   1   2   3   33.60    1.14
   1   2   3   35.34    1.18
   1   2   3   34.64    1.15
   2  -2   3   26.83    0.94
   2   2  -3   26.02    0.88
   2   2  -3   26.18    0.91
   2   2  -3   26.01    0.89
   2  -2   3   26.01    0.88
   2   2  -3   26.04    0.86
   2  -2   3   25.21    0.89
   2  -2   3   24.97    0.89
  -2  -2  -3   25.28    0.97
   2  -2   3   24.96    0.86
   2   2  -3   26.46    0.93
   2  -2   3   24.96    0.88
  -2   2  -3   27.10    0.94
   2  -2  -3   26.91    0.84
   2  -2  -3   24.57    0.88
   2  -2  -3   27.80    0.98
  -2   2  -3   26.87    0.81
   2   2   3   27.46    0.98
   2   2   3   25.15    0.89
   2   2   3   25.53    0.94
   2   2   3   25.01    0.89
   2   2   3   25.97    0.88
   2   2   3   24.63    0.91
   2  -2  -3   24.94    0.91
  -2  -2   3   26.93    0.89
  -2  -2   3   24.84    0.95
   3   2  -3    1.40    0.13
   3  -2   3    1.26    0.15
  -3  -2  -3    1.50    0.22
   3  -2   3    1.46    0.22
   3   2  -3    1.56    0.08
   3  -2   3    1.49    0.19
   3   2  -3    1.50    0.19
   3  -2   3    1.38    0.17
   3   2  -3    1.25    0.17
   3  -2   3    1.37    0.17
   3   2  -3    1.31    0.19
   3   2  -3    1.46    0.16
   3  -2   3    1.60    0.18
   3   2   3    1.22    0.17
  -3  -2   3    1.24    0.20
   3  -2  -3    1.46    0.15
   3  -2  -3    1.40    0.09
   3  -2  -3    1.13    0.16
   3  -2  -3    1.37    0.17
   3   2   3    1.38    0.16
   3   2   3    1.39    0.20
   3   2   3    1.42    0.15
   3   2   3    1.30    0.16
   4  -2   3    0.18    0.08
   4  -2   3    0.15    0.09
   4  -2   3    0.08    0.10
   4   2  -3    0.21    0.10
   4   2  -3    0.18    0.11
   4  -2   3    0.20    0.09
  -4  -2  -3    0.11    0.11
   4  -2   3    0.23    0.10
   4   2  -3    0.34    0.09
   4   2  -3    0.08    0.08
   4   2   3    0.16    0.07
   4   2   3    0.03    0.09
   4   2   3    0.13    0.09
   4   2   3    0.15    0.09
   4  -2  -3    0.14    0.10
   4  -2  -3    0.27    0.10
   4  -2  -3    0.18    0.08
   4   2   3    0.13    0.09
  -4  -2   3    0.19    0.14
   5   2  -3   14.43    0.76
   5  -2   3   14.19    0.71
   5  -2   3   14.67    0.68
   5  -2   3   14.78    0.71
   5  -2   3   14.79    0.67
   5   2  -3   13.64    0.66
   5   2  -3   13.87    0.73
   5  -2   3   14.41    0.72
   5   2  -3   14.09    0.73
   5   2   3   14.90    0.73
   5   2   3   14.09    0.67
   5  -2  -3   13.77    0.73
   5   2   3   13.72    0.70
   5   2   3   13.64    0.74
   5  -2  -3   13.83    0.66
   5  -2  -3   14.09    0.69
   6  -2   3    1.08    0.26
   6  -2   3    0.98    0.22
   6   2  -3    1.15    0.21
   6   2  -3    0.97    0.25
   6   2  -3    0.67    0.23
   6  -2  -3    1.09    0.23
   6   2   3    1.28    0.26
   6   2   3    1.18    0.30
   6   2   3    1.06    0.24
   6  -2  -3    1.13    0.26
   0   3  -3    0.12    0.04
   0  -3  -3    0.21    0.07
   0  -3  -3    0.15    0.05
   0   3   3    0.04    0.04
   0   3   3    0.03    0.04
   0  -3  -3    0.09    0.04
   0   3   3    0.07    0.06
   0   3   3    0.17    0.05
   1  -3   3   32.31    1.03
   1   3  -3   31.40    1.00
  -1   3   3   33.13    0.98
   1   3  -3   31.58    0.97
  -1   3   3   30.55    1.04
   1   3  -3   30.68    1.05
  -1  -3  -3   29.95    1.10
   1  -3   3   32.09    1.02
   1  -3   3   32.54    1.04
   1   3   3   32.01    1.09
  -1   3  -3   32.46    1.00
   1   3   3   29.44    1.03
  -1  -3   3   31.88    0.99
   1   3   3   31.05    1.05
   1   3   3   30.32    1.01
   1  -3  -3   30.61    1.03
  -1  -3   3   30.01    1.02
   1   3   3   30.57    1.02
  -1   3  -3   33.21    0.98
   2  -3   3   20.81    0.76
   2   3  -3   21.00    0.76
   2  -3   3   20.06    0.71
   2   3  -3   19.92    0.69
   2   3  -3   19.92    0.72
   2  -3   3   19.86    0.69
   2   3  -3   19.92    0.73
   2  -3   3   20.75    0.74
  -2  -3  -3   19.78    0.81
   2  -3   3   20.30    0.71
   2   3  -3   18.58    0.76
   2   3   3   20.21    0.79
   2  -3  -3   22.20    0.69
   2   3   3   19.96    0.77
   2   3   3   20.62    0.74
   2   3   3   20.57    0.75
   2   3   3   20.53    0.74
  -2   3  -3   22.45    0.79
  -2  -3   3   19.37    0.79
   2  -3  -3   19.96    0.77
  -2  -3   3   21.82    0.74
  -2   3  -3   21.02    0.67
   2  -3  -3   21.92    0.84
   2  -3  -3   20.42    0.74
   3   3  -3    5.59    0.33
  -3  -3  -3    5.73    0.40
   3   3  -3    5.81    0.30
   3   3  -3    5.80    0.31
   3   3  -3    5.44    0.36
   3  -3   3    5.73    0.33
   3  -3   3    5.72    0.32
   3  -3   3    6.75    0.44
   3   3  -3    5.87    0.35
   3  -3   3    6.08    0.32
   3  -3   3    6.02    0.31
   3   3  -3    5.64    0.23
   3  -3   3    5.77    0.30
   3   3   3    5.88    0.30
   3  -3  -3    6.72    0.53
   3   3   3    5.86    0.35
  -3  -3   3    5.67    0.38
   3  -3  -3    6.14    0.37
  -3   3  -3    6.45    0.39
   3   3   3    6.01    0.34
   3  -3  -3    5.98    0.32
   3   3   3    5.75    0.37
   3  -3  -3    6.48    0.23
   3   3   3    5.94    0.32
   4   3  -3   12.65    0.61
  -4  -3  -3   12.70    0.70
   4   3  -3   14.26    0.68
   4  -3   3   12.17    0.60
   4   3  -3   12.41    0.56
   4  -3   3   12.73    0.59
   4   3  -3   11.14    0.60
   4  -3   3   12.57    0.56
   4  -3   3   13.06    0.59
   4   3   3   12.58    0.65
   4   3   3   12.55    0.53
   4   3   3   11.81    0.58
   4   3   3   12.23    0.61
   4  -3  -3   12.08    0.57
  -4  -3   3   12.44    0.69
   4  -3  -3   13.49    0.64
   4   3   3   12.62    0.60
   5   3  -3    8.31    0.47
   5  -3   3    8.07    0.51
   5   3  -3    7.38    0.51
   5  -3   3    8.08    0.47
   5  -3   3    9.02    0.51
   5   3  -3    8.61    0.53
   5   3  -3    7.83    0.54
   5  -3   3    7.80    0.47
  -5  -3   3    8.24    0.60
   5   3   3    8.76    0.54
   5   3   3    7.53    0.47
   5   3   3    7.50    0.49
   5  -3  -3    8.05    0.52
   5   3   3    7.40    0.54
   5  -3  -3    7.71    0.47
   6   3  -3    0.68    0.24
   6  -3   3    0.57    0.18
   6   3  -3    0.46    0.15
   6  -3   3    0.63    0.18
   6  -3   3    0.60    0.21
   6   3  -3    0.70    0.21
   6  -3  -3    0.64    0.19
   6   3   3    0.65    0.19
   6  -3  -3    0.64    0.21
   6   3   3    0.63    0.25
   6   3   3    0.31    0.17
   0  -4  -3   16.53    0.56
   0   4   3   14.13    0.55
   0  -4   3   14.44    0.48
   0   4   3   15.00    0.52
   0   4  -3   13.79    0.55
   0   4   3   14.33    0.55
   0  -4  -3   14.40    0.60
   0  -4  -3   14.87    0.55
   0   4  -3   15.49    0.47
   1   4  -3  191.30    5.68
  -1  -4  -3  180.97    5.73
   1   4  -3  187.49    5.60
  -1   4   3  186.06    5.66
  -1   4   3  180.54    5.66
   1  -4   3  184.37    5.61
   1  -4   3  195.52    5.63
   1  -4   3  189.32    5.67
  -1   4  -3  191.66    5.56
   1   4   3  186.96    5.61
   1   4   3  183.34    5.59
   1   4   3  178.54    5.57
  -1  -4   3  193.25    5.53
   1   4   3  176.74    5.60
   1  -4  -3  190.26    5.61
  -1  -4   3  177.45    5.57
   2   4  -3    6.24    0.33
   2   4  -3    5.53    0.34
   2  -4   3    6.27    0.27
   2  -4   3    6.27    0.32
   2   4  -3    5.49    0.30
   2   4  -3    5.96    0.26
  -2  -4  -3    5.87    0.37
   2   4  -3    5.82    0.29
   2  -4   3    6.24    0.32
   2  -4   3    5.80    0.28
   2   4   3    5.29    0.28
  -2  -4   3    5.38    0.32
  -2   4  -3    6.25    0.23
   2  -4  -3    5.68    0.31
  -2  -4   3    6.19    0.28
   2   4   3    5.63    0.33
   2   4   3    5.64    0.28
   2   4   3    5.74    0.31
   3   4  -3   46.94    1.66
   3   4  -3   48.42    1.57
   3   4  -3   48.84    1.62
   3   4  -3   48.85    1.61
   3  -4   3   49.14    1.57
   3  -4   3   47.99    1.57
   3  -4   3   46.61    1.63
   3  -4   3   47.73    1.63
  -3  -4  -3   46.24    1.72
   3   4  -3   48.00    1.69
   3   4   3   46.64    1.57
  -3  -4   3   46.27    1.67
   3   4   3   47.38    1.60
   3   4   3   45.88    1.66
   3  -4  -3   46.89    1.63
   3  -4  -3   48.02    1.58
   3   4   3   46.96    1.54
   3   4   3   47.06    1.62
   4   4  -3    9.09    0.45
   4  -4   3    9.08    0.46
   4   4  -3    9.13    0.53
   4  -4   3    9.77    0.47
  -4  -4  -3    9.70    0.60
   4   4  -3    9.78    0.52
   4  -4   3    9.44    0.50
   4  -4   3    9.49    0.52
   4   4  -3    9.10    0.56
   4  -4  -3    8.60    0.47
   4   4   3    9.09    0.51
   4   4   3    9.81    0.44
   4   4   3    9.84    0.58
   4   4   3    8.84    0.47
   4  -4  -3    8.99    0.53
  -4  -4   3    9.17    0.58
   4   4   3    9.47    0.51
   5   4  -3    6.02    0.45
   5  -4   3    6.17    0.41
   5   4  -3    6.33    0.44
   5  -4   3    6.30    0.41
   5   4  -3    5.67    0.47
   5  -4   3    5.62    0.42
   5  -4  -3    5.81    0.46
  -5  -4   3    6.37    0.52
   5   4   3    6.70    0.51
   5  -4  -3    6.06    0.42
   5  -4  -3    7.34    0.42
   5   4   3    6.24    0.46
   5   4   3    6.36    0.42
   5   4   3    6.54    0.45
   6  -4   3    2.74    0.34
   6   4  -3    2.98    0.34
   6   4  -3    2.62    0.39
   6  -4   3    2.70    0.34
   6  -4   3    2.92    0.40
   6   4  -3    2.81    0.44
   6   4   3    3.17    0.36
   6  -4  -3    3.22    0.41
   6   4   3    2.66    0.41
   6  -4  -3    2.73    0.34
   6   4   3    2.43    0.35
   0   5  -3   12.80    0.42
   0  -5  -3   14.12    0.51
   0   5   3   12.65    0.51
   0   5   3   12.85    0.46
   0  -5   3   12.21    0.44
   0  -5  -3   12.52    0.51
   0   5  -3   12.31    0.50
   0  -5  -3   11.92    0.55
   0   5   3   12.57    0.50
   1  -5   3    7.57    0.32
  -1   5   3    7.32    0.36
   1  -5   3    8.31    0.33
  -1  -5  -3    8.05    0.42
   1  -5   3    8.05    0.38
   1   5  -3    7.99    0.31
   1   5   3    7.92    0.37
   1   5   3    7.81    0.34
  -1  -5   3    8.40    0.31
  -1   5  -3    7.96    0.34
  -1  -5   3    7.77    0.34
   1   5   3    7.75    0.36
   1  -5  -3    7.58    0.41
   1   5   3    8.08    0.36
   2   5  -3   13.47    0.58
   2   5  -3   14.10    0.49
   2  -5   3   13.71    0.57
   2  -5   3   14.26    0.51
   2  -5   3   14.15    0.50
  -2  -5  -3   13.69    0.65
   2   5  -3   13.08    0.53
   2  -5   3   12.92    0.58
   2   5   3   13.47    0.55
  -2   5  -3   14.76    0.50
   2   5   3   14.16    0.59
  -2  -5   3   14.80    0.54
   2  -5  -3   13.98    0.60
   2   5   3   14.17    0.55
   2   5   3   13.64    0.61
  -2  -5   3   12.55    0.59
   3   5  -3   45.77    1.65
  -3  -5  -3   46.48    1.74
   3   5  -3   48.09    1.62
   3   5  -3   45.24    1.68
   3  -5   3   46.84    1.63
   3   5  -3   47.51    1.53
   3  -5   3   47.97    1.54
   3   5  -3   45.35    1.58
   3  -5   3   48.66    1.55
  -3  -5   3   43.44    1.64
   3   5   3   47.16    1.52
   3   5   3   45.48    1.54
   3   5   3   46.10    1.65
   3  -5  -3   45.02    1.61
   3  -5  -3   46.12    1.55
   3   5   3   46.16    1.59
   4   5  -3    4.81    0.35
   4  -5   3    4.71    0.31
  -4  -5  -3    5.21    0.43
   4   5  -3    4.67    0.30
   4   5  -3    4.64    0.36
   4   5  -3    3.80    0.38
   4  -5   3    4.51    0.35
   4  -5   3    4.48    0.33
   4  -5  -3    4.60    0.33
   4  -5  -3    4.50    0.36
  -4  -5   3    4.08    0.37
   4   5   3    4.43    0.28
   4   5   3    4.73    0.40
   4   5   3    4.83    0.36
   4   5   3    4.19    0.31
   4   5   3    4.59    0.34
   5  -5   3   17.20    0.84
   5  -5   3   18.08    0.77
   5  -5   3   16.92    0.79
   5   5  -3   16.77    0.74
   5   5  -3   15.00    0.86
   5   5  -3   16.68    0.84
  -5  -5   3   16.52    0.92
   5   5   3   16.77    0.84
   5  -5  -3   15.97    0.84
   5  -5  -3   16.60    0.78
   5   5   3   17.60    0.82
   5   5   3   17.66    0.78
   5   5   3   16.87    0.89
   6  -5   3    1.63    0.27
   6  -5   3    1.63    0.30
   6   5  -3    1.22    0.28
   6  -5   3    1.77    0.30
   6   5  -3    1.52    0.24
   6   5   3    1.52    0.26
   6   5   3    1.24    0.26
   6   5   3    1.52    0.30
   6  -5  -3    1.59    0.32
   6  -5  -3    1.31    0.25
   0  -6   3    3.85    0.19
   0   6   3    3.83    0.20
   0   6  -3    4.06    0.17
   0  -6  -3    3.45    0.27
   0   6   3    4.00    0.23
   0  -6  -3    3.60    0.24
   0   6  -3    3.78    0.24
   0   6   3    3.68    0.24
   1   6  -3   47.17    1.59
  -1   6   3   47.65    1.57
   1  -6   3   45.76    1.51
  -1   6   3   46.84    1.58
   1  -6   3   47.91    1.60
   1  -6   3   49.58    1.51
  -1  -6  -3   45.44    1.65
   1   6  -3   47.87    1.49
  -1  -6   3   50.18    1.47
   1   6   3   46.54    1.55
   1  -6  -3   48.03    1.65
   1   6   3   46.24    1.55
  -1   6  -3   46.67    1.53
   1   6   3   46.90    1.52
  -1  -6   3   45.66    1.53
   1  -6  -3   45.03    1.58
   1   6   3   47.18    1.56
   2  -6   3    2.69    0.21
   2   6  -3    2.87    0.15
   2   6  -3    2.79    0.19
   2   6  -3    2.51    0.22
  -2  -6  -3    2.63    0.26
   2  -6   3    2.78    0.17
   2  -6   3    3.08    0.17
   2  -6   3    2.94    0.24
   2  -6  -3    2.61    0.23
   2   6   3    2.62    0.19
   2   6   3    2.60    0.20
   2   6   3    2.61    0.24
  -2  -6   3    2.78    0.23
   2   6   3    2.57    0.22
   3   6  -3   35.86    1.40
   3   6  -3   38.08    1.23
   3  -6   3   37.99    1.26
   3   6  -3   38.76    1.31
  -3  -6  -3   37.11    1.46
   3  -6   3   33.57    1.33
  -3  -6   3   34.20    1.36
   3   6   3   37.75    1.34
   3  -6  -3   37.14    1.28
   3   6   3   37.35    1.26
   3   6   3   36.62    1.27
   3  -6  -3   34.75    1.35
   3   6   3   36.82    1.38
   4  -6   3    6.64    0.38
   4  -6   3    5.96    0.43
   4   6  -3    6.68    0.36
   4   6  -3    6.50    0.45
   4   6  -3    6.61    0.49
  -4  -6  -3    6.18    0.50
   4  -6   3    6.85    0.43
   4   6   3    6.29    0.47
   4  -6  -3    7.10    0.41
   4   6   3    6.04    0.39
  -4  -6   3    6.53    0.49
   4  -6  -3    6.12    0.44
   4   6   3    6.51    0.44
   5   6  -3    0.35    0.19
   5  -6   3    0.66    0.16
   5   6  -3    0.94    0.17
   5   6  -3    0.49    0.19
   5  -6   3    0.54    0.16
   5  -6   3    0.71    0.20
  -5  -6   3    0.80    0.22
   5   6   3    0.86    0.22
   5   6   3    0.65    0.16
   5  -6  -3    0.68    0.20
   5   6   3    0.70    0.25
   5  -6  -3    0.52    0.16
   6   6  -3    1.97    0.27
   6  -6   3    1.15    0.28
   6  -6   3    1.14    0.24
   6   6  -3    1.43    0.31
   6  -6   3    1.76    0.30
   6  -6  -3    1.18    0.28
   6   6   3    1.96    0.40
   6   6   3    1.06    0.27
   6  -6  -3    1.04    0.23
   0  -7  -3   15.05    0.64
   0  -7  -3   14.25    0.68
   0   7   3   16.11    0.62
   0   7   3   15.88    0.56
   0   7  -3   14.95    0.63
   0   7   3   15.88    0.64
   0  -7   3   15.06    0.56
   1  -7   3    2.82    0.23
  -1  -7  -3    2.55    0.26
   1  -7   3    3.07    0.20
   1   7  -3    2.88    0.24
   1   7  -3    2.92    0.17
  -1   7   3    2.73    0.23
  -1   7   3    2.97    0.22
   1  -7   3    2.87    0.18
  -1  -7   3    2.81    0.20
   1   7   3    2.84    0.21
   1  -7  -3    2.68    0.23
   1  -7  -3    3.12    0.27
   1   7   3    3.07    0.23
   1   7   3    2.46    0.20
   2  -7   3    3.83    0.29
  -2   7   3    3.98    0.27
  -2  -7  -3    3.21    0.31
   2  -7   3    3.71    0.25
   2   7   3    3.61    0.23
   2   7   3    4.04    0.28
  -2  -7   3    3.37    0.27
   2  -7  -3    3.68    0.28
   2   7   3    3.45    0.28
   2   7   3    3.64    0.25
   3  -7   3   10.81    0.47
   3  -7   3    8.77    0.53
  -3  -7  -3    9.95    0.61
   3   7  -3   11.27    0.43
   3   7   3   10.09    0.57
   3   7   3   10.45    0.47
   3   7   3   10.27    0.48
  -3  -7   3    9.69    0.56
   3   7   3   10.13    0.53
   3  -7  -3    9.71    0.55
   3  -7  -3   10.21    0.50
   4   7  -3    1.21    0.19
  -4  -7  -3    1.44    0.28
   4  -7   3    1.36    0.24
   4  -7   3    1.64    0.22
   4   7  -3    1.54    0.27
   4   7   3    1.56    0.28
   4   7   3    1.56    0.21
   4  -7  -3    1.41    0.22
   4  -7  -3    1.35    0.25
  -4  -7   3    1.27    0.27
   4   7   3    1.77    0.26
   5  -7   3    4.25    0.41
   5  -7   3    4.51    0.38
   5  -7   3    5.63    0.39
   5  -7  -3    5.01    0.40
   5   7   3    5.20    0.50
   5  -7  -3    4.91    0.45
   5   7   3    4.81    0.43
  -5  -7   3    4.30    0.48
   6  -7   3    0.10    0.15
   6  -7   3    0.09    0.14
   6  -7   3    0.50    0.21
   6  -7  -3    0.04    0.16
   6   7   3   -0.04    0.13
   6  -7  -3    0.19    0.16
   0  -8  -3    0.35    0.11
   0   8   3    0.34    0.09
   0   8   3    0.47    0.11
   0  -8   3    0.32    0.08
   0  -8  -3    0.50    0.14
   0   8   3    0.16    0.09
   1  -8   3   32.28    1.23
   1  -8   3   32.57    1.14
  -1   8   3   35.11    1.19
  -1  -8  -3   32.76    1.29
   1  -8  -3   32.25    1.26
   1  -8  -3   32.91    1.22
   1   8   3   33.22    1.16
   1   8   3   33.39    1.17
   1   8   3   32.65    1.17
  -1  -8   3   31.32    1.14
  -2  -8  -3    6.50    0.46
  -2   8   3    6.54    0.38
   2  -8   3    6.32    0.41
   2   8   3    7.00    0.39
   2   8   3    6.68    0.36
  -2  -8   3    6.42    0.39
   2   8   3    6.72    0.34
   2  -8  -3    6.61    0.41
   2  -8  -3    5.91    0.42
   2   8   3    6.23    0.39
  -3  -8  -3   16.52    0.85
   3  -8   3   15.87    0.77
   3   8   3   17.97    0.76
   3  -8  -3   16.09    0.70
   3  -8  -3   14.67    0.76
   3   8   3   16.31    0.79
  -3  -8   3   15.35    0.77
   3   8   3   16.67    0.68
   3   8   3   16.66    0.68
   4  -8   3   15.83    0.80
  -4  -8  -3   16.29    0.90
  -4  -8   3   14.93    0.83
   4   8   3   16.57    0.71
   4   8   3   15.36    0.83
   4  -8  -3   16.43    0.74
   4  -8  -3   15.34    0.80
   5  -8   3    6.87    0.48
   5  -8   3    5.85    0.50
   5  -8  -3    6.67    0.48
   5   8   3    6.62    0.44
   5  -8  -3    6.31    0.53
   5   8   3    5.82    0.55
   0  -9   3    6.39    0.40
   0  -9   3    6.20    0.32
   0   9   3    5.88    0.37
   0  -9  -3    6.46    0.43
   0  -9  -3    6.15    0.39
   0   9   3    6.48    0.41
  -1  -9  -3   23.69    1.02
   1  -9   3   23.30    0.97
   1  -9   3   22.98    0.86
  -1  -9   3   24.14    0.92
   1   9   3   26.77    1.03
   1   9   3   23.28    0.93
   1  -9  -3   23.13    1.02
   1  -9  -3   22.76    0.98
   1   9   3   24.91    0.92
   2  -9   3    4.18    0.30
  -2  -9  -3    4.21    0.39
   2  -9   3    4.76    0.35
   2   9   3    4.85    0.32
  -2  -9   3    4.29    0.33
   2   9   3    5.32    0.29
   2   9   3    4.80    0.35
   2  -9  -3    4.72    0.38
   2  -9  -3    4.34    0.36
   3  -9   3    8.26    0.52
  -3  -9  -3    7.63    0.56
   3   9   3    8.12    0.51
   3   9   3    7.64    0.42
   3   9   3    8.05    0.42
   3  -9  -3    8.04    0.52
  -3  -9   3    7.48    0.50
   4  -9   3    2.14    0.31
  -4  -9  -3    2.14    0.38
   4   9   3    2.84    0.26
   4  -9  -3    2.45    0.36
   4  -9  -3    2.50    0.31
   4   9   3    2.18    0.35
   5  -9   3    3.02    0.40
   5  -9   3    3.53    0.45
   5   9   3    2.53    0.40
   5  -9  -3    3.60    0.41
   5   9   3    3.54    0.37
   5  -9  -3    2.91    0.41
   0 -10  -3   12.57    0.66
   0 -10   3   13.33    0.67
   0  10   3   13.31    0.64
   0 -10  -3   12.97    0.70
   0 -10   3   14.13    0.58
   1 -10   3   22.46    0.99
  -1 -10  -3   24.17    1.05
   1 -10   3   22.81    0.87
  -1 -10   3   23.09    0.91
   1 -10  -3   23.83    1.03
   1 -10  -3   21.71    0.98
   1  10   3   24.11    0.95
  -2 -10  -3    0.80    0.22
   2 -10   3    0.53    0.17
   2 -10   3    0.62    0.14
   2 -10  -3    0.20    0.14
   2 -10  -3    0.53    0.17
   2  10   3    0.93    0.18
   2  10   3    0.54    0.14
  -2 -10   3    0.60    0.16
   3 -10   3    2.38    0.33
  -3 -10  -3    1.97    0.35
  -3 -10   3    2.20    0.31
   3 -10  -3    1.52    0.27
   3  10   3    1.78    0.29
   3 -10  -3    2.24    0.34
   4 -10   3    1.42    0.29
   4 -10  -3    2.02    0.27
   4  10   3    1.65    0.30
   4 -10  -3    1.64    0.33
   5 -10   3   10.60    0.67
   5 -10   3    9.69    0.68
   5  10   3    9.69    0.91
   5 -10  -3    8.59    0.66
   5 -10  -3   10.86    0.63
   0 -11   3    5.57    0.33
   0 -11  -3    5.47    0.44
   0 -11  -3    5.08    0.40
   0 -11   3    5.73    0.43
  -1 -11  -3    5.67    0.42
   1 -11   3    6.29    0.35
  -1 -11  -3    6.37    0.47
   1 -11   3    5.33    0.43
   1  11   3    5.90    0.39
   1 -11  -3    6.00    0.44
  -1 -11   3    6.43    0.38
   1 -11  -3    6.07    0.46
  -2 -11  -3    1.97    0.33
   2 -11   3    1.71    0.24
   2 -11   3    1.55    0.27
  -2 -11   3    1.52    0.24
   2 -11  -3    1.59    0.28
   2  11   3    1.55    0.23
   2 -11  -3    1.46    0.28
   3 -11   3    1.22    0.25
   3 -11  -3    1.33    0.27
   3  11   3    1.61    0.29
   4 -11   3    0.72    0.22
   4  11   3    1.08    0.28
   4 -11  -3    1.56    0.29
   4 -11  -3    0.92    0.29
   0 -12   3    4.53    0.40
   0 -12  -3    3.48    0.36
   0 -12  -3    4.28    0.41
   0 -12   3    4.83    0.32
   1 -12   3    0.06    0.12
  -1 -12  -3   -0.21    0.11
   1 -12   3    0.07    0.09
  -1 -12  -3    0.06    0.11
   1 -12  -3    0.02    0.12
   1  12   3   -0.14    0.06
   1 -12  -3    0.30    0.13
   2 -12   3    2.13    0.34
   2  12   3    2.03    0.26
   2 -12  -3    1.63    0.30
   3 -12   3    2.12    0.36
   3 -12  -3    1.39    0.29
   4 -12   3    7.60    0.59
   4 -12  -3    7.20    0.61
   4  12   3    7.12    0.57
   0 -13  -3    0.16    0.12
   0 -13   3   -0.07    0.11
  -1 -13  -3    1.78    0.32
   1 -13   3    1.31    0.27
   1 -13  -3    1.83    0.29
  -1 -13   3    1.50    0.28
   2 -13   3    0.13    0.17
   2 -13  -3    0.39    0.18
   2  13   3    0.55    0.19
   3 -13   3   19.22    1.01
   3 -13  -3   18.08    0.98
   0 -14  -3   11.99    0.74
   0 -14   3   11.63    0.73
   1 -14   3   12.26    0.75
  -1 -14  -3   11.71    0.74
  -1 -14   3   11.10    0.72
   1 -14  -3   11.66    0.72
  -2 -14  -3    4.89    0.44
   2 -14   3    4.49    0.52
   2 -14  -3    6.69    0.55
   0   0   4  940.86   28.15
   0   0  -4 1000.00   28.18
   0   0  -4  997.26   27.91
   0   0  -4  950.32   28.25
   0   0   4  917.17   28.12
   0   0   4  903.02   28.07
   0   0  -4  904.06   28.27
   0   0   4  912.20   28.28
   1   0   4  109.06    3.31
  -1   0   4  111.77    3.26
   1   0   4  104.66    3.34
   1   0   4  107.05    3.30
   1   0  -4  105.89    3.28
   1   0   4  113.98    3.26
   1   0   4  107.79    3.28
   1   0  -4  108.73    3.30
   1   0  -4  109.31    3.30
   1   0   4  110.13    3.34
   2   0  -4   30.31    1.03
   2   0   4   30.99    1.04
   2   0   4   33.05    1.13
   2   0   4   31.51    1.03
   2   0   4   31.58    1.06
   2   0   4   32.01    1.06
   2   0  -4   32.02    1.02
   2   0   4   30.54    1.09
  -2   0  -4   31.01    1.11
   2   0  -4   30.43    1.06
   3   0   4    0.01    0.05
   3   0   4    0.01    0.07
   3   0   4    0.03    0.05
   3   0  -4    0.11    0.05
   3   0   4    0.14    0.09
   3   0   4    0.06    0.07
   3   0  -4    0.15    0.07
   3   0   4    0.11    0.07
   3   0  -4    0.15    0.04
  -3   0  -4   -0.02    0.08
   3   0  -4    0.22    0.09
   4   0   4    9.04    0.46
   4   0   4    9.40    0.52
   4   0   4    9.49    0.48
   4   0  -4    8.75    0.50
   4   0  -4    8.87    0.49
   4   0   4    9.39    0.49
   4   0   4    9.39    0.46
   4   0  -4    8.20    0.44
   5   0  -4    0.55    0.18
   5   0   4    0.65    0.19
   5   0   4    0.81    0.17
   5   0   4    0.39    0.14
   5   0  -4    0.43    0.15
   5   0   4    0.43    0.18
   5   0   4    0.34    0.13
   6   0   4    0.30    0.15
   6   0  -4    0.53    0.21
   6   0   4    0.46    0.20
   6   0  -4    0.69    0.17
   6   0   4    0.34    0.16
   0   1   4    1.88    0.13
   0  -1  -4    1.94    0.09
   0   1  -4    1.84    0.12
   0  -1   4    1.81    0.11
   0  -1   4    1.88    0.09
   0   1  -4    1.92    0.07
   0   1   4    1.79    0.11
   0  -1  -4    1.85    0.12
   0   1   4    1.81    0.12
   0  -1  -4    2.05    0.15
   0   1  -4    1.98    0.11
   0   1   4    1.85    0.14
   0   1   4    1.89    0.11
   0  -1   4    1.75    0.09
   0  -1   4    1.80    0.10
   0   1  -4    2.07    0.10
   0  -1   4    2.03    0.14
   1   1  -4  201.93    6.16
   1  -1   4  207.66    6.22
  -1  -1  -4  201.69    6.24
  -1   1   4  212.67    6.17
   1   1  -4  202.99    6.19
   1   1  -4  209.72    6.19
   1  -1   4  201.90    6.20
   1  -1   4  215.08    6.16
   1  -1   4  199.46    6.17
   1  -1   4  207.03    6.20
   1  -1   4  209.49    6.16
  -1  -1   4  211.57    6.26
   1   1   4  202.36    6.28
  -1   1  -4  215.87    6.27
   1   1   4  210.34    6.23
   1   1   4  206.69    6.31
   1  -1  -4  210.55    6.27
   1  -1  -4  210.35    6.27
  -1  -1   4  218.34    6.22
   1   1   4  209.16    6.33
  -1   1  -4  210.07    6.26
  -1   1  -4  207.09    6.28
   1   1   4  205.59    6.26
   1   1   4  200.61    6.28
   2  -1   4   13.90    0.55
   2  -1   4   14.31    0.57
  -2  -1  -4   14.05    0.61
   2   1  -4   14.46    0.53
   2  -1   4   14.65    0.55
   2  -1   4   14.29    0.53
   2  -1   4   15.11    0.60
   2  -1   4   14.54    0.54
   2   1  -4   14.76    0.53
   2   1  -4   14.04    0.56
  -2  -1   4   13.86    0.60
   2   1   4   15.26    0.56
  -2   1  -4   15.30    0.50
   2  -1  -4   13.42    0.53
   2  -1  -4   14.16    0.56
   2   1   4   14.77    0.59
   2   1   4   14.16    0.54
   2   1   4   14.10    0.56
   2   1   4   14.95    0.62
   2   1   4   14.45    0.53
   2  -1  -4   14.60    0.51
   3   1  -4   10.17    0.49
   3  -1   4   10.29    0.45
   3  -1   4    9.82    0.45
   3   1  -4   10.29    0.49
  -3  -1  -4    9.79    0.53
   3   1  -4   10.12    0.44
   3   1  -4   10.07    0.48
   3  -1   4    9.47    0.47
   3  -1   4    9.53    0.45
   3  -1   4    9.68    0.45
   3   1  -4   10.99    0.43
   3   1  -4   11.07    0.35
   3  -1   4   10.38    0.53
  -3   1  -4   10.00    0.52
   3   1   4    9.96    0.45
  -3   1  -4   10.83    0.37
   3  -1  -4   10.63    0.40
   3   1   4    9.66    0.50
   3  -1  -4   10.12    0.45
   3   1   4    9.26    0.47
   3  -1  -4   10.12    0.49
   3   1   4   10.37    0.46
   3   1   4   11.96    0.57
   3   1   4   10.13    0.45
  -3  -1   4    9.65    0.53
   4   1  -4    2.25    0.28
   4  -1   4    2.15    0.21
   4  -1   4    2.28    0.25
   4   1  -4    1.80    0.21
   4  -1   4    1.90    0.22
   4   1  -4    2.33    0.26
   4  -1   4    2.40    0.24
   4  -1   4    2.22    0.23
   4   1  -4    2.14    0.17
   4   1   4    2.10    0.22
   4  -1  -4    2.57    0.17
  -4  -1   4    2.13    0.30
   4  -1  -4    2.42    0.29
   4  -1  -4    2.44    0.26
   4   1   4    1.88    0.24
   4   1   4    2.20    0.28
   4   1   4    2.18    0.20
   4   1   4    2.17    0.24
   5   1  -4   13.48    0.71
   5   1  -4   14.16    0.71
   5  -1   4   12.31    0.66
   5  -1   4   13.09    0.66
   5   1  -4   12.15    0.61
   5  -1   4   12.68    0.68
   5  -1   4   13.23    0.63
   5  -1   4   12.78    0.63
   5   1   4   12.56    0.70
   5  -1  -4   12.55    0.69
   5   1   4   13.22    0.64
   5   1   4   12.31    0.67
   5  -1  -4   12.15    0.62
   5   1   4   12.56    0.59
   5   1   4   12.85    0.65
   6   1  -4    1.39    0.25
   6  -1   4    1.84    0.30
   6   1  -4    1.13    0.26
   6  -1   4    1.58    0.28
   6  -1   4    1.49    0.27
   6  -1  -4    1.41    0.29
   6   1   4    1.42    0.29
   6   1   4    1.22    0.24
   6  -1  -4    1.47    0.25
   6   1   4    1.44    0.25
   0   2   4  203.74    6.32
   0  -2  -4  213.07    6.30
   0   2   4  213.30    6.33
   0   2   4  212.39    6.39
   0   2  -4  210.49    6.34
   0  -2  -4  222.71    6.35
   0  -2  -4  203.81    6.39
   0  -2   4  207.33    6.27
   0  -2   4  216.44    6.32
   0   2   4  210.85    6.33
   0   2  -4  209.88    6.29
   1   2  -4  109.10    3.41
  -1   2   4  114.24    3.40
   1   2  -4  112.77    3.41
   1   2  -4  111.88    3.38
   1  -2   4  109.26    3.36
  -1  -2  -4  109.96    3.47
   1  -2   4  111.43    3.38
   1   2  -4  111.90    3.35
   1  -2   4  110.56    3.41
   1  -2   4  110.21    3.39
   1  -2   4  112.55    3.42
   1  -2   4  116.94    3.35
  -1   2  -4  112.92    3.45
   1   2   4  115.98    3.51
   1   2   4  107.97    3.48
   1   2   4  107.35    3.46
   1   2   4  114.62    3.54
  -1  -2   4  117.85    3.45
  -1  -2   4  120.07    3.40
  -1  -2   4  106.90    3.48
  -1   2  -4  116.44    3.43
  -1   2  -4  119.74    3.46
   1   2   4  114.97    3.49
   1  -2  -4  114.68    3.47
   2  -2   4   83.32    2.59
   2   2  -4   85.91    2.60
   2  -2   4   83.13    2.58
   2  -2   4   81.25    2.56
   2   2  -4   81.87    2.59
   2  -2   4   89.88    2.66
   2   2  -4   82.39    2.56
   2  -2   4   84.38    2.62
   2   2  -4   81.59    2.62
   2  -2   4   81.53    2.61
  -2  -2  -4   80.02    2.68
  -2  -2   4   81.35    2.73
   2   2   4   81.40    2.66
   2  -2  -4   82.00    2.69
   2  -2  -4   87.22    2.62
   2   2   4   85.10    2.65
   2   2   4   84.51    2.67
   2   2   4   89.94    2.77
  -2  -2   4   90.43    2.67
   2  -2  -4   92.92    2.78
  -2   2  -4   89.84    2.71
  -2   2  -4   87.11    2.60
   2   2   4   82.74    2.69
   2  -2  -4   81.98    2.66
   2   2   4   82.70    2.72
   3   2  -4    6.19    0.38
   3   2  -4    6.69    0.33
  -3  -2  -4    6.66    0.42
   3  -2   4    6.85    0.33
   3   2  -4    6.06    0.32
   3   2  -4    6.76    0.37
   3  -2   4    6.13    0.35
   3  -2   4    6.58    0.35
   3  -2   4    6.73    0.35
   3   2  -4    6.85    0.36
   3  -2   4    6.82    0.35
   3  -2   4    7.32    0.42
   3   2   4    6.29    0.34
   3  -2  -4    6.38    0.37
   3   2   4    6.31    0.36
   3  -2  -4    7.44    0.28
   3  -2  -4    5.89    0.33
   3   2   4    6.39    0.33
  -3   2  -4    6.85    0.24
   3   2   4    6.18    0.38
   3   2   4    6.72    0.34
  -3  -2   4    6.09    0.41
   4  -2   4   15.28    0.65
   4   2  -4   14.44    0.63
   4   2  -4   13.49    0.69
   4  -2   4   14.76    0.66
   4  -2   4   14.68    0.64
   4  -2   4   15.24    0.67
   4   2  -4   15.99    0.61
   4   2  -4   14.82    0.68
   4  -2   4   14.81    0.66
   4   2  -4   14.61    0.71
   4   2   4   14.68    0.68
  -4  -2   4   13.88    0.75
   4   2   4   15.21    0.62
   4   2   4   14.52    0.64
   4   2   4   14.41    0.65
   4   2   4   14.85    0.71
   4  -2  -4   14.33    0.64
   4  -2  -4   14.71    0.69
   5   2  -4    7.38    0.50
   5  -2   4    7.00    0.42
   5  -2   4    6.47    0.45
   5   2  -4    5.72    0.39
   5   2  -4    7.00    0.47
   5  -2   4    6.17    0.43
   5  -2   4    6.61    0.42
   5  -2   4    6.57    0.45
   5   2  -4    6.00    0.45
   5   2   4    6.49    0.48
  -5  -2   4    6.73    0.56
   5  -2  -4    6.44    0.48
   5   2   4    6.52    0.39
   5   2   4    6.29    0.45
   5   2   4    6.28    0.42
   5   2   4    6.51    0.44
   5  -2  -4    6.12    0.41
   6  -2   4    0.81    0.21
   6   2  -4    0.93    0.24
   6  -2   4    1.06    0.25
   6   2  -4    0.76    0.19
   6  -2   4    0.77    0.22
   6  -2  -4    0.65    0.21
   6  -2  -4    1.00    0.22
   6   2   4    0.97    0.27
   6   2   4    0.74    0.20
   6   2   4    0.74    0.21
   0   3   4  105.60    3.28
   0  -3  -4  108.49    3.20
   0   3   4  103.77    3.22
   0   3  -4  103.32    3.22
   0   3   4  108.83    3.20
   0  -3  -4  102.13    3.28
   0   3   4  104.61    3.23
  -1  -3  -4    4.38    0.28
  -1   3   4    4.56    0.19
   1  -3   4    4.45    0.23
   1   3  -4    4.27    0.19
   1  -3   4    4.41    0.17
  -1   3   4    4.05    0.22
   1   3  -4    4.62    0.15
   1  -3   4    4.27    0.20
   1  -3   4    4.41    0.22
   1   3  -4    4.48    0.24
   1   3   4    4.55    0.24
   1   3   4    4.47    0.27
  -1  -3   4    4.18    0.22
  -1   3  -4    4.85    0.20
   1  -3  -4    4.24    0.23
   1   3   4    4.37    0.25
  -1  -3   4    4.58    0.19
   1   3   4    4.53    0.23
   1   3   4    4.43    0.22
  -1   3  -4    4.55    0.21
   2  -3   4    9.18    0.36
   2  -3   4    9.37    0.40
  -2  -3  -4    9.15    0.47
   2  -3   4    9.37    0.37
   2  -3   4    8.75    0.41
   2   3  -4    8.80    0.35
   2   3  -4    8.75    0.42
   2  -3   4    9.50    0.40
   2   3  -4    9.11    0.39
   2  -3   4    9.56    0.42
   2   3  -4    9.05    0.40
   2   3   4    9.02    0.42
   2   3   4    9.21    0.39
   2   3   4    8.89    0.45
  -2  -3   4    9.81    0.39
   2  -3  -4    8.86    0.42
   2  -3  -4    8.92    0.40
  -2   3  -4   10.62    0.44
   2   3   4    9.75    0.41
  -2  -3   4    8.93    0.44
  -2   3  -4    9.64    0.34
   2   3   4    8.69    0.39
   2  -3  -4   10.11    0.37
   3  -3   4    1.16    0.15
   3  -3   4    1.40    0.17
  -3  -3  -4    1.27    0.20
   3   3  -4    1.03    0.15
   3  -3   4    1.08    0.15
   3   3  -4    1.14    0.18
   3   3  -4    1.24    0.15
   3  -3   4    1.20    0.14
   3   3  -4    1.30    0.16
   3  -3   4    1.15    0.16
   3   3  -4    1.09    0.17
   3  -3  -4    1.03    0.14
   3   3   4    1.37    0.19
   3   3   4    1.10    0.14
   3   3   4    1.36    0.18
   3  -3  -4    1.22    0.17
   3   3   4    1.16    0.20
  -3  -3   4    1.12    0.20
   3  -3  -4    1.41    0.10
   3   3   4    1.28    0.17
   4   3  -4   22.91    0.83
   4  -3   4   20.74    0.83
   4  -3   4   20.69    0.86
   4   3  -4   21.14    0.88
   4  -3   4   21.21    0.86
   4  -3   4   21.23    0.88
   4   3  -4   20.89    0.91
   4  -3   4   20.84    0.85
   4   3  -4   21.25    0.82
  -4  -3  -4   22.87    1.02
   4   3  -4   20.39    0.93
   4   3   4   20.97    0.86
   4   3   4   21.10    0.85
   4  -3  -4   19.93    0.89
   4  -3  -4   20.09    0.84
   4   3   4   20.87    0.93
   4   3   4   21.44    0.89
   4   3   4   22.34    0.82
  -4  -3   4   21.01    0.97
   5   3  -4    7.69    0.50
   5  -3   4    7.32    0.45
   5   3  -4    7.00    0.52
   5   3  -4    7.36    0.51
   5  -3   4    6.59    0.47
   5   3  -4    7.61    0.44
   5  -3   4    7.63    0.47
   5  -3   4    7.48    0.46
   5  -3  -4    6.60    0.44
   5   3   4    7.21    0.47
  -5  -3   4    7.11    0.55
   5  -3  -4    6.72    0.51
   5   3   4    7.59    0.49
   5   3   4    7.32    0.53
   5   3   4    7.33    0.47
   6  -3   4    2.20    0.31
   6  -3   4    2.19    0.33
   6  -3   4    2.60    0.33
   6   3  -4    2.13    0.35
   6  -3  -4    1.68    0.28
   6  -3  -4    2.07    0.34
   6   3   4    2.24    0.38
   6   3   4    2.26    0.33
   6   3   4    2.42    0.32
   0   4  -4   -0.04    0.04
   0   4   4    0.02    0.05
   0  -4  -4   -0.02    0.06
   0   4   4    0.03    0.04
   0  -4  -4    0.01    0.04
   0   4   4    0.03    0.05
  -1   4   4    1.98    0.15
   1   4  -4    1.93    0.12
  -1   4   4    1.86    0.16
  -1   4   4    2.12    0.11
   1  -4   4    1.73    0.12
   1  -4   4    1.87    0.15
  -1  -4  -4    1.88    0.20
   1  -4   4    1.95    0.15
   1   4  -4    1.92    0.16
  -1  -4   4    2.16    0.11
  -1   4  -4    1.72    0.13
   1  -4  -4    1.70    0.15
   1   4   4    1.77    0.15
  -1  -4   4    1.78    0.14
   1   4   4    1.73    0.14
   1   4   4    1.85    0.16
   1   4   4    1.97    0.17
   2  -4   4  132.46    4.05
   2  -4   4  135.73    4.09
   2   4  -4  131.46    4.11
   2   4  -4  132.89    4.05
   2  -4   4  132.21    4.01
  -2  -4  -4  130.08    4.20
   2   4  -4  131.65    4.10
   2   4  -4  130.15    4.00
   2  -4   4  134.48    4.09
   2   4   4  127.94    4.03
  -2  -4   4  123.75    4.08
   2   4   4  128.94    4.10
   2   4   4  132.05    4.08
   2   4   4  129.11    4.03
  -2   4  -4  138.35    3.96
  -2  -4   4  139.94    4.01
   2  -4  -4  129.14    4.07
   3  -4   4    4.48    0.29
   3   4  -4    3.93    0.27
   3  -4   4    4.25    0.29
   3  -4   4    4.20    0.27
   3   4  -4    4.39    0.24
   3   4  -4    4.43    0.29
   3   4  -4    3.91    0.30
  -3  -4  -4    4.28    0.36
   3  -4   4    4.09    0.25
   3   4   4    4.19    0.26
   3   4   4    4.75    0.34
   3   4   4    4.40    0.28
   3  -4  -4    4.22    0.30
   3   4   4    4.27    0.28
   3  -4  -4    3.54    0.26
  -3  -4   4    4.03    0.32
   3   4   4    4.68    0.31
   4   4  -4   71.82    2.49
   4  -4   4   72.83    2.35
   4   4  -4   68.01    2.44
   4   4  -4   72.34    2.32
   4  -4   4   71.78    2.41
   4  -4   4   73.06    2.34
   4   4  -4   71.28    2.40
  -4  -4  -4   73.79    2.56
   4  -4   4   70.31    2.39
   4   4   4   70.37    2.47
   4   4   4   72.88    2.42
   4   4   4   71.30    2.38
   4  -4  -4   69.45    2.43
   4   4   4   72.84    2.36
   4   4   4   74.96    2.32
  -4  -4   4   68.01    2.49
   4  -4  -4   68.60    2.35
   5  -4   4    1.89    0.25
   5   4  -4    2.22    0.30
   5  -4   4    1.62    0.23
   5   4  -4    1.80    0.23
   5   4  -4    1.61    0.28
   5  -4   4    1.37    0.24
   5   4   4    1.71    0.26
   5  -4  -4    1.83    0.30
   5  -4  -4    2.07    0.29
  -5  -4   4    2.05    0.36
   5   4   4    2.12    0.27
   5   4   4    2.15    0.32
   5   4   4    1.77    0.31
   6   4  -4    3.58    0.46
   6  -4   4    2.51    0.36
   6  -4   4    2.63    0.32
   6   4  -4    2.87    0.33
   6  -4   4    2.47    0.33
   6   4   4    2.72    0.43
   6  -4  -4    2.83    0.36
   6  -4  -4    2.38    0.37
   6   4   4    2.97    0.38
   6   4   4    3.32    0.38
   0   5   4    4.01    0.24
   0   5  -4    3.97    0.14
   0   5  -4    4.05    0.24
   0   5   4    3.99    0.20
   0   5   4    4.05    0.24
   0  -5  -4    3.83    0.28
   0  -5  -4    3.79    0.23
   1   5  -4   46.59    1.45
   1  -5   4   47.52    1.50
  -1   5   4   45.02    1.53
  -1   5   4   49.26    1.41
  -1  -5  -4   45.11    1.62
   1   5  -4   44.83    1.54
  -1   5   4   44.97    1.53
   1  -5   4   49.01    1.54
   1  -5   4   44.50    1.45
   1   5   4   45.22    1.49
   1   5   4   43.79    1.45
  -1  -5   4   44.04    1.44
   1   5   4   44.74    1.49
   1  -5  -4   44.21    1.56
  -1   5  -4   45.30    1.46
   1   5   4   45.21    1.48
   1  -5  -4   44.09    1.49
  -1  -5   4   46.75    1.39
   2   5  -4   40.82    1.35
   2   5  -4   42.15    1.28
   2  -5   4   40.57    1.31
   2  -5   4   42.36    1.35
   2   5  -4   39.89    1.41
   2  -5   4   41.06    1.38
  -2  -5  -4   39.35    1.49
   2  -5   4   41.19    1.41
  -2  -5   4   43.18    1.32
  -2  -5   4   38.62    1.39
   2  -5  -4   41.29    1.41
   2   5   4   39.64    1.42
   2   5   4   39.95    1.35
   2   5   4   39.83    1.35
  -2   5  -4   40.34    1.29
   2   5   4   39.93    1.39
   3   5  -4   10.96    0.51
   3  -5   4   11.79    0.48
   3  -5   4   11.67    0.49
   3   5  -4   11.59    0.54
   3  -5   4   10.93    0.54
   3   5  -4   11.60    0.46
   3   5  -4   11.06    0.56
   3  -5   4   11.06    0.54
  -3  -5  -4   11.35    0.63
   3  -5  -4   10.71    0.50
   3   5   4   11.21    0.54
  -3  -5   4   10.76    0.57
   3   5   4   10.29    0.49
   3   5   4   10.70    0.57
   3   5   4   10.81    0.48
   3  -5  -4   10.86    0.54
   4  -5   4   21.23    0.92
   4   5  -4   22.65    0.92
   4  -5   4   22.23    0.92
   4  -5   4   22.16    0.86
   4   5  -4   22.80    0.84
   4   5  -4   20.36    0.94
  -4  -5  -4   21.55    1.04
   4  -5  -4   22.80    0.91
  -4  -5   4   21.12    1.01
   4   5   4   23.42    0.86
   4  -5  -4   21.84    0.96
   4   5   4   21.35    0.99
   4   5   4   22.66    0.93
   4   5   4   21.90    0.89
   4   5   4   21.26    0.94
   5  -5   4    2.97    0.36
   5  -5   4    2.94    0.32
   5   5  -4    3.05    0.38
   5  -5   4    3.15    0.29
   5   5  -4    2.69    0.25
   5   5   4    2.91    0.39
   5  -5  -4    2.11    0.32
   5  -5  -4    2.23    0.29
   5   5   4    3.21    0.29
   5   5   4    2.95    0.36
  -5  -5   4    2.81    0.41
   5   5   4    3.28    0.32
   6   5  -4    6.70    0.54
   6   5  -4    6.15    0.42
   6  -5   4    6.23    0.51
   6  -5   4    6.25    0.47
   6  -5   4    6.23    0.47
   6  -5  -4    4.95    0.49
   6   5   4    6.40    0.58
   6   5   4    5.58    0.45
   6  -5  -4    6.11    0.48
   6   5   4    7.03    0.51
   0   6   4   17.24    0.67
   0   6   4   17.06    0.68
   0   6   4   17.27    0.61
   0   6  -4   17.34    0.68
   0  -6  -4   16.91    0.67
   0   6  -4   18.12    0.55
   0  -6  -4   17.12    0.74
   0  -6   4   16.60    0.57
  -1   6   4   18.76    0.74
   1  -6   4   18.99    0.65
   1   6  -4   18.96    0.66
  -1   6   4   19.25    0.73
   1   6  -4   18.52    0.74
   1  -6   4   19.69    0.69
  -1  -6  -4   18.93    0.82
   1  -6   4   18.56    0.74
   1   6   4   19.60    0.74
   1   6   4   18.19    0.71
  -1  -6   4   20.02    0.62
   1  -6  -4   19.15    0.81
  -1   6  -4   18.61    0.70
  -1  -6   4   17.43    0.67
   1  -6  -4   18.66    0.74
   1   6   4   19.15    0.69
   1   6   4   18.87    0.72
   2   6  -4   10.96    0.53
  -2  -6  -4   10.20    0.58
   2   6  -4   11.54    0.38
   2  -6   4   11.79    0.53
   2  -6   4   11.21    0.46
   2  -6   4   11.13    0.43
   2  -6   4   10.83    0.48
   2   6  -4   11.59    0.47
   2   6   4   10.44    0.46
  -2   6  -4   11.07    0.43
  -2  -6   4   10.21    0.50
   2   6   4   11.15    0.51
   2   6   4   10.82    0.48
   2  -6  -4   10.35    0.51
   2   6   4   10.78    0.52
   3  -6   4   15.96    0.61
   3   6  -4   16.08    0.57
  -3  -6  -4   14.44    0.77
   3  -6   4   14.21    0.67
   3   6  -4   15.01    0.68
   3   6   4   15.99    0.64
   3   6   4   15.21    0.62
   3   6   4   14.63    0.72
   3  -6  -4   13.81    0.68
  -3  -6   4   14.80    0.71
   3   6   4   14.54    0.68
   3  -6  -4   15.05    0.64
   4   6  -4    5.61    0.32
   4   6  -4    4.81    0.41
   4  -6   4    5.43    0.40
  -4  -6  -4    5.53    0.47
   4  -6   4    5.40    0.38
   4  -6   4    5.50    0.34
   4  -6  -4    5.53    0.42
   4  -6  -4    5.62    0.37
   4   6   4    5.26    0.40
  -4  -6   4    5.00    0.43
   4   6   4    5.13    0.35
   4   6   4    4.93    0.42
   4   6   4    5.19    0.34
   5  -6   4    1.77    0.29
   5   6  -4    2.09    0.25
   5  -6   4    1.76    0.28
   5   6  -4    1.54    0.29
   5  -6   4    1.70    0.25
   5   6   4    1.60    0.32
   5   6   4    1.78    0.27
  -5  -6   4    2.03    0.37
   5  -6  -4    1.99    0.30
   5  -6  -4    2.10    0.36
   5   6   4    1.53    0.28
   6  -6   4    0.23    0.16
   6  -6   4    0.12    0.18
   6   6  -4    0.22    0.17
   6  -6   4    0.01    0.12
   6   6   4    0.46    0.18
   6   6   4    0.14    0.22
   6  -6  -4    0.21    0.16
   6  -6  -4    0.22    0.19
   0  -7  -4   29.27    1.17
   0   7   4   31.16    1.09
   0   7   4   29.92    1.10
   0   7   4   30.58    1.01
   0  -7  -4   31.01    1.11
   0  -7   4   29.22    0.98
   0   7  -4   30.72    1.10
   0   7  -4   31.46    0.96
  -1  -7  -4    6.58    0.42
   1  -7   4    6.34    0.31
   1   7  -4    5.97    0.36
  -1   7   4    5.78    0.35
   1  -7   4    6.20    0.28
   1  -7   4    5.89    0.36
   1  -7   4    6.09    0.28
  -1   7   4    6.61    0.36
  -1  -7   4    6.00    0.30
   1  -7  -4    5.86    0.35
  -1   7  -4    5.77    0.32
   1  -7  -4    5.99    0.40
   1   7   4    6.57    0.35
   1   7   4    6.26    0.33
   1   7   4    6.14    0.35
  -2  -7  -4    6.36    0.44
   2  -7   4    6.50    0.34
   2   7  -4    6.33    0.39
   2  -7   4    5.96    0.38
  -2   7   4    6.66    0.38
   2   7   4    5.69    0.32
   2   7   4    6.56    0.39
  -2  -7   4    5.74    0.36
   2   7   4    6.62    0.38
   2   7   4    6.29    0.35
   2  -7  -4    6.67    0.39
   3  -7   4    6.38    0.42
  -3  -7  -4    7.61    0.53
   3   7   4    7.69    0.40
   3   7   4    7.01    0.46
   3  -7  -4    7.28    0.45
   3   7   4    7.18    0.44
  -3  -7   4    7.44    0.47
   3   7   4    6.79    0.38
   3  -7  -4    7.23    0.41
  -4  -7  -4   -0.05    0.09
   4  -7   4   -0.06    0.09
   4  -7   4    0.08    0.09
   4  -7  -4    0.15    0.14
   4   7   4    0.16    0.13
   4  -7  -4    0.01    0.09
   4   7   4    0.04    0.08
  -4  -7   4    0.03    0.11
   4   7   4    0.22    0.12
   5  -7   4    5.84    0.44
   5  -7   4    6.13    0.52
   5  -7   4    5.31    0.46
   5   7   4    5.61    0.47
   5   7   4    5.06    0.50
   5  -7  -4    6.00    0.45
   5  -7  -4    6.01    0.50
   6  -7   4    4.62    0.47
   6  -7   4    4.96    0.47
   6  -7  -4    4.08    0.46
   6   7   4    4.92    0.54
   6  -7  -4    3.75    0.48
   0  -8   4   86.76    2.76
   0   8   4   92.40    2.88
   0   8  -4   88.41    2.89
   0  -8  -4   89.04    2.91
   0   8   4   94.08    2.78
   0   8   4   86.99    2.89
   0  -8  -4   90.09    2.99
   1  -8   4    2.17    0.17
  -1   8   4    2.13    0.25
   1  -8   4    2.09    0.15
  -1   8   4    2.25    0.21
  -1  -8  -4    1.84    0.26
   1  -8   4    2.01    0.15
   1  -8   4    1.40    0.21
   1   8  -4    1.77    0.22
   1   8   4    1.87    0.21
   1  -8  -4    1.83    0.26
   1  -8  -4    2.33    0.22
   1   8   4    2.28    0.20
   1   8   4    1.99    0.20
  -1  -8   4    1.88    0.17
   2  -8   4    5.69    0.39
  -2  -8  -4    5.64    0.43
  -2   8   4    5.85    0.36
   2  -8  -4    5.09    0.37
   2   8   4    5.79    0.36
   2   8   4    5.19    0.32
   2   8   4    5.27    0.36
  -2  -8   4    4.79    0.33
   2  -8  -4    5.00    0.40
   2   8   4    6.00    0.32
   3  -8   4    4.90    0.38
  -3  -8  -4    5.06    0.45
   3  -8  -4    5.34    0.40
   3   8   4    5.30    0.37
  -3  -8   4    4.81    0.38
   3   8   4    5.06    0.32
   3   8   4    4.75    0.39
   3   8   4    5.08    0.32
   4  -8   4    1.37    0.25
   4  -8   4    1.70    0.26
  -4  -8  -4    1.38    0.28
   4   8   4    1.11    0.20
  -4  -8   4    1.26    0.25
   4   8   4    1.25    0.25
   4   8   4    1.76    0.28
   4  -8  -4    1.55    0.24
   4  -8  -4    1.81    0.29
   5  -8   4    7.10    0.53
   5  -8   4    5.90    0.48
   5  -8  -4    7.11    0.50
   5  -8  -4    6.70    0.56
   5   8   4    6.87    0.57
   5   8   4    6.44    0.46
   0  -9   4    0.58    0.10
   0   9   4    0.96    0.17
   0  -9   4    0.69    0.17
   0   9   4    0.69    0.14
   0  -9  -4    0.68    0.16
   0  -9  -4    0.69    0.18
   1  -9   4    9.55    0.40
  -1   9   4    9.75    0.55
  -1  -9  -4    9.06    0.56
   1  -9   4    8.51    0.50
   1  -9   4    9.13    0.40
   1   9   4    8.95    0.44
   1   9   4    9.45    0.49
   1  -9  -4    8.53    0.49
  -1  -9   4    8.75    0.42
   1   9   4    9.69    0.49
   1  -9  -4    9.15    0.56
   2  -9   4    1.52    0.25
   2  -9   4    1.68    0.18
  -2  -9  -4    1.41    0.27
   2  -9  -4    1.55    0.23
   2   9   4    1.82    0.25
  -2  -9   4    1.36    0.21
   2   9   4    1.89    0.25
   2  -9  -4    1.49    0.26
   2   9   4    1.85    0.23
   2   9   4    1.60    0.19
  -3  -9  -4    0.35    0.18
   3  -9   4    0.41    0.16
   3   9   4    0.30    0.15
  -3  -9   4    0.41    0.15
   3   9   4    0.37    0.11
   3  -9  -4    0.26    0.15
   3   9   4    0.58    0.13
  -4  -9  -4    8.77    0.64
   4  -9   4    8.17    0.56
   4  -9  -4    8.96    0.52
   4  -9  -4    7.90    0.56
   4   9   4    8.37    0.59
   4   9   4    8.24    0.47
   5  -9   4   11.70    0.70
   5  -9   4   11.72    0.74
   5   9   4   11.02    0.77
   5  -9  -4   10.95    0.75
   5  -9  -4   12.36    0.68
   5   9   4   12.07    0.63
   0 -10  -4   16.06    0.82
   0 -10  -4   16.13    0.76
   0 -10   4   16.12    0.77
   0 -10   4   16.99    0.63
   0  10   4   16.61    0.75
  -1 -10  -4   18.39    0.90
   1 -10   4   18.06    0.83
   1 -10   4   17.87    0.68
   1 -10  -4   17.59    0.82
  -1 -10   4   17.87    0.72
   1 -10  -4   18.90    0.89
   1  10   4   17.19    0.77
   2 -10   4    8.54    0.53
   2 -10   4    8.46    0.43
  -2 -10  -4    8.01    0.57
   2 -10  -4    8.60    0.56
  -2 -10   4    8.25    0.48
   2  10   4    8.43    0.48
   2 -10  -4    8.10    0.51
   2  10   4    8.75    0.49
  -3 -10  -4    3.41    0.41
   3 -10   4    3.84    0.37
   3 -10  -4    3.86    0.41
   3  10   4    3.75    0.32
   3 -10  -4    4.35    0.39
   3  10   4    3.97    0.38
  -3 -10   4    3.70    0.36
   3  10   4    3.62    0.30
   4 -10   4    5.56    0.48
   4 -10  -4    5.09    0.46
   4  10   4    5.92    0.50
   4 -10  -4    5.44    0.41
   4  10   4    5.07    0.59
   5 -10   4    1.17    0.28
   5 -10   4    0.64    0.21
   5 -10  -4    1.22    0.32
   5 -10  -4    1.09    0.25
   0 -11  -4    6.75    0.46
   0 -11  -4    7.06    0.50
   0 -11   4    6.73    0.34
   0  11   4    5.97    0.43
   0 -11   4    6.30    0.46
  -1 -11  -4    1.18    0.26
  -1 -11  -4    1.17    0.23
   1 -11   4    1.04    0.22
   1 -11   4    1.34    0.16
  -1 -11   4    1.39    0.20
   1  11   4    1.38    0.21
   1 -11  -4    1.64    0.27
   1 -11  -4    1.28    0.26
  -2 -11  -4    2.33    0.38
   2 -11   4    2.27    0.33
   2 -11   4    2.11    0.21
  -2 -11   4    2.18    0.25
   2  11   4    2.43    0.28
   2 -11  -4    1.92    0.29
   2 -11  -4    1.69    0.30
   3 -11   4    7.83    0.55
   3 -11  -4    7.72    0.56
   3  11   4    8.78    0.56
   4 -11   4    1.91    0.33
   4 -11  -4    1.18    0.27
   4 -11  -4    2.02    0.29
   4  11   4    1.26    0.29
   0 -12   4    7.53    0.54
   0 -12  -4    7.79    0.58
   0 -12   4    8.90    0.41
   0 -12  -4    8.12    0.54
  -1 -12  -4    0.40    0.16
   1 -12   4    0.27    0.16
   1 -12   4    0.27    0.10
  -1 -12  -4    0.49    0.18
   1  12   4    0.26    0.11
   1 -12  -4    0.05    0.16
   1 -12  -4    0.17    0.13
   2 -12   4    6.16    0.49
   2  12   4    6.64    0.44
   2 -12  -4    5.46    0.45
   3 -12   4    7.02    0.55
   3 -12  -4    6.87    0.55
   4 -12   4    9.13    0.66
   4  12   4    8.71    0.64
   4 -12  -4    8.84    0.66
   0 -13   4    4.03    0.41
   0 -13  -4    3.91    0.46
  -1 -13  -4    1.35    0.26
   1 -13   4    1.21    0.27
  -1 -13   4    1.29    0.29
   1 -13  -4    0.69    0.22
   2 -13   4   11.16    0.71
   2 -13  -4   11.74    0.71
   2  13   4   12.15    0.65
   3 -13   4    3.54    0.46
   3 -13  -4    4.65    0.48
   0 -14   4    0.98    0.27
   0 -14  -4    0.77    0.27
   1 -14   4    4.11    0.50
  -1 -14  -4    3.57    0.45
  -1 -14   4    4.19    0.49
   1 -14  -4    3.70    0.46
   2 -14   4    0.44    0.21
   2 -14  -4    0.49    0.19
   0   0   5   -0.09    0.04
   0   0  -5   -0.17    0.04
   0   0  -5    0.16    0.08
   0   0   5   -0.16    0.04
   0   0   5   -0.12    0.05
   0   0   5   -0.20    0.05
   0   0  -5   -0.09    0.05
   0   0   5   -0.11    0.06
   0   0  -5   -0.14    0.02
   1   0   5    5.07    0.27
   1   0  -5    5.13    0.24
  -1   0  -5    4.51    0.30
   1   0   5    4.83    0.26
   1   0  -5    5.10    0.22
   1   0   5    5.52    0.19
  -1   0   5    5.36    0.20
   1   0   5    5.25    0.22
   1   0  -5    5.04    0.22
   1   0   5    4.91    0.23
   1   0   5    5.12    0.24
   2   0   5   41.55    1.45
   2   0   5   43.80    1.43
   2   0   5   42.45    1.40
  -2   0  -5   44.12    1.49
   2   0  -5   43.48    1.40
   2   0  -5   42.47    1.43
   2   0   5   44.47    1.39
   2   0   5   44.87    1.49
   2   0  -5   43.43    1.40
   2   0   5   43.11    1.42
   3   0   5    1.09    0.14
   3   0   5    0.72    0.12
   3   0   5    0.89    0.15
   3   0   5    0.86    0.18
   3   0  -5    0.86    0.11
   3   0  -5    0.90    0.13
   3   0   5    0.84    0.16
  -3   0  -5    0.77    0.15
   3   0  -5    0.92    0.15
   3   0   5    0.82    0.13
   4   0  -5    1.59    0.20
   4   0   5    1.69    0.22
   4   0   5    2.01    0.25
   4   0   5    2.04    0.20
   4   0   5    1.56    0.21
   4   0   5    1.84    0.26
   4   0  -5    1.40    0.23
   5   0   5    2.10    0.29
   5   0   5    2.32    0.28
   5   0  -5    1.94    0.25
   5   0   5    1.93    0.30
   5   0   5    2.19    0.27
   5   0  -5    1.73    0.27
   5   0   5    2.01    0.25
   6   0  -5   23.46    1.13
   6   0  -5   22.91    1.02
   6   0   5   23.84    1.12
   6   0   5   24.46    1.05
   6   0   5   23.33    1.06
   0  -1  -5  170.55    4.95
   0  -1   5  160.87    4.97
   0   1   5  168.39    5.07
   0  -1   5  167.91    5.04
   0   1   5  163.90    5.00
   0   1   5  162.85    5.01
   0   1  -5  180.28    4.98
   0   1  -5  164.27    5.02
   0  -1   5  166.82    4.99
   0  -1   5  169.79    4.97
   0  -1  -5  163.84    5.06
   0   1   5  158.23    5.01
   0   1  -5  167.13    4.95
   0   1   5  164.20    5.03
   0   1  -5  165.10    5.00
   1  -1   5  119.11    3.65
   1  -1   5  118.39    3.71
   1  -1   5  115.22    3.68
  -1  -1  -5  117.13    3.74
   1   1  -5  123.52    3.67
   1   1  -5  122.94    3.64
   1  -1   5  127.99    3.63
  -1   1   5  124.06    3.65
   1  -1   5  120.75    3.70
   1  -1   5  124.64    3.64
   1   1  -5  116.82    3.69
   1   1   5  117.68    3.70
   1   1   5  119.25    3.76
   1   1   5  120.38    3.77
   1  -1  -5  123.83    3.71
  -1   1  -5  121.66    3.71
   1  -1  -5  126.29    3.72
   1   1   5  115.83    3.72
  -1  -1   5  127.62    3.71
   1   1   5  124.05    3.66
  -1  -1   5  124.84    3.65
  -1   1  -5  123.19    3.73
   2  -1   5   54.70    1.84
   2  -1   5   57.42    1.78
   2   1  -5   55.77    1.78
   2  -1   5   55.68    1.82
   2  -1   5   58.11    1.87
   2   1  -5   56.58    1.83
  -2  -1  -5   57.43    1.90
   2   1  -5   59.41    1.81
   2  -1   5   56.16    1.80
   2  -1   5   54.91    1.78
  -2   1  -5   59.02    1.81
   2   1   5   56.13    1.90
   2   1   5   56.35    1.86
   2   1   5   57.66    1.84
   2   1   5   59.82    1.82
   2   1   5   57.10    1.86
   2  -1  -5   58.96    1.82
   2   1   5   60.11    1.94
  -2   1  -5   58.25    1.90
   2  -1  -5   56.22    1.84
   2  -1  -5   57.65    1.87
   3  -1   5    5.39    0.30
   3  -1   5    5.53    0.32
   3  -1   5    5.43    0.34
   3  -1   5    4.87    0.31
   3   1  -5    6.29    0.21
   3  -1   5    6.30    0.32
  -3  -1  -5    6.22    0.40
   3   1  -5    5.77    0.30
   3   1  -5    5.15    0.32
   3   1  -5    5.65    0.29
  -3   1  -5    5.92    0.25
   3   1   5    5.23    0.30
   3   1   5    6.31    0.45
   3  -1  -5    5.70    0.34
   3   1   5    5.46    0.35
   3  -1  -5    5.94    0.32
   3   1   5    6.15    0.32
  -3   1  -5    5.95    0.38
   3   1   5    5.49    0.33
   3  -1  -5    5.96    0.27
   3   1   5    5.81    0.32
   4   1  -5    0.63    0.11
   4  -1   5    0.81    0.18
   4  -1   5    0.68    0.15
   4   1  -5    0.40    0.11
   4  -1   5    0.85    0.16
   4   1  -5    0.41    0.12
   4  -1   5    0.58    0.14
   4  -1   5    0.73    0.14
   4  -1  -5    0.71    0.15
   4   1   5    0.38    0.12
   4   1   5    0.70    0.18
   4  -1  -5    0.62    0.16
   4   1   5    0.68    0.13
   4   1   5    0.59    0.14
   4   1   5    0.54    0.15
   5   1  -5    0.01    0.08
   5  -1   5    0.21    0.14
   5  -1   5    0.11    0.10
   5  -1   5    0.07    0.11
   5  -1   5   -0.03    0.09
   5  -1   5   -0.01    0.09
   5   1   5    0.00    0.07
   5   1   5    0.10    0.11
   5  -1  -5   -0.09    0.09
   5   1   5    0.03    0.10
   5   1   5    0.06    0.14
   5  -1  -5    0.00    0.10
   5   1   5   -0.02    0.10
   6  -1   5    2.51    0.50
   6   1  -5    2.07    0.34
   6  -1   5    2.49    0.37
   6  -1   5    2.94    0.37
   6   1  -5    2.90    0.34
   6  -1   5    2.24    0.32
   6   1   5    2.59    0.41
   6   1   5    2.25    0.32
   6  -1  -5    2.49    0.33
   6  -1  -5    2.73    0.38
   6   1   5    2.73    0.34
   0   2   5   49.01    1.63
   0  -2  -5   49.50    1.69
   0  -2   5   53.17    1.56
   0  -2   5   51.45    1.61
   0   2   5   52.71    1.70
   0   2   5   53.06    1.64
   0   2  -5   55.92    1.58
   0   2  -5   52.28    1.58
   0   2   5   51.57    1.64
   0   2  -5   50.31    1.64
   0  -2   5   49.29    1.56
   0  -2   5   52.84    1.66
   0  -2  -5   52.73    1.59
   0   2   5   50.17    1.62
   1   2  -5   60.25    1.91
   1  -2   5   58.79    1.88
   1  -2   5   63.31    1.84
  -1  -2  -5   58.45    1.97
  -1   2   5   59.40    1.88
  -1   2   5   61.68    1.89
   1  -2   5   62.66    1.86
   1  -2   5   58.68    1.85
   1   2  -5   61.09    1.83
   1   2  -5   59.55    1.89
   1  -2   5   60.69    1.93
   1  -2   5   60.12    1.91
   1   2   5   59.87    1.97
  -1  -2   5   62.85    1.87
   1   2   5   56.74    1.89
   1  -2  -5   61.55    1.90
  -1   2  -5   61.02    1.89
   1   2   5   60.11    1.91
  -1   2  -5   62.98    1.89
   1   2   5   58.90    1.92
  -1  -2   5   63.21    1.83
   1   2   5   58.53    1.93
   2  -2   5   41.98    1.39
  -2  -2  -5   42.89    1.51
   2   2  -5   44.27    1.42
   2   2  -5   43.09    1.44
   2  -2   5   44.09    1.46
   2  -2   5   42.81    1.44
   2  -2   5   43.00    1.38
   2  -2   5   41.35    1.43
   2  -2   5   44.91    1.40
   2   2  -5   42.36    1.37
  -2  -2   5   40.49    1.48
   2  -2  -5   43.45    1.39
   2   2   5   43.48    1.40
   2   2   5   42.30    1.42
   2  -2  -5   41.57    1.42
  -2  -2   5   47.62    1.43
   2   2   5   44.91    1.53
   2   2   5   42.48    1.45
   2   2   5   44.25    1.44
  -2   2  -5   43.78    1.37
  -2   2  -5   45.84    1.47
   2  -2  -5   43.70    1.45
   2   2   5   42.32    1.48
   3   2  -5    4.00    0.24
   3  -2   5    4.37    0.27
   3   2  -5    3.91    0.28
   3  -2   5    4.36    0.28
   3   2  -5    4.16    0.28
   3  -2   5    4.51    0.27
   3  -2   5    4.26    0.25
  -3  -2  -5    4.20    0.33
   3  -2   5    4.17    0.29
   3   2  -5    4.07    0.25
   3  -2  -5    4.06    0.29
  -3  -2   5    3.83    0.32
   3   2   5    4.33    0.26
   3   2   5    4.45    0.27
  -3   2  -5    4.44    0.19
   3  -2  -5    4.75    0.22
   3   2   5    4.08    0.29
   3   2   5    4.30    0.27
  -3   2  -5    4.52    0.32
   3  -2  -5    4.27    0.27
   3   2   5    3.85    0.31
   4  -2   5   21.75    0.84
   4   2  -5   21.13    0.82
   4  -2   5   20.77    0.86
   4  -2   5   20.74    0.85
   4  -2   5   21.51    0.88
   4   2  -5   19.77    0.89
   4  -2   5   20.44    0.85
   4   2  -5   22.27    0.81
   4  -2  -5   20.59    0.84
   4   2   5   21.34    0.85
   4   2   5   20.12    0.91
   4   2   5   21.56    0.89
   4   2   5   20.81    0.84
   4  -2  -5   20.38    0.89
   4   2   5   21.11    0.82
  -4  -2   5   20.39    0.97
   5   2  -5   11.44    0.65
   5  -2   5   11.26    0.61
   5   2  -5   10.54    0.55
   5  -2   5   10.83    0.60
   5  -2   5   10.95    0.58
   5  -2   5   11.85    0.60
   5  -2   5   11.68    0.63
   5   2   5   11.93    0.61
   5   2   5   11.93    0.57
  -5  -2   5   11.19    0.72
   5  -2  -5   11.24    0.65
   5  -2  -5   11.31    0.60
   5   2   5   11.10    0.60
   5   2   5   11.12    0.63
   5   2   5   11.67    0.68
   6  -2   5    1.01    0.24
   6  -2   5    0.91    0.21
   6   2  -5    1.41    0.26
   6  -2   5    0.95    0.21
   6   2  -5    0.93    0.25
   6  -2  -5    1.08    0.23
   6  -2  -5    0.57    0.22
   6   2   5    0.82    0.20
   6   2   5    1.32    0.29
   6   2   5    0.63    0.20
   0   3   5   24.43    0.84
   0  -3   5   25.20    0.83
   0   3   5   23.73    0.85
   0   3   5   26.13    0.93
   0  -3  -5   24.28    0.92
   0   3   5   26.45    0.85
   0   3   5   24.58    0.86
   0   3  -5   24.00    0.85
   0  -3  -5   25.63    0.83
  -1   3   5   27.88    0.97
  -1   3   5   28.23    0.91
   1   3  -5   28.07    0.97
   1  -3   5   29.11    0.87
   1  -3   5   27.83    0.87
   1   3  -5   28.02    0.90
  -1   3   5   27.89    0.94
   1  -3   5   27.96    0.96
  -1  -3  -5   27.60    1.03
   1  -3   5   28.12    0.93
   1  -3   5   26.58    0.95
   1  -3   5   27.41    0.91
   1   3   5   28.09    1.00
   1   3   5   29.05    1.05
  -1  -3   5   30.33    0.90
   1   3   5   28.40    0.98
   1   3   5   27.63    0.98
  -1  -3   5   28.82    0.91
   1   3   5   28.24    0.96
  -1   3  -5   30.88    0.92
  -1   3  -5   27.63    0.95
   1  -3  -5   27.08    0.96
   2  -3   5   10.76    0.47
   2  -3   5   11.34    0.49
   2   3  -5   11.31    0.49
   2  -3   5   11.33    0.43
   2  -3   5   10.98    0.42
  -2  -3  -5   10.82    0.55
  -2   3   5   11.13    0.45
   2   3  -5   11.28    0.48
   2   3  -5   11.11    0.41
   2  -3   5   11.09    0.45
   2  -3   5   10.53    0.48
   2   3  -5   11.02    0.45
   2  -3  -5   10.75    0.47
   2  -3  -5   12.23    0.45
  -2  -3   5   10.70    0.51
   2   3   5   11.58    0.53
  -2   3  -5   12.69    0.50
   2   3   5   11.36    0.48
   2   3   5   11.14    0.50
   2   3   5   11.89    0.47
  -2  -3   5   11.90    0.46
  -2   3  -5   11.81    0.42
   2   3   5   11.26    0.48
   2  -3  -5   10.83    0.49
   3  -3   5   11.98    0.54
   3   3  -5   12.30    0.55
   3  -3   5   12.19    0.55
   3   3  -5   12.50    0.58
   3  -3   5   12.32    0.53
   3   3  -5   12.73    0.51
  -3  -3  -5   12.66    0.65
   3  -3   5   12.78    0.51
   3  -3   5   12.23    0.56
   3   3  -5   12.34    0.54
   3   3   5   12.23    0.57
   3   3   5   12.22    0.53
   3   3   5   11.73    0.53
   3  -3  -5   13.11    0.47
   3  -3  -5   12.59    0.57
   3   3   5   12.24    0.60
   3   3   5   12.64    0.53
  -3  -3   5   11.17    0.60
   3  -3  -5   12.24    0.54
   4   3  -5    5.92    0.34
   4  -3   5    5.84    0.38
   4  -3   5    5.22    0.36
   4   3  -5    4.95    0.38
   4  -3   5    5.58    0.37
   4   3  -5    5.84    0.38
   4   3  -5    5.47    0.33
   4  -3   5    5.46    0.34
   4  -3   5    5.25    0.34
  -4  -3   5    5.71    0.44
   4   3   5    5.09    0.38
   4   3   5    5.48    0.42
   4   3   5    5.55    0.35
   4  -3  -5    4.94    0.37
   4   3   5    5.11    0.32
   4   3   5    4.88    0.34
   4  -3  -5    5.30    0.35
   5  -3   5    0.19    0.11
   5   3  -5    0.12    0.14
   5  -3   5    0.07    0.10
   5  -3   5    0.16    0.14
   5  -3   5   -0.04    0.09
   5  -3   5    0.15    0.12
   5   3   5    0.15    0.12
   5   3   5    0.16    0.14
   5  -3  -5    0.04    0.12
   5   3   5    0.24    0.11
   5  -3  -5   -0.05    0.09
  -5  -3   5    0.08    0.12
   5   3   5    0.13    0.12
   5   3   5    0.27    0.14
   6  -3   5    0.59    0.19
   6   3  -5    1.10    0.26
   6  -3   5    0.62    0.18
   6  -3   5    0.42    0.18
   6   3  -5    0.50    0.16
   6  -3  -5    0.70    0.18
   6  -3  -5    0.47    0.24
   6   3   5    0.50    0.21
   6   3   5    0.99    0.24
   6   3   5    0.60    0.24
   0   4   5    9.59    0.42
   0  -4  -5    9.45    0.47
   0   4   5    9.89    0.39
   0  -4  -5   10.28    0.40
   0   4  -5    9.61    0.41
  -1   4   5    7.67    0.37
   1  -4   5    8.01    0.36
   1  -4   5    7.21    0.29
   1  -4   5    7.11    0.34
  -1  -4  -5    7.68    0.42
   1   4  -5    7.97    0.30
   1   4  -5    7.46    0.36
  -1   4   5    8.31    0.30
   1  -4   5    7.55    0.26
  -1   4   5    7.63    0.35
   1  -4  -5    6.84    0.40
   1  -4  -5    7.31    0.34
   1   4   5    7.15    0.34
   1   4   5    8.02    0.34
  -1   4  -5    7.37    0.33
  -1  -4   5    7.85    0.28
   1   4   5    7.25    0.36
  -1  -4   5    7.29    0.32
   1   4   5    7.75    0.36
   2   4  -5    4.26    0.27
   2  -4   5    4.37    0.26
   2  -4   5    4.28    0.28
  -2   4   5    5.10    0.22
   2  -4   5    4.77    0.22
   2  -4   5    4.78    0.28
   2  -4   5    4.65    0.27
  -2  -4  -5    4.52    0.33
   2   4  -5    4.61    0.25
   2   4  -5    4.43    0.20
   2   4  -5    4.40    0.28
  -2   4  -5    5.33    0.28
   2   4   5    4.74    0.31
  -2   4  -5    4.63    0.22
   2   4   5    4.76    0.27
   2   4   5    4.66    0.27
  -2  -4   5    4.73    0.24
   2   4   5    4.60    0.29
  -2  -4   5    4.26    0.29
   2  -4  -5    4.46    0.28
   3  -4   5   16.15    0.71
   3  -4   5   16.96    0.65
   3  -4   5   16.82    0.68
   3   4  -5   17.06    0.63
   3   4  -5   17.84    0.70
   3   4  -5   17.10    0.73
  -3  -4  -5   16.64    0.81
   3   4  -5   17.00    0.70
   3  -4   5   16.31    0.69
   3   4   5   17.37    0.73
   3   4   5   16.31    0.67
   3   4   5   16.04    0.76
   3  -4  -5   17.84    0.69
   3   4   5   16.69    0.69
  -3  -4   5   15.84    0.75
   3  -4  -5   17.60    0.62
   3  -4  -5   16.50    0.73
   3   4   5   17.42    0.69
   4  -4   5    6.08    0.36
   4  -4   5    5.45    0.38
   4   4  -5    6.92    0.41
   4  -4   5    6.90    0.40
   4   4  -5    6.40    0.35
   4   4  -5    5.62    0.36
   4   4  -5    5.97    0.42
   4  -4   5    6.16    0.40
   4  -4  -5    6.52    0.39
   4   4   5    6.02    0.41
   4   4   5    6.42    0.39
   4   4   5    6.37    0.40
   4   4   5    6.29    0.36
  -4  -4   5    5.55    0.45
   4   4   5    6.54    0.47
   4  -4  -5    6.31    0.43
   5   4  -5    0.68    0.21
   5  -4   5    0.78    0.18
   5   4  -5    1.05    0.19
   5  -4   5    0.86    0.20
   5  -4   5    0.75    0.17
   5  -4  -5    0.94    0.20
   5   4   5    0.78    0.18
   5   4   5    1.10    0.24
   5  -4  -5    0.91    0.21
  -5  -4   5    0.95    0.24
   5   4   5    0.73    0.19
   5   4   5    0.78    0.23
   6   4  -5    8.92    0.54
   6  -4   5    9.23    0.58
   6  -4   5   10.39    0.59
   6   4  -5    9.17    0.66
   6  -4   5    9.51    0.62
   6   4   5    8.20    0.65
   6  -4  -5    7.90    0.54
   6   4   5    9.17    0.58
   6   4   5    8.91    0.58
   6  -4  -5    8.72    0.64
   0   5   5    6.76    0.34
   0   5  -5    6.36    0.33
   0   5   5    6.63    0.33
   0  -5  -5    6.59    0.32
   0   5   5    7.17    0.30
   0  -5  -5    6.46    0.39
  -1   5   5    0.63    0.12
   1  -5   5    0.52    0.10
   1   5  -5    0.43    0.10
  -1  -5  -5    0.66    0.15
   1  -5   5    0.52    0.07
  -1   5   5    0.57    0.07
   1  -5   5    0.39    0.10
  -1   5   5    0.35    0.08
   1   5   5    0.42    0.10
   1   5   5    0.51    0.11
   1  -5  -5    0.50    0.10
   1  -5  -5    0.73    0.16
  -1  -5   5    0.43    0.08
   1   5   5    0.39    0.09
   1   5   5    0.38    0.09
  -1  -5   5    0.50    0.06
  -1   5  -5    0.50    0.09
   2  -5   5   10.55    0.46
   2  -5   5   10.37    0.46
   2  -5   5   10.62    0.40
   2   5  -5   10.88    0.37
   2  -5   5   10.98    0.49
  -2   5   5   11.23    0.37
   2   5  -5   10.55    0.44
   2   5  -5   10.16    0.49
  -2  -5  -5   10.57    0.57
   2   5   5    9.81    0.45
   2   5   5   10.39    0.50
   2   5   5    9.71    0.48
  -2  -5   5   10.11    0.48
  -2   5  -5   10.55    0.41
   2   5   5   10.51    0.46
   2  -5  -5   10.28    0.49
   3   5  -5   15.44    0.57
   3   5  -5   15.17    0.69
   3   5  -5   15.63    0.64
   3  -5   5   15.14    0.66
   3  -5   5   13.79    0.65
   3  -5   5   14.65    0.62
   3  -5   5   15.65    0.60
  -3  -5  -5   15.08    0.77
   3   5  -5   14.71    0.65
  -3  -5   5   14.05    0.69
   3  -5  -5   14.15    0.62
   3   5   5   14.02    0.69
   3   5   5   13.88    0.61
   3   5   5   14.97    0.67
   3  -5  -5   14.61    0.67
   3   5   5   14.85    0.61
   4  -5   5   26.67    0.98
   4   5  -5   26.44    1.03
   4   5  -5   25.16    1.08
   4   5  -5   26.02    0.95
   4  -5   5   25.76    1.05
   4  -5   5   25.73    1.05
   4   5   5   25.32    1.14
   4   5   5   27.10    1.06
   4   5   5   26.23    1.04
   4  -5  -5   25.57    1.10
   4  -5  -5   26.37    1.04
   4   5   5   27.68    1.02
  -4  -5   5   26.20    1.15
   4   5   5   27.21    1.10
   5  -5   5    4.02    0.35
   5  -5   5    4.28    0.34
   5   5  -5    3.79    0.30
   5  -5   5    4.16    0.38
   5   5  -5    4.49    0.41
   5   5   5    3.43    0.34
  -5  -5   5    4.13    0.43
   5  -5  -5    3.84    0.39
   5   5   5    4.17    0.44
   5  -5  -5    3.83    0.35
   5   5   5    3.74    0.34
   5   5   5    4.71    0.41
   6  -5   5    2.21    0.35
   6   5  -5    2.16    0.29
   6   5  -5    2.63    0.38
   6  -5   5    2.04    0.32
   6  -5   5    2.64    0.33
   6  -5  -5    1.85    0.36
   6   5   5    2.33    0.40
   6   5   5    2.94    0.39
   6   5   5    2.70    0.36
   6  -5  -5    1.79    0.30
   0  -6  -5   77.46    2.63
   0   6   5   78.37    2.54
   0  -6  -5   77.16    2.53
   0   6   5   82.32    2.47
   0   6   5   80.96    2.55
   0   6  -5   80.09    2.54
   1  -6   5   16.04    0.53
   1   6  -5   15.46    0.65
  -1   6   5   16.48    0.52
  -1   6   5   14.92    0.64
  -1   6   5   15.39    0.64
   1  -6   5   15.84    0.61
   1  -6   5   15.87    0.64
  -1  -6  -5   14.30    0.71
   1  -6  -5   15.42    0.64
  -1  -6   5   16.83    0.51
   1   6   5   15.74    0.63
   1   6   5   15.77    0.65
   1   6   5   16.00    0.61
  -1  -6   5   14.87    0.57
  -1   6  -5   15.63    0.62
   1   6   5   15.02    0.63
   1  -6  -5   15.85    0.73
   2   6  -5   27.32    0.93
   2   6  -5   25.06    1.00
   2  -6   5   26.47    0.87
  -2  -6  -5   25.55    1.09
   2  -6   5   26.59    0.94
   2  -6   5   26.68    0.99
  -2   6   5   26.15    0.99
   2  -6   5   26.60    0.94
   2   6   5   24.08    0.92
   2   6   5   25.75    0.96
   2   6   5   23.64    0.90
  -2  -6   5   23.86    0.93
   2  -6  -5   24.76    0.95
   2   6   5   24.39    0.97
  -2   6  -5   25.83    0.86
   3   6  -5   22.61    0.74
   3  -6   5   20.74    0.86
  -3  -6  -5   19.54    0.96
   3  -6   5   19.73    0.86
   3   6  -5   20.45    0.86
   3  -6   5   21.94    0.78
   3   6   5   19.56    0.80
   3   6   5   20.39    0.86
   3   6   5   20.60    0.90
   3  -6  -5   21.07    0.83
   3   6   5   21.36    0.81
   3  -6  -5   20.23    0.87
  -3  -6   5   19.37    0.88
   4   6  -5    7.51    0.45
   4  -6   5    7.82    0.42
   4  -6   5    7.03    0.45
   4   6  -5    7.61    0.50
   4  -6   5    7.27    0.47
  -4  -6  -5    9.00    0.77
   4   6   5    7.46    0.49
   4  -6  -5    7.39    0.49
   4   6   5    8.22    0.42
   4   6   5    6.57    0.51
   4   6   5    7.55    0.44
  -4  -6   5    7.93    0.54
   4  -6  -5    7.01    0.44
   5  -6   5    3.94    0.33
   5  -6   5    3.88    0.34
   5  -6   5    4.02    0.38
   5   6  -5    3.72    0.43
   5   6   5    3.78    0.47
   5  -6  -5    4.73    0.38
   5   6   5    3.73    0.34
  -5  -6   5    4.17    0.46
   5   6   5    4.16    0.40
   5  -6  -5    3.93    0.40
   6  -6   5    2.93    0.41
   6  -6   5    2.74    0.36
   6   6  -5    2.31    0.39
   6  -6   5    3.20    0.41
   6   6   5    2.27    0.33
   6  -6  -5    2.91    0.44
   6  -6  -5    2.38    0.34
   0   7   5   10.82    0.52
   0  -7  -5   11.87    0.53
   0   7   5   11.63    0.52
   0  -7  -5   11.03    0.59
   0   7  -5   11.53    0.52
   0   7   5   11.63    0.45
  -1  -7  -5   30.06    1.25
  -1   7   5   31.28    1.16
  -1   7   5   32.85    1.16
   1   7  -5   30.58    1.16
   1  -7   5   32.51    1.17
   1  -7   5   31.97    1.10
   1  -7   5   31.62    1.02
   1  -7   5   33.30    1.02
   1   7   5   30.28    1.08
   1  -7  -5   31.13    1.22
   1   7   5   30.05    1.12
   1  -7  -5   30.50    1.13
   1   7   5   31.67    1.14
  -1  -7   5   31.00    1.05
   1   7   5   31.02    1.10
  -1   7  -5   32.02    1.10
   2  -7   5   17.14    0.74
   2  -7   5   17.88    0.70
  -2  -7  -5   17.01    0.84
   2   7  -5   16.02    0.74
   2  -7   5   18.40    0.68
  -2   7   5   17.43    0.74
   2   7   5   17.03    0.73
   2  -7  -5   16.86    0.73
  -2   7  -5   17.70    0.64
   2   7   5   16.76    0.67
   2  -7  -5   15.57    0.79
  -2  -7   5   16.49    0.70
   2   7   5   16.91    0.69
   2   7   5   16.24    0.73
   3   7  -5    4.66    0.35
  -3  -7  -5    4.79    0.42
   3  -7   5    5.00    0.36
   3   7   5    5.03    0.32
  -3  -7   5    3.76    0.33
   3   7   5    4.39    0.36
   3  -7  -5    4.61    0.33
   3  -7  -5    4.47    0.35
   3   7   5    4.79    0.36
   3   7   5    4.73    0.31
  -4  -7  -5    0.79    0.24
   4  -7   5    1.06    0.22
   4  -7   5    0.58    0.16
   4   7   5    0.96    0.21
   4  -7  -5    0.28    0.14
   4   7   5    0.94    0.17
   4   7   5    0.98    0.24
  -4  -7   5    0.80    0.21
   4  -7  -5    0.70    0.17
   4   7   5    0.70    0.16
   5  -7   5    1.17    0.26
   5  -7   5    1.65    0.30
   5  -7  -5    1.20    0.24
   5   7   5    1.84    0.26
   5   7   5    1.22    0.28
   5   7   5    2.17    0.38
   5  -7  -5    2.01    0.33
   0   8   5   49.92    1.73
   0   8   5   52.99    1.63
   0  -8  -5   48.41    1.73
   0   8   5   51.71    1.73
   0   8  -5   49.17    1.73
   0  -8  -5   50.37    1.84
  -1   8   5    3.28    0.26
   1  -8   5    2.94    0.16
  -1   8   5    3.14    0.26
   1   8  -5    3.24    0.27
   1  -8   5    3.21    0.17
   1  -8   5    3.00    0.27
   1  -8   5    3.30    0.23
  -1  -8  -5    2.90    0.31
   1  -8  -5    3.15    0.31
  -1   8  -5    2.62    0.22
   1   8   5    2.57    0.22
  -1  -8   5    3.11    0.20
   1   8   5    3.37    0.27
   1   8   5    2.86    0.24
   1  -8  -5    2.77    0.25
   2   8  -5    0.11    0.10
  -2   8   5    0.16    0.09
  -2  -8  -5    0.12    0.12
   2  -8   5    0.13    0.11
   2  -8  -5    0.12    0.09
   2   8   5    0.16    0.07
   2  -8  -5    0.16    0.12
   2   8   5    0.21    0.11
   2   8   5    0.07    0.06
  -2  -8   5    0.11    0.08
   2   8   5    0.34    0.12
  -3   8   5    1.38    0.23
  -3  -8  -5    1.29    0.28
   3  -8   5    1.33    0.23
  -3  -8   5    1.37    0.23
   3  -8  -5    0.60    0.16
   3   8   5    0.98    0.22
   3   8   5    1.11    0.18
   3   8   5    0.98    0.20
   3   8   5    1.22    0.18
   4  -8   5    4.61    0.39
   4  -8   5    4.69    0.40
  -4  -8  -5    5.10    0.49
  -4  -8   5    4.66    0.43
   4   8   5    5.25    0.41
   4  -8  -5    5.31    0.39
   4  -8  -5    4.93    0.42
   4   8   5    4.76    0.44
   5  -8   5    0.39    0.18
   5  -8   5    0.87    0.24
   5   8   5    0.61    0.17
   5  -8  -5    0.87    0.23
   5  -8  -5    0.36    0.17
   5   8   5    0.49    0.21
   0   9   5    0.13    0.09
   0  -9   5    0.02    0.04
   0   9  -5    0.08    0.10
   0   9   5    0.03    0.08
   0  -9  -5    0.18    0.12
   0  -9  -5    0.12    0.10
   0  -9   5   -0.06    0.08
  -1  -9  -5    8.98    0.57
   1   9  -5    7.89    0.48
   1  -9   5    9.61    0.36
  -1   9   5    8.45    0.49
   1  -9   5    8.75    0.50
   1  -9   5    8.76    0.35
  -1   9   5    8.92    0.48
  -1  -9   5    8.52    0.39
   1  -9  -5    8.97    0.56
   1   9   5    8.56    0.47
   1  -9  -5    8.66    0.49
   1   9   5    8.52    0.44
   1   9   5    8.74    0.47
   2  -9   5    3.73    0.25
  -2  -9  -5    4.21    0.41
   2  -9   5    3.60    0.32
   2   9   5    4.03    0.28
   2  -9  -5    3.91    0.38
   2   9   5    3.83    0.32
   2   9   5    3.76    0.28
   2   9   5    4.04    0.32
   2  -9  -5    3.65    0.32
  -2  -9   5    4.25    0.30
  -3  -9  -5    1.38    0.29
   3  -9   5    1.13    0.23
   3  -9  -5    0.80    0.24
   3   9   5    1.23    0.25
   3   9   5    1.51    0.21
  -3  -9   5    1.30    0.24
   3  -9  -5    1.68    0.26
   3   9   5    1.85    0.24
   4  -9   5    3.52    0.40
   4  -9   5    3.44    0.41
  -4  -9  -5    3.75    0.45
   4   9   5    3.22    0.31
   4  -9  -5    3.94    0.39
   4   9   5    3.44    0.44
   4  -9  -5    3.15    0.34
   5  -9   5    1.56    0.32
   5  -9   5    1.28    0.27
   5  -9  -5    1.44    0.30
   5   9   5    1.15    0.28
   5  -9  -5    1.22    0.25
   5   9   5    1.33    0.24
   0  10   5    0.97    0.19
   0 -10   5    0.72    0.19
   0 -10  -5    0.96    0.23
   0 -10  -5    0.70    0.18
  -1 -10  -5    7.49    0.46
   1 -10   5    7.18    0.31
  -1 -10  -5    6.87    0.52
   1 -10   5    6.68    0.46
   1 -10   5    7.14    0.30
  -1 -10   5    7.19    0.36
   1  10   5    7.51    0.45
   1 -10  -5    7.00    0.46
   1 -10  -5    6.64    0.50
   2 -10   5    6.69    0.47
  -2 -10  -5    7.01    0.54
   2 -10   5    7.01    0.36
   2 -10  -5    6.68    0.46
   2  10   5    6.81    0.43
   2 -10  -5    6.85    0.51
  -2 -10   5    6.88    0.41
   2  10   5    6.85    0.42
   3 -10   5    2.33    0.34
  -3 -10  -5    2.36    0.39
   3  10   5    2.15    0.26
   3 -10  -5    1.37    0.25
   3  10   5    1.59    0.21
   3  10   5    1.78    0.29
   3 -10  -5    1.97    0.34
   4 -10   5    1.26    0.27
   4 -10   5    1.50    0.30
   4  10   5    1.57    0.23
   4  10   5    1.31    0.29
   4 -10  -5    1.39    0.28
   4 -10  -5    1.04    0.22
   0 -11  -5   19.22    0.96
   0 -11   5   19.01    0.89
   0 -11  -5   19.47    0.89
   0  11   5   19.44    0.87
  -1 -11  -5   14.03    0.71
  -1 -11  -5   14.12    0.79
   1 -11   5   11.98    0.68
   1  11   5   12.77    0.65
   1 -11  -5   11.76    0.67
   1 -11  -5   12.96    0.75
  -1 -11   5   13.76    0.56
   2 -11   5    3.52    0.25
   2 -11   5    3.61    0.41
  -2 -11  -5    3.76    0.42
   2  11   5    3.65    0.32
  -2 -11   5    3.47    0.34
   2 -11  -5    3.35    0.39
   2 -11  -5    3.58    0.39
   3 -11   5    3.74    0.38
   3  11   5    3.19    0.35
   3 -11  -5    4.01    0.39
   3  11   5    3.54    0.32
   4 -11   5    0.56    0.25
   4 -11   5    0.53    0.22
   4 -11  -5    0.68    0.21
   4  11   5    0.64    0.23
   4 -11  -5    0.29    0.18
   0 -12   5   18.21    0.91
   0 -12  -5   18.52    0.89
   0 -12  -5   19.43    0.99
   0  12   5   18.46    0.88
  -1 -12  -5    1.51    0.26
   1 -12   5    1.63    0.29
  -1 -12  -5    1.55    0.36
   1 -12  -5    1.42    0.27
   1  12   5    1.82    0.26
   2 -12   5    2.76    0.37
   2  12   5    2.31    0.29
   2 -12  -5    1.79    0.30
   3 -12   5    4.69    0.45
   3 -12  -5    4.43    0.43
   0 -13   5    3.24    0.40
   0 -13  -5    3.07    0.39
   1 -13   5    7.56    0.56
  -1 -13  -5    8.23    0.56
   1 -13  -5    8.46    0.59
   1  13   5    7.86    0.53
  -1 -13   5    7.98    0.58
  -2 -13  -5    2.06    0.33
   2 -13   5    1.48    0.30
   2 -13  -5    1.35    0.28
   2  13   5    1.60    0.26
   3 -13   5    1.36    0.29
   3 -13  -5    1.53    0.30
   0 -14  -5    6.53    0.52
   0 -14   5    5.45    0.50
   1 -14   5    4.74    0.53
   1 -14  -5    4.09    0.49
  -1 -14   5    4.49    0.46
  -2 -14  -5    8.54    0.61
   2 -14   5    7.74    0.61
   2 -14  -5    6.74    0.57
   2  14   5    6.71    0.52
   0   0  -6  554.34   15.70
   0   0  -6  531.07   16.03
   0   0   6  500.83   15.94
   0   0   6  534.48   16.03
   0   0   6  524.54   15.84
   0   0   6  521.04   15.85
   0   0  -6  507.07   15.99
   0   0   6  554.62   15.97
   1   0  -6    4.37    0.23
  -1   0   6    4.41    0.19
   1   0   6    4.14    0.23
   1   0  -6    4.10    0.20
   1   0  -6    4.58    0.21
   1   0   6    4.30    0.21
   1   0   6    4.48    0.16
   1   0   6    4.31    0.22
   1   0   6    4.35    0.25
   1   0   6    4.16    0.25
  -1   0  -6    4.36    0.25
   2   0   6   37.79    1.36
   2   0   6   39.93    1.29
   2   0   6   39.34    1.31
   2   0  -6   39.13    1.29
   2   0  -6   40.25    1.30
   2   0   6   41.81    1.27
  -2   0   6   42.15    1.23
   2   0   6   41.80    1.39
   2   0   6   37.83    1.32
   2   0  -6   38.94    1.31
  -2   0  -6   34.94    1.36
   3   0   6   34.20    1.23
   3   0  -6   36.41    1.18
   3   0   6   35.94    1.21
   3   0   6   35.99    1.20
  -3   0  -6   35.71    1.31
   3   0  -6   33.45    1.24
   3   0   6   33.20    1.27
   3   0   6   34.90    1.24
   3   0  -6   33.93    1.19
   4   0  -6    3.99    0.33
   4   0   6    5.15    0.33
   4   0   6    5.57    0.34
   4   0   6    4.37    0.36
   4   0   6    5.13    0.33
   4   0  -6    4.32    0.30
   4   0   6    4.77    0.34
   5   0   6    0.11    0.11
   5   0   6   -0.07    0.09
   5   0   6    0.05    0.10
   5   0   6    0.13    0.14
   5   0  -6    0.21    0.15
   5   0  -6    0.18    0.10
   5   0   6   -0.02    0.11
   6   0  -6    0.15    0.13
   6   0   6    0.13    0.17
   6   0   6    0.15    0.13
   6   0  -6   -0.17    0.14
   6   0   6    0.09    0.13
   0   1   6  145.58    4.55
   0   1   6  149.52    4.54
   0  -1   6  150.17    4.59
   0  -1   6  153.19    4.54
   0   1  -6  152.74    4.55
   0  -1   6  145.67    4.51
   0  -1  -6  158.17    4.48
   0  -1  -6  149.88    4.61
   0   1  -6  149.19    4.48
   0   1  -6  140.54    4.56
   0   1   6  152.37    4.58
   0   1   6  149.04    4.55
   0   1   6  155.17    4.62
   0  -1   6  153.95    4.51
  -1   1   6    8.45    0.33
   1   1  -6    8.27    0.31
   1  -1   6    7.94    0.35
   1  -1   6    8.50    0.37
   1  -1   6    8.57    0.32
  -1  -1  -6    8.05    0.40
   1   1  -6    9.00    0.34
   1  -1   6    8.42    0.39
   1   1  -6    7.97    0.36
   1  -1   6    8.73    0.33
   1  -1   6    8.54    0.30
   1   1   6    8.56    0.35
   1  -1  -6    8.57    0.37
   1   1   6    8.41    0.40
  -1   1  -6    8.36    0.35
   1   1   6    8.87    0.41
  -1   1  -6    8.91    0.37
   1   1   6    8.25    0.37
   1   1   6    8.45    0.37
  -1  -1   6    8.80    0.31
   1  -1  -6    8.91    0.34
   2  -1   6   35.88    1.18
   2  -1   6   37.15    1.17
  -2   1   6   37.64    1.16
   2  -1   6   37.10    1.27
  -2  -1  -6   35.62    1.29
   2  -1   6   34.19    1.25
   2   1  -6   36.65    1.18
   2  -1   6   35.50    1.20
   2   1  -6   36.24    1.21
   2  -1   6   34.78    1.23
   2   1  -6   36.20    1.22
   2  -1  -6   35.70    1.21
   2   1   6   35.37    1.20
   2   1   6   35.36    1.22
   2  -1  -6   34.81    1.19
   2  -1  -6   35.73    1.19
  -2   1  -6   35.14    1.17
   2   1   6   37.67    1.30
   2   1   6   37.44    1.17
   2   1   6   36.38    1.23
  -2   1  -6   37.12    1.26
   2   1   6   34.95    1.26
   3  -1   6    1.25    0.19
   3  -1   6    1.06    0.15
   3   1  -6    0.88    0.15
  -3  -1  -6    1.29    0.22
   3  -1   6    1.03    0.15
   3   1  -6    0.99    0.13
   3   1  -6    1.08    0.14
   3  -1   6    0.91    0.14
   3  -1   6    0.91    0.14
   3  -1  -6    0.80    0.11
   3   1   6    1.05    0.16
   3  -1  -6    0.92    0.14
   3   1   6    1.03    0.15
   3   1   6    1.22    0.15
   3   1   6    0.76    0.16
  -3   1  -6    1.06    0.10
   3   1   6    1.02    0.17
   3  -1  -6    0.70    0.13
   4  -1   6    4.49    0.31
   4   1  -6    4.02    0.28
   4   1  -6    4.55    0.27
   4  -1   6    3.72    0.30
   4   1  -6    4.43    0.34
   4  -1   6    4.52    0.32
   4  -1   6    4.33    0.34
   4  -1   6    4.40    0.31
   4   1   6    3.83    0.32
   4  -1  -6    4.31    0.30
   4   1   6    3.99    0.29
   4   1   6    4.58    0.30
   4   1   6    4.51    0.31
   4   1   6    4.12    0.35
   4  -1  -6    3.31    0.30
   5  -1   6    0.69    0.17
   5   1  -6    0.71    0.20
   5  -1   6    0.69    0.17
   5  -1   6    0.79    0.18
   5  -1   6    0.73    0.18
   5   1  -6    0.67    0.15
   5  -1   6    0.58    0.19
   5   1   6    0.39    0.14
   5   1   6    0.64    0.17
   5   1   6    0.52    0.20
   5  -1  -6    0.64    0.20
   5  -1  -6    0.53    0.14
   5   1   6    0.60    0.19
   5   1   6    0.77    0.17
   6  -1   6    1.85    0.30
   6   1  -6    1.28    0.29
   6  -1   6    1.65    0.27
   6  -1   6    1.93    0.30
   6  -1   6    1.30    0.28
   6   1  -6    1.06    0.20
   6  -1  -6    1.54    0.30
   6   1   6    1.36    0.31
   6  -1  -6    1.26    0.24
   6   1   6    1.09    0.25
   6   1   6    1.40    0.26
   0  -2  -6    2.95    0.14
   0   2   6    2.75    0.17
   0  -2   6    2.67    0.20
   0  -2   6    2.80    0.15
   0   2  -6    2.79    0.14
   0   2   6    2.43    0.18
   0   2   6    2.99    0.19
   0   2  -6    2.53    0.17
   0  -2   6    2.96    0.12
   0  -2   6    2.60    0.12
   0  -2  -6    2.69    0.21
   0   2   6    2.50    0.16
   0   2   6    2.58    0.21
  -1   2   6    8.49    0.34
  -1   2   6    8.56    0.36
   1   2  -6    8.21    0.34
   1  -2   6    8.37    0.35
   1  -2   6    8.16    0.36
   1   2  -6    8.17    0.29
   1  -2   6    8.30    0.31
   1  -2   6    8.97    0.32
   1  -2   6    8.51    0.30
   1   2  -6    7.66    0.36
  -1  -2  -6    7.85    0.41
  -1   2   6    8.05    0.37
   1  -2   6    8.26    0.39
  -1   2  -6    7.86    0.34
   1   2   6    7.58    0.34
   1  -2  -6    8.43    0.34
  -1  -2   6    8.34    0.32
   1   2   6    7.94    0.36
   1   2   6    7.81    0.40
  -1   2  -6    8.90    0.34
   1   2   6    8.17    0.36
  -1  -2   6    8.47    0.29
   1   2   6    7.73    0.38
   2  -2   6   63.63    1.94
   2  -2   6   65.24    2.03
   2  -2   6   61.54    1.94
   2   2  -6   60.61    1.92
   2  -2   6   61.34    2.00
  -2   2   6   62.10    1.94
   2  -2   6   60.51    2.01
   2   2  -6   60.11    1.99
   2  -2   6   61.63    1.95
   2   2  -6   59.85    1.98
   2  -2  -6   59.29    1.97
   2   2   6   62.64    1.94
   2   2   6   59.29    1.97
   2   2   6   60.50    2.00
   2  -2  -6   62.86    1.96
  -2   2  -6   65.98    2.02
   2  -2  -6   59.39    1.99
  -2  -2   6   65.28    1.97
  -2   2  -6   60.62    1.93
   2   2   6   64.83    2.10
   2   2   6   60.55    2.01
   2   2   6   62.10    2.05
   3   2  -6   22.38    0.81
   3  -2   6   21.07    0.85
   3   2  -6   21.37    0.78
   3  -2   6   21.53    0.81
   3  -2   6   20.64    0.80
   3  -2   6   21.24    0.79
  -3  -2  -6   22.54    0.94
   3   2  -6   21.41    0.85
   3  -2   6   21.03    0.84
   3   2   6   21.41    0.89
   3   2   6   22.07    0.81
   3   2   6   21.78    0.86
   3  -2  -6   22.91    0.77
   3   2   6   20.98    0.82
  -3   2  -6   21.93    0.73
   3  -2  -6   21.39    0.86
   3  -2  -6   21.17    0.82
   3   2   6   21.47    0.83
   4   2  -6   14.05    0.59
   4  -2   6   13.61    0.62
   4  -2   6   13.48    0.63
   4  -2   6   13.19    0.64
   4  -2   6   12.68    0.61
   4  -2   6   13.39    0.60
   4   2  -6   13.95    0.59
   4   2  -6   12.59    0.65
   4   2   6   13.32    0.68
   4  -2  -6   12.70    0.60
   4   2   6   12.62    0.64
   4   2   6   13.17    0.60
   4   2   6   13.67    0.61
   4   2   6   12.51    0.60
   4  -2  -6   13.59    0.66
   5  -2   6    1.82    0.27
   5   2  -6    1.62    0.26
   5  -2   6    2.34    0.29
   5  -2   6    1.95    0.26
   5   2  -6    1.91    0.24
   5  -2   6    1.85    0.26
   5  -2   6    2.12    0.31
   5  -2  -6    1.40    0.23
   5   2   6    1.69    0.27
   5   2   6    2.05    0.28
   5  -2  -6    2.19    0.31
   5   2   6    2.19    0.26
   5   2   6    2.02    0.31
   5   2   6    1.85    0.26
   6  -2   6    2.62    0.34
   6  -2   6    2.62    0.37
   6   2  -6    1.69    0.31
   6  -2   6    2.83    0.34
   6   2   6    2.64    0.40
   6  -2  -6    2.83    0.35
   6   2   6    2.72    0.36
   6   2   6    2.58    0.34
   6  -2  -6    2.40    0.38
   0   3   6   89.74    2.86
   0   3   6   96.22    2.95
   0  -3   6   91.39    2.83
   0   3   6   87.95    2.85
   0  -3   6   98.79    2.75
   0   3   6   91.77    2.88
   0  -3  -6   93.62    2.82
   0  -3  -6   90.07    2.95
   0   3   6   93.13    2.86
   0   3  -6   90.83    2.87
  -1   3   6   94.17    2.80
  -1   3   6   89.10    2.85
   1   3  -6   88.76    2.84
   1  -3   6   91.80    2.84
  -1  -3  -6   87.30    2.91
   1  -3   6   96.62    2.74
   1  -3   6   89.90    2.78
   1  -3   6   91.16    2.73
  -1   3   6   90.13    2.82
   1  -3   6   89.35    2.85
   1  -3   6   90.53    2.79
   1  -3  -6   92.86    2.81
  -1  -3   6   92.90    2.75
   1   3   6   86.08    2.83
   1   3   6   87.57    2.82
  -1  -3   6   94.52    2.74
   1  -3  -6   87.91    2.91
  -1   3  -6   89.40    2.80
   1   3   6   96.31    2.92
   1   3   6   88.44    2.81
   1   3   6   89.27    2.85
   2  -3   6    1.19    0.17
   2   3  -6    0.90    0.13
   2  -3   6    1.01    0.12
   2  -3   6    1.09    0.15
   2   3  -6    1.04    0.09
  -2  -3  -6    1.17    0.20
   2  -3   6    1.08    0.13
  -2   3   6    1.11    0.13
   2  -3   6    1.08    0.12
   2  -3   6    0.93    0.15
   2   3  -6    1.05    0.14
   2  -3  -6    1.23    0.12
   2   3   6    1.15    0.16
   2   3   6    0.98    0.16
   2   3   6    1.07    0.15
  -2   3  -6    1.06    0.10
  -2  -3   6    0.96    0.12
  -2   3  -6    1.15    0.14
   2  -3  -6    1.04    0.14
   2   3   6    0.87    0.13
   2  -3  -6    1.37    0.16
   3   3  -6   15.81    0.66
   3   3  -6   16.08    0.61
   3  -3   6   15.35    0.67
   3   3  -6   15.51    0.69
   3  -3   6   16.17    0.65
   3   3  -6   16.33    0.66
   3  -3   6   15.72    0.68
   3  -3   6   15.14    0.63
   3  -3   6   16.68    0.63
  -3  -3  -6   16.68    0.78
   3  -3  -6   16.03    0.66
  -3   3  -6   15.50    0.58
   3   3   6   15.27    0.65
   3   3   6   14.86    0.72
   3   3   6   15.86    0.69
  -3  -3   6   14.60    0.72
   3  -3  -6   17.59    0.60
   3   3   6   16.75    0.64
   3  -3  -6   15.48    0.68
   3   3   6   15.01    0.64
   4  -3   6    0.84    0.16
   4   3  -6    0.61    0.12
   4  -3   6    0.76    0.15
   4  -3   6    0.66    0.16
   4   3  -6    1.01    0.19
   4  -3   6    0.66    0.15
   4  -3   6    0.66    0.15
   4   3  -6    0.55    0.13
   4   3   6    0.65    0.17
   4  -3  -6    0.48    0.14
  -4  -3   6    0.81    0.22
   4   3   6    0.74    0.15
   4   3   6    0.47    0.18
   4   3   6    0.72    0.16
   4  -3  -6    0.62    0.17
   4   3   6    0.61    0.15
   5   3  -6    4.66    0.41
   5  -3   6    4.87    0.38
   5   3  -6    4.83    0.34
   5  -3   6    4.44    0.36
   5  -3   6    4.88    0.37
   5  -3   6    5.50    0.42
   5  -3   6    4.52    0.37
   5   3   6    4.64    0.34
   5   3   6    4.94    0.44
   5  -3  -6    4.82    0.38
   5   3   6    4.37    0.36
   5   3   6    5.24    0.39
   5   3   6    5.57    0.43
   5  -3  -6    4.81    0.41
   6   3  -6    0.57    0.20
   6   3  -6    0.38    0.15
   6  -3   6    0.32    0.17
   6  -3   6    0.36    0.17
   6  -3   6    0.38    0.17
   6   3   6    0.39    0.17
   6   3   6   -0.10    0.13
   6  -3  -6    0.58    0.19
   6  -3  -6    0.28    0.15
   6   3   6    0.50    0.23
   0   4   6   38.07    1.33
   0   4  -6   40.30    1.33
   0  -4  -6   38.32    1.41
   0   4   6   40.87    1.31
   0  -4   6   41.01    1.30
   0  -4  -6   39.27    1.29
   0   4   6   40.36    1.33
   1  -4   6   71.72    2.27
  -1   4   6   70.52    2.31
  -1  -4  -6   70.17    2.39
   1  -4   6   76.34    2.17
   1  -4   6   71.60    2.29
   1   4  -6   69.69    2.31
  -1   4   6   71.56    2.29
   1  -4   6   71.96    2.31
   1  -4   6   70.30    2.21
  -1   4   6   77.47    2.24
   1   4   6   72.12    2.31
   1   4   6   69.99    2.27
   1  -4  -6   68.25    2.38
  -1  -4   6   77.23    2.21
   1   4   6   73.34    2.32
  -1   4  -6   71.15    2.27
   1   4   6   71.00    2.30
  -1  -4   6   73.89    2.19
   1  -4  -6   71.46    2.28
   2  -4   6    2.30    0.15
  -2   4   6    2.71    0.16
   2  -4   6    2.09    0.20
   2   4  -6    2.08    0.20
   2  -4   6    2.58    0.19
   2  -4   6    2.18    0.20
   2   4  -6    2.63    0.18
   2   4  -6    2.53    0.13
   2   4  -6    2.35    0.20
   2  -4   6    2.33    0.19
  -2  -4  -6    2.32    0.25
  -2   4   6    2.51    0.19
  -2  -4   6    2.39    0.21
   2   4   6    2.55    0.20
  -2   4  -6    2.40    0.16
   2   4   6    2.29    0.19
   2   4   6    2.54    0.22
   2  -4  -6    2.45    0.20
   2   4   6    2.21    0.22
  -2  -4   6    2.72    0.17
   3  -4   6   12.27    0.56
   3   4  -6   12.84    0.58
   3   4  -6   13.08    0.60
   3  -4   6   12.90    0.52
  -3  -4  -6   12.63    0.68
   3  -4   6   12.47    0.52
   3  -4   6   12.07    0.56
   3   4  -6   12.85    0.56
   3  -4   6   12.25    0.59
   3   4  -6   12.85    0.50
   3  -4  -6   13.74    0.49
   3   4   6   12.05    0.55
   3  -4  -6   11.93    0.59
  -3  -4   6   11.79    0.61
   3   4   6   12.47    0.55
   3   4   6   11.64    0.62
   3   4   6   12.58    0.60
   4  -4   6   44.71    1.60
   4  -4   6   44.84    1.59
   4   4  -6   45.55    1.58
   4   4  -6   45.24    1.61
   4  -4   6   42.72    1.60
   4   4  -6   45.42    1.52
   4   4  -6   43.38    1.64
   4  -4   6   45.60    1.55
   4   4   6   45.62    1.63
   4   4   6   45.56    1.55
   4   4   6   45.13    1.55
   4   4   6   43.26    1.67
   4  -4  -6   42.40    1.55
   4  -4  -6   43.17    1.62
   4   4   6   41.81    1.55
  -4  -4   6   43.01    1.69
   5  -4   6   11.81    0.64
   5  -4   6   11.72    0.60
   5   4  -6   12.67    0.58
   5  -4   6   11.33    0.62
   5   4  -6   11.44    0.68
  -5  -4   6   12.30    0.77
   5  -4  -6   11.38    0.63
   5  -4  -6   12.86    0.71
   5   4   6   11.60    0.64
   5   4   6   12.21    0.65
   5   4   6   12.66    0.70
   5   4   6   12.08    0.74
   5   4   6   13.37    0.63
   6   4  -6    2.50    0.38
   6  -4   6    2.34    0.32
   6  -4   6    2.60    0.37
   6  -4   6    1.66    0.29
   6   4  -6    2.39    0.29
   6   4   6    1.94    0.38
   6   4   6    2.19    0.33
   6  -4  -6    2.30    0.36
   6  -4  -6    2.33    0.33
   6   4   6    2.53    0.35
   0   5  -6    1.40    0.14
   0  -5  -6    1.30    0.13
   0  -5  -6    1.11    0.18
   0   5   6    1.26    0.13
   0   5   6    1.32    0.16
   0   5   6    1.27    0.16
   1   5  -6   12.18    0.54
   1  -5   6   12.03    0.51
   1  -5   6   12.34    0.52
  -1   5   6   11.62    0.53
  -1   5   6   13.43    0.46
   1  -5   6   12.22    0.42
  -1   5   6   11.91    0.52
  -1  -5  -6   12.33    0.61
  -1  -5   6   11.44    0.45
   1   5   6   12.23    0.53
  -1   5  -6   12.69    0.50
  -1  -5   6   12.73    0.40
   1  -5  -6   11.54    0.50
   1   5   6   12.10    0.52
   1   5   6   11.85    0.50
   1  -5  -6   11.98    0.60
   2  -5   6   19.28    0.80
   2  -5   6   21.04    0.70
  -2   5   6   21.27    0.80
  -2  -5  -6   20.30    0.91
   2   5  -6   18.91    0.80
   2   5  -6   20.98    0.74
   2  -5   6   20.57    0.76
  -2   5   6   21.57    0.69
   2  -5   6   20.43    0.78
   2   5  -6   19.95    0.65
   2  -5   6   19.84    0.78
   2   5   6   20.50    0.83
   2   5   6   19.52    0.80
  -2   5  -6   21.32    0.73
   2  -5  -6   19.77    0.79
   2   5   6   19.67    0.78
  -2  -5   6   19.85    0.79
   2   5   6   19.77    0.77
   3  -5   6    6.29    0.31
   3  -5   6    5.93    0.35
   3  -5   6    6.12    0.37
   3   5  -6    5.27    0.37
  -3  -5  -6    5.57    0.44
   3   5  -6    5.55    0.36
   3   5  -6    6.17    0.39
   3  -5   6    5.70    0.38
   3   5  -6    5.96    0.28
   3   5   6    5.45    0.40
  -3  -5   6    5.96    0.40
   3  -5  -6    5.94    0.38
   3  -5  -6    5.93    0.36
   3   5   6    5.80    0.34
   3   5   6    6.32    0.39
   3   5   6    5.74    0.35
   4   5  -6    0.69    0.16
   4   5  -6    0.80    0.14
   4  -5   6    0.98    0.20
   4  -5   6    0.77    0.17
   4  -5   6    1.00    0.17
   4   5  -6    0.52    0.17
   4   5   6    0.47    0.15
   4  -5  -6    0.63    0.18
   4   5   6    0.48    0.13
  -4  -5   6    0.75    0.20
   4   5   6    0.50    0.16
   4   5   6    0.77    0.21
   4  -5  -6    0.55    0.15
   5  -5   6    3.26    0.38
   5  -5   6    3.02    0.36
   5   5  -6    3.05    0.27
   5  -5   6    2.73    0.31
   5   5  -6    2.50    0.33
   5   5   6    2.95    0.43
  -5  -5   6    2.56    0.39
   5   5   6    3.03    0.31
   5   5   6    2.93    0.37
   5   5   6    2.64    0.33
   5  -5  -6    3.27    0.41
   5  -5  -6    2.62    0.32
   6   5  -6    1.17    0.29
   6  -5   6    1.52    0.26
   6  -5   6    1.50    0.30
   6  -5   6    1.30    0.26
   6   5   6    1.23    0.24
   6   5   6    1.32    0.31
   6  -5  -6    1.16    0.25
   6   5   6    1.05    0.26
   6  -5  -6    0.92    0.26
   0   6   6    1.21    0.13
   0   6  -6    1.31    0.16
   0  -6  -6    1.32    0.16
   0  -6  -6    1.55    0.24
   0   6   6    1.05    0.15
   0   6   6    1.49    0.19
  -1   6   6    1.13    0.10
   1   6  -6    1.04    0.16
   1  -6   6    0.99    0.15
   1   6  -6    1.06    0.10
  -1   6   6    1.31    0.19
  -1   6   6    1.00    0.15
   1  -6   6    1.03    0.15
  -1  -6  -6    1.01    0.19
  -1   6  -6    1.00    0.14
   1  -6  -6    1.01    0.15
   1   6   6    1.10    0.14
   1  -6  -6    1.18    0.21
   1   6   6    1.24    0.17
  -1  -6   6    1.07    0.10
   1   6   6    1.21    0.17
   1   6   6    1.27    0.17
   2  -6   6    2.20    0.21
   2  -6   6    2.27    0.18
  -2   6   6    2.19    0.25
  -2   6   6    2.29    0.21
  -2  -6  -6    2.30    0.32
   2   6  -6    2.22    0.25
   2  -6   6    2.19    0.19
   2  -6   6    2.26    0.22
   2  -6  -6    2.00    0.20
  -2  -6   6    1.73    0.19
   2   6   6    2.05    0.22
   2   6   6    1.85    0.21
   2   6   6    2.14    0.22
  -2   6  -6    2.24    0.17
   2   6   6    1.83    0.21
   3  -6   6    0.80    0.17
   3  -6   6    0.84    0.18
   3  -6   6    1.00    0.18
   3   6  -6    0.90    0.18
  -3  -6  -6    1.39    0.27
   3   6   6    0.55    0.16
  -3  -6   6    0.67    0.17
   3   6   6    0.73    0.14
   3   6   6    0.83    0.15
   3  -6  -6    0.93    0.18
   3   6   6    0.94    0.21
   3  -6  -6    0.75    0.15
   4  -6   6   16.22    0.74
   4   6  -6   15.39    0.72
   4  -6   6   14.84    0.74
   4   6  -6   14.84    0.76
   4  -6  -6   14.57    0.75
   4   6   6   15.65    0.69
  -4  -6   6   15.21    0.80
   4   6   6   15.36    0.81
   4   6   6   15.50    0.77
   4   6   6   15.19    0.70
   4  -6  -6   14.71    0.71
   5  -6   6    4.89    0.41
   5  -6   6    4.65    0.42
   5   6  -6    4.59    0.43
   5  -6  -6    4.58    0.43
   5   6   6    5.24    0.39
   5  -6  -6    5.85    0.43
   5   6   6    3.85    0.58
  -5  -6   6    4.09    0.62
   5   6   6    4.84    0.48
   6  -6   6    2.96    0.41
   6   6  -6    3.63    0.49
   6  -6   6    4.37    0.49
   6  -6  -6    3.46    0.43
   6   6   6    3.38    0.39
   6  -6  -6    2.47    0.41
   0  -7  -6   18.06    0.73
   0   7   6   17.47    0.74
   0   7   6   18.84    0.75
   0  -7  -6   17.65    0.83
   0   7  -6   18.04    0.74
   0   7   6   18.52    0.67
  -1   7   6    6.48    0.38
   1  -7   6    6.47    0.35
  -1   7   6    6.52    0.38
   1  -7   6    6.90    0.38
   1   7  -6    6.35    0.39
  -1  -7  -6    6.66    0.46
   1  -7  -6    6.59    0.37
   1  -7  -6    6.44    0.44
  -1  -7   6    6.14    0.29
   1   7   6    6.52    0.35
   1   7   6    6.73    0.37
   1   7   6    6.98    0.40
  -1   7  -6    6.95    0.36
   1   7   6    6.12    0.36
   2  -7   6    6.29    0.34
  -2   7   6    5.84    0.38
   2  -7   6    6.42    0.32
   2   7  -6    5.66    0.38
   2  -7   6    5.89    0.37
  -2  -7  -6    5.58    0.45
   2   7   6    5.88    0.34
   2  -7  -6    6.05    0.38
  -2   7  -6    5.97    0.31
   2   7   6    5.53    0.35
   2   7   6    5.47    0.37
   2   7   6    5.80    0.38
   2  -7  -6    5.74    0.43
  -2  -7   6    5.95    0.35
  -3  -7  -6    1.76    0.29
   3   7  -6    2.39    0.28
   3  -7   6    1.24    0.20
   3  -7   6    1.61    0.23
   3  -7  -6    1.81    0.23
   3   7   6    2.01    0.27
   3   7   6    2.04    0.23
  -3  -7   6    1.80    0.26
   3  -7  -6    1.83    0.26
   3   7   6    2.05    0.24
   3   7   6    1.89    0.28
   4  -7   6    1.23    0.24
   4  -7   6    1.41    0.24
   4  -7  -6    1.65    0.27
   4   7   6    2.14    0.25
  -4  -7   6    1.59    0.28
   4   7   6    1.42    0.28
   4   7   6    2.02    0.31
   4  -7  -6    1.45    0.24
   4   7   6    1.68    0.24
   5  -7   6   10.29    0.63
   5  -7   6   10.44    0.64
   5   7   6   10.66    0.73
   5   7   6   10.47    0.60
   5  -7  -6   11.23    0.69
   5  -7  -6    9.69    0.61
   0   8   6   86.09    2.76
   0   8   6   82.55    2.75
   0  -8  -6   82.99    2.87
   0   8  -6   83.72    2.75
   0  -8  -6   84.98    2.75
   0   8   6   85.65    2.74
  -1  -8  -6   29.26    1.26
  -1   8   6   30.21    1.15
   1  -8   6   29.80    1.14
   1   8  -6   28.98    1.15
   1  -8   6   31.50    1.09
  -1   8   6   31.10    1.15
   1   8   6   31.04    1.14
   1   8   6   30.18    1.09
  -1   8  -6   30.03    1.09
  -1  -8   6   28.53    0.99
   1  -8  -6   30.27    1.24
   1  -8  -6   29.54    1.13
   1   8   6   28.74    1.11
  -2  -8  -6   31.54    1.35
   2  -8   6   33.83    1.11
   2   8  -6   31.76    1.25
   2  -8   6   31.83    1.23
  -2   8   6   31.33    1.21
  -2   8  -6   31.56    1.10
   2  -8  -6   29.54    1.29
   2   8   6   31.25    1.20
  -2  -8   6   30.47    1.14
   2  -8  -6   29.62    1.19
   2   8   6   31.86    1.20
   2   8   6   31.43    1.13
   2   8   6   32.30    1.17
  -3  -8  -6   14.69    0.82
   3  -8   6   13.84    0.70
   3  -8   6   14.25    0.70
  -3   8   6   15.16    0.71
   3   8  -6   13.01    0.69
   3   8   6   14.01    0.65
   3   8   6   14.60    0.71
  -3  -8   6   13.32    0.69
   3   8   6   14.14    0.64
   3  -8  -6   12.68    0.68
   3   8   6   14.76    0.74
   4  -8   6    0.34    0.15
   4  -8   6    0.50    0.18
   4  -8  -6    0.33    0.17
   4   8   6    0.71    0.17
  -4  -8   6    0.61    0.23
   4  -8  -6    0.48    0.15
   4   8   6    0.75    0.20
   4   8   6    0.70    0.18
   4   8   6    0.75    0.23
   5  -8   6    7.07    0.52
   5  -8   6    6.71    0.52
   5  -8  -6    6.37    0.47
   5  -8  -6    5.57    0.49
   5   8   6    6.62    0.59
   0  -9   6   12.60    0.63
   0   9   6   13.22    0.61
   0  -9  -6   12.65    0.61
   0   9   6   12.34    0.61
   0  -9  -6   12.49    0.70
   0   9  -6   11.90    0.60
  -1  -9  -6   11.90    0.58
   1   9  -6   11.74    0.60
  -1  -9  -6   11.58    0.68
  -1   9   6   11.34    0.58
   1  -9   6   10.56    0.58
  -1   9   6   11.31    0.59
  -1  -9   6   11.52    0.46
   1  -9  -6   11.32    0.67
  -1   9  -6   11.76    0.56
   1   9   6   11.99    0.59
   1   9   6   11.90    0.55
   1  -9  -6   10.80    0.58
   1   9   6   12.03    0.59
  -2   9   6    4.98    0.60
   2  -9   6    4.04    0.24
   2  -9   6    3.81    0.33
  -2  -9  -6    3.93    0.41
   2   9  -6    4.00    0.34
   2  -9  -6    3.62    0.38
   2   9   6    3.92    0.28
   2   9   6    3.95    0.32
   2  -9  -6    4.34    0.35
   2   9   6    4.04    0.30
  -2  -9   6    3.62    0.28
   2   9   6    3.79    0.32
  -3  -9  -6    1.18    0.28
   3  -9   6    1.05    0.22
   3   9   6    1.30    0.23
  -3  -9   6    1.35    0.24
   3  -9  -6    1.01    0.25
   3   9   6    1.35    0.21
   3   9   6    1.10    0.20
   3   9   6    1.18    0.24
   3  -9  -6    0.91    0.21
   4  -9   6    4.06    0.39
   4  -9   6    3.96    0.43
   4   9   6    3.84    0.34
   4  -9  -6    3.94    0.36
   4  -9  -6    3.76    0.38
   4   9   6    4.19    0.43
   5  -9   6    3.59    0.45
   5  -9   6    2.82    0.37
   5  -9  -6    3.24    0.39
   5   9   6    3.38    0.37
   5   9   6    3.14    0.47
   5  -9  -6    2.00    0.34
   0 -10  -6   39.52    1.49
   0 -10  -6   39.60    1.60
   0 -10   6   40.07    1.51
   0  10  -6   41.19    1.50
   0  10   6   39.97    1.49
   1 -10   6    5.03    0.38
  -1 -10  -6    5.86    0.40
   1  10  -6    5.13    0.39
  -1 -10  -6    5.78    0.48
  -1  10   6    4.89    0.38
   1  10   6    5.65    0.39
   1 -10  -6    5.75    0.48
   1 -10  -6    5.14    0.38
  -1 -10   6    5.63    0.28
   2 -10   6    5.71    0.29
  -2 -10  -6    5.16    0.49
   2 -10   6    5.16    0.41
   2  10   6    5.74    0.40
  -2 -10   6    5.28    0.34
   2 -10  -6    5.44    0.41
   2 -10  -6    5.02    0.45
   2  10   6    4.59    0.36
   3 -10   6    4.16    0.39
  -3 -10  -6    4.00    0.44
   3  10   6    3.94    0.33
   3 -10  -6    3.93    0.45
   3  10   6    3.66    0.37
   3 -10  -6    4.38    0.39
   3  10   6    4.70    0.33
   4 -10   6    5.48    0.48
   4 -10   6    5.83    0.49
   4  10   6    5.74    0.40
   4  10   6    6.71    0.54
   4 -10  -6    5.74    0.46
   4 -10  -6    5.32    0.47
   0 -11  -6    0.42    0.19
   0 -11  -6    0.67    0.18
   0 -11   6    0.65    0.19
   0  11   6    0.75    0.16
   1 -11   6    8.57    0.54
  -1 -11  -6    8.80    0.53
  -1 -11  -6    8.30    0.61
   1  11   6    8.50    0.51
   1 -11  -6    8.13    0.60
  -1 -11   6    8.25    0.36
   1 -11  -6    8.13    0.52
   2 -11   6    2.68    0.35
   2 -11   6    2.93    0.19
  -2 -11  -6    2.79    0.42
   2 -11  -6    3.10    0.37
   2 -11  -6    2.39    0.33
   2  11   6    2.95    0.34
   3 -11   6    2.25    0.33
   3  11   6    2.52    0.35
   3  11   6    2.28    0.30
   3 -11  -6    2.02    0.32
   4 -11   6    5.07    0.47
   4 -11   6    5.57    0.49
   4 -11  -6    5.56    0.45
   4 -11  -6    5.57    0.49
   4  11   6    6.22    0.52
   0 -12  -6    1.59    0.27
   0  12   6    1.83    0.29
   0 -12  -6    1.82    0.33
   0 -12   6    1.97    0.31
  -1 -12  -6   11.71    1.07
   1 -12   6    8.68    0.58
  -1 -12  -6    9.18    0.59
   1  12   6    9.64    0.56
   1 -12  -6    7.93    0.55
   2 -12   6    0.76    0.23
   2 -12  -6    0.58    0.20
   2  12   6    0.55    0.16
   3 -12   6    4.05    0.47
   3 -12  -6    4.18    0.43
   0 -13   6    0.18    0.16
   0 -13  -6   -0.09    0.11
  -1 -13  -6    0.26    0.17
   1 -13   6    0.23    0.17
  -1 -13   6    0.47    0.20
   1 -13  -6    0.03    0.15
   2 -13   6   10.50    0.69
  -2 -13  -6   11.55    0.71
   2  13   6   11.88    0.67
   2 -13  -6   11.50    0.70
   0 -14   6    0.48    0.22
  -1 -14  -6    4.93    0.47
   1 -14   6    3.65    0.46
  -1 -14   6    4.22    0.50
   1  14   6    4.38    0.47
   0   0   7    0.05    0.04
   0   0  -7    0.05    0.04
   0   0   7    0.00    0.06
   0   0   7    0.02    0.05
   0   0   7    0.01    0.04
   0   0   7    0.03    0.04
   0   0  -7    0.11    0.05
  -1   0  -7   48.34    1.56
  -1   0   7   49.85    1.51
   1   0   7   47.46    1.61
   1   0   7   48.76    1.55
  -1   0   7   46.69    1.55
   1   0   7   48.36    1.57
   1   0  -7   48.04    1.52
  -1   0  -7   48.80    1.60
   1   0   7   47.39    1.53
   1   0   7   49.34    1.61
   1   0  -7   49.26    1.52
   1   0  -7   47.43    1.57
   2   0  -7    3.54    0.22
   2   0  -7    3.56    0.21
   2   0   7    3.34    0.26
   2   0  -7    3.67    0.23
   2   0   7    3.61    0.24
   2   0   7    3.40    0.21
   2   0   7    3.73    0.23
   2   0   7    3.99    0.28
  -2   0   7    4.37    0.18
   2   0   7    3.80    0.19
   3   0  -7    3.89    0.24
   3   0  -7    3.45    0.24
   3   0   7    4.17    0.24
   3   0   7    3.93    0.26
   3   0   7    3.77    0.27
   3   0  -7    3.80    0.27
   3   0   7    3.95    0.31
   3   0   7    3.74    0.27
   4   0   7   18.54    0.74
   4   0  -7   17.20    0.73
   4   0   7   16.63    0.75
   4   0   7   17.58    0.74
   4   0  -7   17.61    0.79
   4   0   7   17.39    0.77
   4   0   7   17.72    0.82
   5   0  -7   26.11    1.06
   5   0   7   26.71    1.12
   5   0   7   27.05    1.17
   5   0   7   26.96    1.08
   5   0   7   25.66    1.07
   5   0   7   26.59    1.08
   5   0  -7   25.89    1.13
   6   0   7    0.47    0.19
   6   0  -7    0.60    0.18
   6   0   7    0.74    0.21
   6   0  -7    0.53    0.18
   6   0   7    0.28    0.20
   0   1   7   58.25    1.88
   0  -1   7   55.24    1.77
   0   1   7   55.84    1.81
   0  -1   7   57.07    1.79
   0  -1   7   56.48    1.85
   0   1  -7   57.07    1.81
   0   1   7   56.72    1.80
   0   1   7   56.59    1.79
   0  -1  -7   56.99    1.87
   0  -1  -7   59.94    1.72
   0  -1   7   58.58    1.76
   0   1  -7   55.14    1.82
   0   1  -7   57.14    1.73
   0   1   7   56.88    1.84
   1   1  -7   71.12    2.32
   1  -1   7   72.73    2.28
   1   1  -7   76.53    2.28
   1  -1   7   72.72    2.33
   1  -1   7   75.56    2.27
   1   1  -7   72.03    2.25
  -1   1   7   75.11    2.34
  -1   1   7   74.20    2.28
   1  -1   7   77.66    2.22
  -1   1   7   70.92    2.32
   1  -1   7   72.79    2.36
   1  -1   7   73.09    2.32
  -1  -1  -7   73.85    2.38
   1  -1  -7   74.75    2.27
   1   1   7   70.79    2.29
   1   1   7   73.15    2.36
   1   1   7   72.66    2.31
   1   1   7   74.94    2.38
   1  -1  -7   74.84    2.33
  -1   1  -7   77.58    2.33
   1   1   7   69.13    2.31
  -1  -1   7   75.32    2.25
  -1   1  -7   72.89    2.31
   2  -1   7    7.06    0.36
   2  -1   7    6.87    0.38
   2  -1   7    6.99    0.32
   2   1  -7    7.32    0.35
   2  -1   7    7.27    0.34
   2   1  -7    7.05    0.35
  -2  -1  -7    7.41    0.41
   2   1  -7    7.46    0.32
   2  -1   7    7.57    0.40
   2  -1   7    7.60    0.31
  -2   1   7    7.66    0.31
   2   1   7    7.48    0.42
   2   1   7    7.58    0.30
   2   1   7    6.82    0.39
   2   1   7    6.74    0.36
   2  -1  -7    6.83    0.33
  -2   1  -7    7.12    0.33
  -2  -1   7    8.01    0.26
  -2   1  -7    8.05    0.40
   2   1   7    6.95    0.34
   2   1   7    7.15    0.36
   2  -1  -7    7.19    0.34
   2  -1  -7    7.02    0.35
   3   1  -7   33.02    1.24
   3  -1   7   35.05    1.19
   3  -1   7   34.60    1.25
   3  -1   7   33.59    1.28
   3   1  -7   35.71    1.21
   3  -1   7   35.54    1.21
   3  -1   7   34.55    1.22
   3   1  -7   34.75    1.19
  -3  -1  -7   36.42    1.37
   3  -1  -7   32.93    1.20
  -3   1  -7   35.79    1.15
   3   1   7   33.79    1.24
   3   1   7   34.90    1.18
   3   1   7   34.47    1.23
   3   1   7   34.25    1.21
   3  -1  -7   36.32    1.18
   3   1   7   33.76    1.29
   3  -1  -7   34.00    1.24
   4   1  -7    5.89    0.41
   4   1  -7    7.24    0.37
   4   1  -7    6.27    0.37
   4  -1   7    6.60    0.41
   4  -1   7    6.93    0.39
   4  -1   7    6.47    0.39
   4  -1   7    6.29    0.39
   4  -1   7    5.94    0.42
   4  -1  -7    6.21    0.37
   4   1   7    5.96    0.38
   4   1   7    6.52    0.37
   4   1   7    5.88    0.40
   4  -1  -7    6.36    0.41
   4   1   7    6.31    0.38
   4   1   7    6.06    0.44
   5  -1   7    2.52    0.36
   5   1  -7    3.17    0.27
   5  -1   7    2.84    0.33
   5   1  -7    3.20    0.37
   5  -1   7    2.68    0.33
   5  -1   7    3.33    0.35
   5  -1   7    2.59    0.31
   5   1   7    2.57    0.36
   5   1   7    2.43    0.30
   5   1   7    2.73    0.31
   5   1   7    3.34    0.35
   5   1   7    3.02    0.36
   5  -1  -7    3.06    0.31
   5  -1  -7    3.12    0.29
   6  -1   7    6.79    0.51
   6  -1   7    7.73    0.50
   6  -1   7    7.15    0.55
   6   1  -7    6.77    0.54
   6   1   7    6.14    0.56
   6   1   7    7.55    0.51
   6  -1  -7    7.04    0.55
   6  -1  -7    6.43    0.47
   0  -2   7    0.12    0.04
   0  -2   7    0.17    0.05
   0   2   7    0.07    0.06
   0  -2  -7    0.14    0.04
   0   2   7    0.12    0.05
   0   2  -7    0.11    0.04
   0   2   7    0.09    0.06
   0   2   7    0.08    0.05
   0  -2   7    0.11    0.03
   0   2  -7    0.12    0.06
   0  -2  -7    0.28    0.09
   0   2   7    0.23    0.08
   1   2  -7   21.25    0.80
  -1   2   7   21.57    0.81
   1  -2   7   22.16    0.78
   1  -2   7   23.87    0.73
  -1   2   7   21.79    0.79
   1   2  -7   22.89    0.71
   1   2  -7   21.45    0.76
   1  -2   7   22.69    0.73
   1  -2   7   22.14    0.74
   1  -2   7   22.20    0.83
  -1  -2  -7   22.22    0.87
   1  -2   7   22.07    0.80
  -1   2   7   22.59    0.77
  -1   2  -7   21.60    0.78
   1  -2  -7   21.56    0.76
   1   2   7   23.21    0.87
  -1  -2   7   22.64    0.72
  -1   2  -7   23.64    0.78
   1  -2  -7   20.99    0.86
  -1  -2   7   23.27    0.75
   1   2   7   21.47    0.78
   1   2   7   22.34    0.80
   1   2   7   21.00    0.82
   1  -2  -7   22.90    0.80
   1   2   7   20.84    0.79
   2  -2   7   87.79    2.62
   2  -2   7   86.51    2.72
  -2  -2  -7   85.66    2.79
   2  -2   7   84.11    2.70
   2  -2   7   85.99    2.62
   2  -2   7   81.74    2.72
  -2   2   7   86.14    2.63
   2   2  -7   84.17    2.68
   2   2  -7   82.53    2.68
   2   2  -7   85.54    2.61
   2  -2   7   82.15    2.63
  -2   2  -7   90.31    2.70
   2   2   7   81.71    2.68
   2   2   7   84.66    2.61
   2   2   7   83.28    2.74
  -2   2  -7   83.60    2.63
  -2  -2   7   92.03    2.66
   2   2   7   80.22    2.69
   2  -2  -7   80.31    2.67
   2   2   7   88.38    2.79
   2  -2  -7   84.33    2.65
   2  -2  -7   83.41    2.66
   2   2   7   83.33    2.66
  -3  -2  -7    8.96    0.54
   3  -2   7    9.09    0.42
   3  -2   7    8.98    0.48
   3  -2   7    9.18    0.47
   3   2  -7    9.43    0.41
   3   2  -7    9.23    0.44
   3   2  -7    8.72    0.46
   3  -2   7    9.54    0.42
   3  -2   7    8.68    0.42
   3   2   7    8.99    0.47
   3   2   7    9.01    0.51
   3  -2  -7    8.85    0.46
   3   2   7    8.11    0.43
   3  -2  -7    9.48    0.45
   3  -2  -7    9.89    0.41
   3   2   7    8.72    0.44
   3   2   7    9.20    0.41
  -3   2  -7    9.30    0.37
   4  -2   7   14.39    0.68
   4  -2   7   14.38    0.66
   4   2  -7   14.48    0.62
   4   2  -7   14.00    0.69
   4   2  -7   14.86    0.63
   4  -2   7   14.93    0.65
   4  -2   7   14.91    0.71
   4  -2   7   15.38    0.66
   4  -2  -7   13.56    0.68
   4   2   7   13.66    0.63
   4   2   7   14.10    0.64
   4  -2  -7   13.79    0.64
   4   2   7   14.44    0.69
   4   2   7   14.82    0.63
   4   2   7   13.47    0.72
   5  -2   7   10.98    0.60
   5  -2   7   11.41    0.59
   5  -2   7   11.29    0.58
   5  -2   7   11.17    0.60
   5  -2   7    9.93    0.62
   5   2  -7    9.74    0.61
   5   2   7   11.06    0.58
   5   2   7   11.75    0.69
   5  -2  -7   10.15    0.56
   5   2   7   10.92    0.59
   5   2   7   11.02    0.63
   5   2   7   10.60    0.56
   5  -2  -7    8.84    0.58
   6   2  -7    5.11    0.40
   6  -2   7    5.09    0.42
   6  -2   7    4.78    0.42
   6   2  -7    5.34    0.48
   6  -2  -7    4.97    0.42
   6   2   7    4.81    0.42
   6   2   7    4.84    0.50
   6  -2  -7    5.01    0.47
   0  -3   7    4.70    0.29
   0  -3   7    4.74    0.23
   0  -3  -7    4.65    0.31
   0  -3   7    4.94    0.18
   0   3   7    4.92    0.27
   0  -3  -7    4.58    0.21
   0  -3   7    4.72    0.17
   0   3  -7    4.43    0.25
   0  -3   7    4.66    0.17
   0   3   7    4.67    0.26
   0   3   7    4.52    0.26
   0   3   7    5.09    0.32
   0   3   7    4.34    0.24
  -1   3   7    0.24    0.07
   1  -3   7    0.16    0.05
   1  -3   7    0.21    0.04
   1  -3   7    0.25    0.07
  -1   3   7    0.30    0.07
  -1  -3  -7    0.24    0.10
   1   3  -7    0.26    0.08
   1  -3   7    0.14    0.07
   1  -3   7    0.30    0.05
  -1   3   7    0.28    0.08
   1  -3   7    0.26    0.06
   1   3   7    0.27    0.08
   1  -3  -7    0.21    0.09
   1   3   7    0.17    0.08
   1   3   7    0.23    0.10
  -1  -3   7    0.28    0.05
   1  -3  -7    0.31    0.07
  -1  -3   7    0.25    0.05
  -1   3  -7    0.33    0.08
   1   3   7    0.10    0.06
   1   3   7    0.35    0.09
   2   3  -7   21.04    0.69
  -2   3   7   20.33    0.75
   2  -3   7   21.07    0.81
   2   3  -7   19.97    0.79
   2  -3   7   20.28    0.79
   2  -3   7   20.13    0.78
   2   3  -7   21.10    0.79
   2  -3   7   20.15    0.71
   2  -3   7   21.36    0.72
   2  -3   7   20.14    0.73
  -2  -3  -7   20.12    0.87
   2   3   7   20.28    0.85
   2   3   7   22.23    1.07
   2   3   7   20.30    0.79
   2   3   7   19.65    0.81
  -2  -3   7   22.22    0.76
  -2   3  -7   23.61    0.81
   2  -3  -7   22.88    0.79
   2   3   7   19.91    0.80
   2  -3  -7   20.95    0.80
  -2   3  -7   21.30    0.75
   3  -3   7    0.49    0.12
   3  -3   7    0.52    0.12
   3  -3   7    0.43    0.13
   3   3  -7    0.31    0.10
   3  -3   7    0.49    0.11
  -3  -3  -7    0.45    0.16
   3   3  -7    0.42    0.09
   3   3  -7    0.32    0.11
   3  -3   7    0.53    0.14
   3   3   7    0.40    0.11
   3   3   7    0.30    0.10
   3   3   7    0.49    0.16
   3   3   7    0.44    0.13
   3   3   7    0.53    0.10
   3  -3  -7    0.39    0.12
  -3   3  -7    0.37    0.08
   3  -3  -7    0.47    0.09
   3  -3  -7    0.36    0.11
   4   3  -7    3.76    0.27
   4  -3   7    4.40    0.30
   4  -3   7    3.87    0.29
   4  -3   7    3.72    0.32
   4  -3   7    3.98    0.30
   4   3  -7    3.59    0.28
   4  -3   7    3.42    0.30
   4   3  -7    3.31    0.31
   4   3   7    3.62    0.30
   4   3   7    4.17    0.34
   4   3   7    3.84    0.29
   4   3   7    4.12    0.30
   4   3   7    3.80    0.36
   4  -3  -7    3.65    0.31
   4  -3  -7    4.06    0.33
   5  -3   7   16.95    0.80
   5  -3   7   15.62    0.75
   5  -3   7   17.07    0.77
   5   3  -7   16.34    0.72
   5  -3   7   15.10    0.76
   5   3  -7   15.71    0.82
   5  -3   7   15.44    0.73
   5   3   7   16.06    0.75
   5   3   7   15.54    0.77
   5   3   7   17.70    0.85
   5   3   7   15.70    0.86
   5  -3  -7   16.70    0.79
   5  -3  -7   16.11    0.83
   5   3   7   17.37    0.78
   6  -3   7    5.29    0.43
   6  -3   7    5.31    0.43
   6   3  -7    5.32    0.40
   6   3  -7    3.67    0.46
   6  -3  -7    4.48    0.45
   6   3   7    4.95    0.51
   6  -3  -7    4.86    0.43
   6   3   7    4.90    0.44
   0   4   7    1.23    0.16
   0  -4   7    1.25    0.12
   0  -4   7    1.09    0.16
   0   4   7    1.03    0.14
   0  -4  -7    0.88    0.15
   0   4   7    1.16    0.14
   0   4  -7    1.01    0.14
   0  -4  -7    1.16    0.11
  -1   4   7   41.18    1.40
  -1  -4  -7   40.81    1.51
   1  -4   7   42.25    1.43
  -1   4   7   39.82    1.42
   1  -4   7   45.01    1.29
   1  -4   7   41.54    1.41
  -1   4   7   43.15    1.37
   1  -4   7   40.66    1.32
   1  -4   7   43.03    1.38
   1   4   7   39.62    1.36
   1   4   7   40.77    1.39
  -1  -4   7   42.05    1.27
   1   4   7   41.22    1.41
   1  -4  -7   39.98    1.48
  -1  -4   7   43.02    1.30
  -1   4  -7   42.59    1.37
   1  -4  -7   39.95    1.35
   1   4   7   39.10    1.40
   2   4  -7   19.27    0.64
   2  -4   7   19.28    0.68
   2  -4   7   19.57    0.78
  -2   4   7   20.78    0.71
   2  -4   7   20.37    0.68
  -2   4   7   20.32    0.75
   2  -4   7   19.52    0.75
   2  -4   7   18.98    0.78
   2  -4   7   20.19    0.74
   2   4  -7   19.70    0.78
  -2  -4  -7   19.34    0.87
   2   4  -7   18.95    0.77
   2   4   7   17.70    0.72
  -2   4  -7   19.89    0.69
   2   4   7   18.85    0.76
   2  -4  -7   19.91    0.72
   2   4   7   18.32    0.74
   2  -4  -7   18.45    0.74
   2   4   7   18.25    0.79
   3   4  -7    5.31    0.27
   3  -4   7    5.94    0.31
   3  -4   7    5.00    0.35
  -3  -4  -7    5.69    0.43
   3   4  -7    4.88    0.34
   3   4  -7    5.47    0.34
   3  -4   7    5.48    0.35
   3  -4   7    5.68    0.30
   3  -4   7    5.51    0.33
   3   4   7    5.81    0.34
   3   4   7    4.93    0.32
   3  -4  -7    5.73    0.34
  -3  -4   7    4.81    0.37
   3  -4  -7    5.68    0.37
   3  -4  -7    6.06    0.29
   3   4   7    5.17    0.40
   3   4   7    5.04    0.36
   4  -4   7   12.82    0.62
   4  -4   7   11.53    0.56
   4   4  -7   12.00    0.53
   4  -4   7   12.03    0.59
   4  -4   7   12.08    0.56
   4   4  -7   12.22    0.59
   4   4  -7   11.47    0.63
   4  -4   7   12.25    0.62
   4   4   7   10.95    0.58
  -4  -4   7   12.05    0.69
   4  -4  -7   11.51    0.58
   4   4   7   11.42    0.67
   4   4   7   12.32    0.58
   4   4   7   12.37    0.58
   4   4   7   11.70    0.63
   4  -4  -7   11.87    0.63
   5   4  -7    4.95    0.34
   5  -4   7    4.90    0.38
   5   4  -7    5.02    0.43
   5  -4   7    5.18    0.38
   5  -4   7    5.22    0.40
   5   4   7    5.24    0.37
   5  -4  -7    4.68    0.39
   5   4   7    4.62    0.46
   5   4   7    4.65    0.40
   5   4   7    5.16    0.38
   5  -4  -7    4.75    0.41
   5   4   7    5.27    0.43
   6  -4   7    4.01    0.44
   6   4  -7    4.12    0.48
   6  -4   7    3.21    0.40
   6   4  -7    4.67    0.39
   6  -4  -7    3.20    0.44
   6   4   7    3.90    0.51
   6   4   7    3.78    0.44
   6  -4  -7    4.67    0.42
   0  -5  -7    5.69    0.38
   0   5  -7    5.46    0.31
   0  -5  -7    5.99    0.29
   0   5   7    5.95    0.32
   0   5   7    5.48    0.32
   0   5   7    5.87    0.30
   0  -5   7    5.82    0.29
   1  -5   7    2.54    0.21
  -1   5   7    2.71    0.17
   1  -5   7    2.72    0.20
   1  -5   7    2.42    0.19
  -1  -5  -7    2.14    0.25
   1   5  -7    2.35    0.21
  -1   5   7    2.60    0.20
  -1   5   7    2.52    0.22
  -1  -5   7    2.41    0.11
  -1   5  -7    1.94    0.17
   1   5   7    2.26    0.19
   1   5   7    2.31    0.20
   1   5   7    2.57    0.22
   1  -5  -7    2.44    0.19
   1   5   7    2.74    0.21
   1  -5  -7    2.59    0.26
  -1  -5   7    2.51    0.11
  -1  -5   7    2.77    0.16
   2  -5   7    3.42    0.25
   2   5  -7    3.37    0.22
   2  -5   7    3.17    0.24
   2  -5   7    3.30    0.26
   2  -5   7    3.11    0.21
  -2  -5  -7    3.35    0.32
   2   5  -7    3.34    0.26
   2  -5   7    3.66    0.18
  -2   5   7    3.55    0.19
  -2   5   7    3.19    0.26
  -2   5   7    3.50    0.25
   2   5   7    3.02    0.24
   2  -5  -7    3.19    0.25
   2   5   7    3.19    0.24
  -2  -5   7    3.18    0.24
   2   5   7    3.53    0.28
  -2   5  -7    3.48    0.21
   2   5   7    3.23    0.26
   3   5  -7   11.29    0.44
   3  -5   7   10.62    0.52
   3   5  -7   10.05    0.54
   3  -5   7   10.27    0.52
   3  -5   7   10.12    0.54
  -3  -5  -7   11.65    0.65
   3  -5   7   10.84    0.46
   3   5  -7   10.13    0.53
   3   5   7    9.98    0.50
   3   5   7   10.20    0.57
   3   5   7    9.93    0.53
   3   5   7    9.76    0.50
   3  -5  -7   10.64    0.51
   3  -5  -7   10.11    0.53
  -3  -5   7    9.50    0.54
   4   5  -7    5.58    0.37
   4   5  -7    5.22    0.39
   4  -5   7    5.12    0.33
   4  -5   7    5.13    0.39
   4  -5   7    4.72    0.36
   4   5  -7    5.97    0.46
   4  -5   7    5.25    0.47
  -4  -5   7    5.28    0.45
   4  -5  -7    5.05    0.40
   4   5   7    5.12    0.37
   4   5   7    6.24    0.44
   4   5   7    5.01    0.44
   4  -5  -7    5.37    0.38
   4   5   7    5.33    0.37
   5  -5   7    3.90    0.37
   5   5  -7    2.94    0.37
   5  -5   7    3.92    0.33
   5  -5   7    3.75    0.34
   5   5   7    3.33    0.39
   5   5   7    2.82    0.40
  -5  -5   7    3.71    0.44
   5   5   7    3.77    0.35
   5  -5  -7    2.67    0.33
   5  -5  -7    3.07    0.38
   6  -5   7    0.18    0.15
   6   5  -7    0.30    0.22
   6  -5   7    0.27    0.17
   6  -5  -7    0.54    0.20
   6  -5  -7    0.11    0.15
   6   5   7    0.42    0.18
   0   6   7    0.82    0.15
   0  -6  -7    0.48    0.14
   0   6   7    0.66    0.13
   0   6  -7    0.69    0.13
   0   6   7    0.72    0.12
   0  -6  -7    0.56    0.11
   1  -6   7   17.15    0.68
  -1   6   7   16.48    0.70
   1   6  -7   15.38    0.70
  -1   6   7   17.71    0.60
   1  -6   7   16.87    0.69
  -1  -6  -7   16.13    0.79
   1  -6   7   17.10    0.69
  -1   6   7   16.50    0.69
  -1   6  -7   16.40    0.66
   1   6   7   15.06    0.65
   1   6   7   15.87    0.68
   1  -6  -7   16.28    0.66
  -1  -6   7   17.92    0.61
   1   6   7   16.76    0.70
   1  -6  -7   16.43    0.78
   1   6   7   16.24    0.68
   2  -6   7   14.76    0.56
  -2  -6  -7   13.74    0.73
   2   6  -7   13.11    0.63
   2  -6   7   13.10    0.62
   2  -6   7   15.29    0.62
  -2   6   7   13.40    0.64
  -2   6   7   13.64    0.61
   2  -6   7   14.37    0.61
  -2  -6   7   12.70    0.57
   2   6   7   12.32    0.57
   2   6   7   13.83    0.60
  -2   6  -7   14.39    0.55
   2   6   7   14.10    0.63
   2  -6  -7   13.17    0.60
   2   6   7   12.80    0.62
   2  -6  -7   11.88    0.67
   3  -6   7   35.44    1.23
   3  -6   7   33.80    1.25
   3  -6   7   31.44    1.26
   3   6  -7   32.35    1.26
  -3  -6  -7   34.39    1.42
  -3  -6   7   32.31    1.25
   3   6   7   32.62    1.20
   3   6   7   31.62    1.19
   3  -6  -7   30.83    1.23
   3  -6  -7   33.62    1.21
   3   6   7   32.27    1.29
   3   6   7   32.11    1.25
   4   6  -7    2.47    0.30
   4  -6   7    1.72    0.26
   4   6  -7    2.31    0.31
   4  -6   7    2.14    0.28
   4   6   7    2.44    0.28
   4   6   7    2.41    0.28
   4   6   7    2.32    0.31
   4   6   7    2.59    0.36
  -4  -6   7    2.13    0.33
   4  -6  -7    2.25    0.31
   4  -6  -7    2.14    0.28
   5   6  -7    3.05    0.40
   5  -6   7    2.80    0.37
   5  -6   7    2.85    0.36
   5   6   7    2.24    0.39
   5  -6  -7    3.49    0.39
   5  -6  -7    3.04    0.39
   5   6   7    2.68    0.32
   6   6  -7    2.71    0.44
   6  -6   7    2.33    0.34
   6  -6  -7    1.84    0.33
   6   6   7    1.76    0.31
   6  -6  -7    2.69    0.36
   0  -7  -7    0.01    0.06
   0  -7  -7    0.05    0.09
   0   7   7    0.03    0.07
   0   7   7   -0.04    0.07
   0   7   7    0.01    0.06
   0   7  -7    0.05    0.06
   1   7  -7   10.87    0.56
  -1   7   7   11.93    0.56
   1  -7   7   12.21    0.55
  -1   7   7   10.66    0.54
  -1  -7  -7   12.05    0.66
   1  -7   7   11.64    0.54
   1  -7  -7   10.78    0.63
   1   7   7   11.41    0.55
   1  -7  -7   11.47    0.54
  -1   7  -7   11.65    0.52
   1   7   7   11.72    0.56
   1   7   7   11.58    0.54
   1   7   7   11.57    0.52
   2  -7   7    3.47    0.28
  -2  -7  -7    3.02    0.34
   2  -7   7    3.33    0.26
   2  -7   7    4.00    0.23
   2  -7   7    3.01    0.27
   2   7  -7    3.09    0.28
  -2   7   7    3.20    0.27
  -2   7   7    3.26    0.28
  -2   7  -7    3.82    0.24
   2   7   7    3.83    0.31
   2  -7  -7    3.18    0.27
   2   7   7    3.18    0.25
   2   7   7    3.40    0.30
   2  -7  -7    3.29    0.34
  -2  -7   7    3.28    0.25
   2   7   7    3.47    0.28
  -3  -7  -7    3.77    0.40
   3  -7   7    3.84    0.32
   3  -7   7    3.91    0.32
   3   7  -7    4.05    0.33
  -3   7   7    4.13    0.34
   3  -7  -7    3.87    0.34
   3   7   7    4.53    0.36
   3   7   7    4.15    0.36
   3  -7  -7    4.23    0.32
   3   7   7    4.23    0.31
  -3  -7   7    3.62    0.32
   3   7   7    3.35    0.29
   4   7  -7    0.01    0.10
   4  -7   7    0.07    0.12
   4  -7   7    0.09    0.12
  -4  -7   7    0.03    0.10
   4  -7  -7    0.29    0.16
   4   7   7    0.00    0.13
   4  -7  -7    0.10    0.10
   4   7   7   -0.12    0.08
   4   7   7    0.33    0.11
   4   7   7    0.10    0.15
   5  -7   7    6.33    0.48
   5  -7   7    6.03    0.48
   5  -7  -7    5.52    0.45
   5  -7  -7    5.68    0.47
   5   7   7    5.29    0.43
   5   7   7    5.49    0.54
   0  -8  -7    0.38    0.15
   0   8   7    0.51    0.14
   0  -8  -7    0.46    0.12
   0   8  -7    0.81    0.16
   0   8   7    0.42    0.13
   1  -8   7   20.70    0.87
  -1  -8  -7   21.87    0.86
  -1   8   7   19.61    0.87
  -1   8   7   21.37    0.89
  -1  -8  -7   21.55    1.00
   1   8  -7   20.51    0.89
   1  -8   7   22.20    0.85
  -1   8  -7   21.87    0.85
   1   8   7   21.21    0.89
   1   8   7   20.81    0.87
   1  -8  -7   20.90    0.98
   1   8   7   21.74    0.84
   1  -8  -7   20.10    0.85
   2   8  -7   17.73    0.83
   2  -8   7   20.08    0.69
   2  -8   7   18.08    0.81
  -2   8   7   17.92    0.81
  -2  -8  -7   18.40    0.94
   2   8   7   18.66    0.82
   2   8   7   17.49    0.74
  -2  -8   7   17.70    0.73
   2   8   7   17.11    0.76
   2  -8  -7   16.88    0.78
  -2   8  -7   19.26    0.73
   2   8   7   17.51    0.79
   2  -8  -7   17.74    0.90
  -3  -8  -7    8.04    0.60
   3  -8   7    7.53    0.48
   3  -8   7    7.97    0.49
  -3   8   7    7.28    0.48
   3   8  -7    8.33    0.50
   3   8   7    8.54    0.48
   3  -8  -7    7.20    0.55
  -3  -8   7    7.68    0.49
   3   8   7    8.73    0.55
   3  -8  -7    8.25    0.52
   3   8   7    7.95    0.46
   3   8   7    8.28    0.52
   4  -8   7    7.83    0.54
   4  -8   7    8.78    0.55
   4   8   7    8.27    0.60
   4   8   7    8.36    0.51
   4  -8  -7    8.84    0.57
   4   8   7    9.24    0.58
   4  -8  -7    8.34    0.52
   4   8   7    8.07    0.49
   5  -8   7    2.90    0.39
   5  -8   7    3.75    0.45
   5   8   7    3.00    0.47
   5  -8  -7    3.37    0.40
   5  -8  -7    3.55    0.46
   0  -9  -7   50.91    1.79
   0  -9   7   51.82    1.82
   0   9   7   50.33    1.81
   0   9   7   52.35    1.80
   0  -9  -7   51.41    1.94
   0   9  -7   50.34    1.80
  -1   9   7    5.91    0.41
  -1  -9  -7    6.32    0.40
   1   9  -7    5.62    0.40
  -1   9   7    6.64    0.41
   1  -9   7    5.60    0.39
  -1  -9  -7    6.58    0.51
   1   9   7    6.25    0.40
   1  -9  -7    5.91    0.48
   1  -9  -7    6.14    0.40
   1   9   7    7.06    0.39
  -1   9  -7    6.52    0.39
   1   9   7    6.24    0.41
   2  -9   7    0.19    0.06
  -2  -9  -7    0.34    0.17
   2  -9   7    0.26    0.13
   2  -9   7    0.12    0.06
  -2   9   7    0.27    0.13
   2   9  -7   -0.12    0.08
  -2  -9   7    0.01    0.07
   2  -9  -7    0.12    0.10
   2   9   7    0.19    0.11
   2  -9  -7    0.34    0.16
   2   9   7    0.04    0.08
   2   9   7    0.08    0.07
   2   9   7    0.03    0.08
  -3  -9  -7    1.01    0.28
   3  -9   7    1.00    0.22
   3   9  -7    1.22    0.24
   3  -9   7    0.72    0.18
  -3  -9   7    1.11    0.21
   3   9   7    1.23    0.21
   3  -9  -7    1.08    0.25
   3   9   7    1.27    0.23
   3  -9  -7    0.88    0.22
   3   9   7    1.14    0.24
   4  -9   7    1.55    0.30
   4  -9   7    2.33    0.34
   4   9   7    2.44    0.39
   4  -9  -7    1.66    0.27
   4   9   7    2.26    0.29
   4  -9  -7    2.46    0.36
   4   9   7    2.19    0.44
   5  -9   7    1.65    0.32
   5  -9   7    1.14    0.27
   5   9   7    1.44    0.28
   5  -9  -7    1.40    0.31
   5  -9  -7    1.29    0.28
   5   9   7    1.60    0.46
   0  10   7    9.31    0.54
   0 -10  -7    9.42    0.53
   0  10  -7    9.44    0.53
   0 -10  -7    9.84    0.64
   0 -10   7    9.22    0.54
   1  10  -7    4.65    0.37
  -1  10   7    4.06    0.35
  -1 -10  -7    4.92    0.46
  -1 -10  -7    4.80    0.36
   1 -10   7    4.90    0.38
   1 -10  -7    5.28    0.46
   1  10   7    4.50    0.36
   1 -10  -7    4.79    0.36
  -1  10  -7    4.22    0.33
   2 -10   7    3.29    0.33
   2  10  -7    2.89    0.35
  -2 -10  -7    3.28    0.40
   2 -10  -7    3.29    0.32
   2  10   7    3.43    0.31
   2 -10  -7    3.35    0.39
  -2 -10   7    3.07    0.25
   2  10   7    3.43    0.29
   3 -10   7    0.92    0.23
  -3 -10  -7    0.88    0.27
   3 -10   7    0.78    0.21
   3 -10  -7    0.92    0.25
   3  10   7    0.89    0.22
   3  10   7    0.96    0.19
   3 -10  -7    0.98    0.24
   3  10   7    0.95    0.20
   4 -10   7    7.87    0.56
   4 -10   7    8.33    0.58
   4  10   7    8.50    0.63
   4 -10  -7    8.36    0.60
   4 -10  -7    8.57    0.56
   4  10   7    8.16    0.51
   0  11   7   20.22    0.93
   0 -11  -7   20.78    0.93
   0 -11   7   20.30    0.94
   0 -11  -7   21.29    1.06
  -1  11   7    0.86    0.20
  -1 -11  -7    0.62    0.19
  -1 -11  -7    0.95    0.27
   1 -11   7    0.50    0.18
   1 -11  -7    0.70    0.23
   1 -11  -7    1.11    0.21
   1  11   7    0.56    0.18
   2 -11   7    1.26    0.25
  -2 -11  -7    1.30    0.33
   2  11   7    1.34    0.23
   2 -11  -7    0.78    0.22
   2 -11  -7    1.42    0.30
   3 -11   7    5.35    0.46
   3 -11   7    6.22    0.49
   3  11   7    5.99    0.48
   3 -11  -7    6.25    0.48
   3  11   7    6.19    0.44
   4 -11   7    3.60    0.46
   4 -11   7    3.72    0.46
   4  11   7    3.18    0.43
   4 -11  -7    2.86    0.38
   4 -11  -7    3.40    0.46
   0  12   7    7.99    0.53
   0 -12   7    8.10    0.54
   0 -12  -7    7.84    0.77
   0 -12  -7    7.45    0.52
  -1 -12  -7    2.45    0.34
   1 -12   7    2.35    0.35
   1  12   7    2.54    0.33
   1 -12  -7    3.40    0.33
  -2 -12  -7    8.95    0.58
   2 -12   7    9.07    0.61
   2  12   7   10.37    0.60
   2 -12  -7    9.03    0.59
   3 -12   7    3.72    0.44
   3 -12   7    3.89    0.46
   3  12   7    4.45    0.41
   3 -12  -7    3.88    0.46
   0  13   7    1.75    0.29
   0 -13   7    1.52    0.29
   0 -13  -7    1.55    0.29
   1 -13   7    0.07    0.15
  -1 -13  -7    0.30    0.16
   1 -13  -7    0.36    0.15
  -1 -13   7    0.44    0.19
  -2 -13  -7    0.16    0.16
   2 -13   7    0.03    0.16
   2  13   7    0.43    0.15
   0 -14   7    9.47    0.66
   0 -14  -7    9.72    0.65
   1 -14   7    5.60    0.51
  -1 -14  -7    5.80    0.49
   1 -14  -7    5.55    0.51
  -1 -14   7    5.66    0.51
   0   0  -8    7.40    0.36
   0   0   8    7.23    0.32
   0   0   8    6.87    0.30
   0   0  -8    6.57    0.34
   0   0   8    7.17    0.36
   0   0   8    7.12    0.31
   1   0  -8   10.66    0.46
   1   0  -8   10.78    0.40
   1   0   8   10.70    0.49
   1   0   8   10.25    0.45
   1   0  -8   10.81    0.41
   1   0   8   10.15    0.43
   1   0   8   10.41    0.41
  -1   0  -8   10.68    0.45
  -1   0   8   10.29    0.44
  -1   0   8   10.31    0.40
  -1   0  -8   10.57    0.48
   1   0   8   10.47    0.49
   2   0  -8    0.80    0.12
   2   0   8    0.78    0.12
   2   0  -8    0.66    0.10
  -2   0   8    0.86    0.09
   2   0  -8    0.84    0.12
   2   0   8    0.65    0.12
   2   0   8    0.82    0.16
   2   0   8    0.65    0.14
   2   0   8    0.92    0.12
   2   0   8    0.89    0.08
   3   0   8    5.71    0.35
   3   0   8    5.77    0.33
   3   0   8    5.51    0.38
   3   0  -8    5.89    0.32
   3   0   8    6.36    0.30
   3   0  -8    5.85    0.32
   3   0  -8    6.03    0.35
   3   0   8    4.99    0.33
   4   0   8    7.91    0.45
   4   0   8    8.74    0.49
   4   0   8    8.29    0.52
   4   0   8    8.35    0.48
   4   0  -8    8.93    0.51
   4   0  -8    8.84    0.45
   4   0   8    8.87    0.45
   5   0  -8    3.26    0.33
   5   0   8    4.50    0.36
   5   0   8    3.82    0.35
   5   0   8    3.27    0.40
   5   0  -8    2.86    0.31
   5   0   8    3.06    0.34
   6   0  -8    5.26    0.47
   6   0  -8    5.59    0.42
   6   0   8    5.42    0.45
   6   0   8    4.76    0.49
   6   0   8    5.33    0.42
   0  -1   8   45.17    1.46
   0   1  -8   45.20    1.52
   0   1   8   45.41    1.49
   0  -1  -8   46.41    1.53
   0  -1   8   44.33    1.54
   0   1   8   44.18    1.53
   0   1  -8   48.08    1.51
   0  -1  -8   46.09    1.56
   0   1   8   48.42    1.58
   0   1   8   44.71    1.50
   0  -1   8   46.08    1.45
   0   1   8   44.78    1.48
   0   1  -8   45.94    1.42
   0  -1   8   45.96    1.48
   0  -1  -8   49.02    1.39
  -1   1   8   46.11    1.46
   1  -1   8   44.48    1.50
   1  -1   8   44.89    1.55
   1  -1   8   49.43    1.38
   1   1  -8   44.82    1.42
   1  -1   8   44.47    1.45
   1  -1   8   44.89    1.44
  -1   1   8   45.32    1.50
  -1  -1  -8   44.38    1.55
   1   1  -8   42.99    1.50
   1   1  -8   46.99    1.45
   1  -1   8   46.86    1.53
  -1   1   8   44.96    1.52
   1   1   8   46.38    1.57
   1  -1  -8   46.33    1.57
   1   1   8   42.19    1.49
  -1   1  -8   44.16    1.49
   1  -1  -8   45.36    1.51
   1   1   8   44.13    1.46
   1  -1  -8   45.93    1.44
   1   1   8   44.63    1.54
   1   1   8   44.33    1.48
  -1  -1   8   46.26    1.43
  -1  -1   8   46.02    1.47
  -1   1  -8   47.67    1.51
   2   1  -8    3.49    0.23
   2  -1   8    2.94    0.26
   2   1  -8    3.29    0.22
   2  -1   8    4.16    0.19
   2  -1   8    3.28    0.24
   2   1  -8    3.59    0.21
  -2   1   8    3.66    0.20
   2  -1   8    3.57    0.21
   2  -1   8    3.55    0.22
  -2  -1  -8    3.54    0.28
   2  -1   8    3.53    0.27
  -2   1  -8    3.68    0.26
   2   1   8    3.25    0.24
   2  -1  -8    3.33    0.21
   2   1   8    3.74    0.18
  -2   1  -8    3.35    0.21
   2   1   8    3.52    0.28
   2  -1  -8    3.06    0.22
   2   1   8    3.54    0.22
  -2  -1   8    3.65    0.16
   2   1   8    3.53    0.28
   2  -1  -8    3.15    0.22
   2   1   8    3.53    0.24
   3   1  -8   30.40    1.06
   3   1  -8   29.20    1.03
   3  -1   8   28.48    1.13
   3  -1   8   29.87    1.05
   3  -1   8   28.18    1.09
   3  -1   8   28.37    1.06
   3  -1   8   31.53    1.03
   3   1  -8   27.97    1.08
   3   1   8   29.46    1.07
   3  -1  -8   30.56    1.05
   3   1   8   30.77    1.03
   3   1   8   29.63    1.10
   3   1   8   29.56    1.17
   3   1   8   28.84    1.11
  -3   1  -8   30.46    1.03
   3  -1  -8   29.41    1.07
   3  -1  -8   28.60    1.10
   4  -1   8    0.44    0.16
   4   1  -8    0.20    0.10
   4  -1   8    0.58    0.15
   4  -1   8    0.39    0.12
   4  -1   8    0.40    0.12
   4   1  -8    0.43    0.12
   4   1  -8    0.24    0.12
   4  -1   8    0.39    0.11
   4   1   8    0.20    0.14
   4  -1  -8    0.17    0.10
   4  -1  -8    0.44    0.14
   4   1   8    0.33    0.12
   4   1   8    0.47    0.12
   4   1   8    0.36    0.13
   4   1   8    0.32    0.11
   5   1  -8   18.39    0.90
   5  -1   8   18.81    0.87
   5  -1   8   18.17    0.91
   5   1  -8   19.85    1.11
   5  -1   8   18.71    0.86
   5  -1   8   19.05    0.85
   5  -1  -8   16.71    0.87
   5  -1  -8   18.08    0.81
   5   1   8   18.72    0.88
   5   1   8   19.17    0.85
   5   1   8   18.44    0.93
   5   1   8   18.62    0.83
   6  -1   8    0.91    0.22
   6  -1   8    0.79    0.21
   6  -1   8    0.98    0.28
   6   1  -8    0.66    0.20
   6   1   8    0.83    0.23
   6  -1  -8    0.74    0.19
   6   1   8    0.67    0.22
   6   1   8    1.19    0.31
   6  -1  -8    0.69    0.22
   0  -2   8    1.32    0.18
   0   2   8    1.15    0.16
   0   2   8    1.17    0.13
   0   2   8    1.12    0.15
   0   2   8    1.15    0.14
   0   2  -8    1.18    0.15
   0  -2   8    1.23    0.13
   0   2  -8    1.10    0.11
   0  -2   8    1.08    0.09
   0  -2   8    1.16    0.09
   0  -2  -8    1.20    0.08
   0  -2  -8    1.19    0.18
  -1   2   8   35.78    1.26
   1   2  -8   37.16    1.21
   1  -2   8   36.94    1.24
   1   2  -8   35.99    1.26
  -1  -2  -8   36.91    1.33
   1   2  -8   37.72    1.15
  -1   2   8   36.69    1.25
  -1   2   8   36.75    1.22
   1  -2   8   34.76    1.24
   1  -2   8   36.03    1.29
   1  -2   8   38.29    1.16
   1  -2   8   37.62    1.18
   1  -2   8   39.07    1.18
   1  -2  -8   37.18    1.27
   1   2   8   36.16    1.27
  -1   2  -8   39.69    1.25
   1   2   8   36.79    1.27
   1   2   8   39.98    1.36
   1  -2  -8   36.62    1.21
  -1   2  -8   36.43    1.25
  -1  -2   8   37.08    1.21
  -1  -2   8   39.93    1.22
   1  -2  -8   36.34    1.34
  -1  -2   8   38.07    1.19
   1   2   8   35.80    1.24
   1   2   8   36.30    1.31
  -2  -2  -8   10.63    0.54
  -2   2   8   10.75    0.43
   2   2  -8   10.25    0.40
   2  -2   8   10.52    0.42
   2  -2   8   10.53    0.49
   2   2  -8    9.85    0.47
   2  -2   8   10.20    0.51
   2  -2   8    9.77    0.42
   2  -2   8   10.10    0.48
   2   2  -8   10.30    0.46
   2  -2  -8   10.12    0.46
  -2   2  -8    9.76    0.44
   2   2   8   11.56    0.57
  -2  -2   8   11.95    0.47
   2  -2  -8   10.16    0.46
   2   2   8    9.80    0.48
   2   2   8   10.74    0.49
   2   2   8   10.48    0.53
  -2  -2   8   11.40    0.35
   2   2   8   10.80    0.47
  -2   2  -8   11.35    0.50
   2  -2  -8   10.04    0.46
   3   2  -8   21.21    0.87
   3  -2   8   22.53    0.82
   3   2  -8   21.60    0.85
   3  -2   8   22.01    0.89
   3   2  -8   22.35    0.81
   3  -2   8   23.23    0.83
   3  -2   8   21.80    0.83
   3  -2   8   22.21    0.91
   3  -2  -8   23.33    0.82
   3   2   8   21.78    0.93
   3   2   8   21.22    0.86
   3   2   8   20.39    0.84
   3  -2  -8   21.67    0.87
   3  -2  -8   20.84    0.84
  -3   2  -8   22.87    0.78
   3   2   8   23.18    0.81
   3   2   8   21.41    0.88
   4  -2   8   23.37    0.88
   4  -2   8   21.55    0.88
   4  -2   8   21.85    0.95
   4  -2   8   20.94    0.91
   4  -2   8   21.74    0.87
   4   2  -8   21.84    0.85
   4   2  -8   22.34    0.87
   4   2  -8   20.24    0.92
   4   2   8   23.86    0.88
   4   2   8   21.20    0.89
   4   2   8   21.34    0.89
   4  -2  -8   20.31    0.87
   4  -2  -8   21.94    0.94
   4   2   8   21.63    0.93
   4   2   8   22.24    1.00
   5   2  -8    2.54    0.34
   5   2  -8    2.35    0.27
   5  -2   8    2.44    0.32
   5  -2   8    2.46    0.30
   5  -2   8    3.08    0.34
   5  -2   8    2.91    0.38
   5  -2  -8    2.08    0.28
   5   2   8    2.98    0.40
   5   2   8    2.66    0.32
   5   2   8    3.13    0.29
   5  -2  -8    2.26    0.31
   5   2   8    2.42    0.33
   6  -2   8    0.81    0.22
   6   2  -8    1.15    0.26
   6  -2   8    0.57    0.24
   6  -2   8    1.26    0.25
   6   2  -8    1.00    0.22
   6   2   8    0.91    0.29
   6  -2  -8    0.87    0.25
   6  -2  -8    0.97    0.21
   6   2   8    0.80    0.22
   0   3   8    0.01    0.05
   0  -3   8    0.05    0.03
   0  -3   8    0.08    0.03
   0   3   8    0.02    0.07
   0  -3  -8    0.01    0.06
   0  -3   8    0.04    0.05
   0   3   8    0.09    0.06
   0   3  -8   -0.02    0.05
   0   3   8   -0.12    0.04
   0   3   8    0.00    0.07
   0  -3   8    0.09    0.07
   0  -3  -8    0.01    0.04
   1  -3   8   46.75    1.60
   1   3  -8   47.44    1.62
   1  -3   8   48.53    1.64
  -1  -3  -8   48.10    1.70
   1  -3   8   48.99    1.56
  -1   3   8   47.82    1.58
   1  -3   8   51.89    1.54
   1  -3   8   47.91    1.49
   1  -3   8   50.89    1.50
  -1   3   8   46.23    1.61
  -1   3   8   47.65    1.58
  -1  -3   8   50.96    1.53
  -1  -3   8   50.21    1.53
  -1  -3   8   49.26    1.53
   1  -3  -8   46.83    1.71
   1   3   8   53.22    1.73
   1  -3  -8   49.41    1.57
   1   3   8   47.30    1.64
   1   3   8   46.86    1.59
  -1   3  -8   48.66    1.60
   1   3   8   46.46    1.62
   1   3   8   46.26    1.61
  -2   3   8    0.83    0.12
   2  -3   8    0.74    0.10
   2   3  -8    0.97    0.15
   2  -3   8    0.74    0.10
   2  -3   8    0.73    0.15
   2  -3   8    0.81    0.11
  -2  -3  -8    0.99    0.20
   2  -3   8    0.71    0.14
   2   3  -8    0.83    0.14
   2  -3   8    0.81    0.14
  -2   3   8    1.02    0.14
   2   3  -8    0.87    0.09
  -2   3  -8    0.62    0.10
   2   3   8    0.58    0.14
   2   3   8    0.79    0.15
   2  -3  -8    0.89    0.14
   2  -3  -8    0.80    0.13
   2   3   8    0.72    0.13
   2  -3  -8    0.79    0.13
   2   3   8    0.62    0.12
   3  -3   8   26.44    0.96
   3  -3   8   27.56    0.95
   3  -3   8   26.34    0.95
   3   3  -8   25.84    1.02
   3   3  -8   26.66    1.00
   3   3  -8   25.27    0.91
   3  -3   8   25.01    1.02
   3  -3   8   27.26    1.04
   3  -3  -8   25.63    1.00
   3  -3  -8   25.83    1.02
   3  -3  -8   28.70    0.96
   3   3   8   28.45    0.97
   3   3   8   26.49    1.01
   3   3   8   25.28    1.03
  -3   3  -8   28.75    0.93
   3   3   8   25.71    1.09
   3   3   8   24.77    1.01
   4   3  -8   18.41    0.84
   4   3  -8   18.52    0.78
   4  -3   8   19.67    0.79
   4  -3   8   17.84    0.82
   4  -3   8   18.95    0.77
   4  -3   8   18.55    0.78
   4   3  -8   18.46    0.74
   4  -3   8   18.58    0.84
   4  -3  -8   18.50    0.80
   4   3   8   19.74    0.78
   4   3   8   19.85    0.87
   4   3   8   18.20    0.90
   4   3   8   18.33    0.80
   4   3   8   17.24    0.79
   4  -3  -8   18.83    0.85
   5  -3   8    2.74    0.47
   5   3  -8    2.00    0.26
   5  -3   8    2.42    0.33
   5  -3   8    1.97    0.28
   5   3  -8    1.85    0.31
   5  -3   8    2.02    0.27
   5  -3   8    2.02    0.28
   5   3   8    2.23    0.30
   5  -3  -8    2.19    0.32
   5  -3  -8    1.96    0.28
   5   3   8    1.91    0.34
   5   3   8    2.32    0.28
   6  -3   8    3.98    0.44
   6   3  -8    3.09    0.42
   6   3  -8    3.31    0.32
   6  -3   8    3.83    0.42
   6  -3  -8    2.71    0.39
   6   3   8    3.53    0.40
   6  -3  -8    2.92    0.37
   6   3   8    3.45    0.46
   0  -4   8    3.60    0.13
   0   4  -8    2.89    0.22
   0  -4   8    3.15    0.25
   0   4   8    3.37    0.23
   0  -4  -8    2.99    0.18
   0  -4  -8    3.17    0.28
   0   4   8    2.92    0.21
   0  -4   8    3.17    0.20
  -1  -4  -8   17.77    0.79
   1  -4   8   17.36    0.61
  -1   4   8   17.66    0.66
  -1   4   8   17.07    0.67
  -1   4   8   16.44    0.70
   1   4  -8   17.02    0.70
   1  -4   8   16.51    0.68
   1  -4   8   17.95    0.64
   1  -4   8   16.84    0.71
   1  -4   8   18.37    0.57
  -1  -4   8   17.89    0.58
  -1  -4   8   17.73    0.59
   1   4   8   17.12    0.71
   1   4   8   17.59    0.68
  -1  -4   8   17.91    0.61
   1   4   8   17.45    0.70
   1   4   8   17.82    0.72
  -1   4  -8   17.44    0.68
   1  -4  -8   17.31    0.79
   1  -4  -8   17.21    0.66
   2  -4   8    8.45    0.34
   2   4  -8    8.36    0.29
  -2   4   8    7.21    0.42
  -2   4   8    7.85    0.39
   2  -4   8    8.01    0.42
   2   4  -8    7.67    0.41
  -2   4   8    8.56    0.37
   2  -4   8    8.13    0.38
   2  -4   8    8.32    0.40
   2   4  -8    8.07    0.42
   2  -4   8    7.68    0.32
   2  -4   8    7.25    0.42
  -2  -4  -8    7.80    0.50
   2   4   8    8.10    0.46
   2  -4  -8    8.46    0.40
   2   4   8    7.51    0.42
  -2   4  -8    7.81    0.37
   2  -4  -8    8.25    0.41
   2   4   8    7.86    0.41
   2   4   8    7.47    0.39
   3  -4   8    8.11    0.38
   3   4  -8    7.68    0.44
   3  -4   8    8.78    0.47
   3  -4   8    8.31    0.42
   3  -4   8    7.97    0.46
   3   4  -8    8.30    0.46
   3   4  -8    7.88    0.35
   3  -4   8    7.61    0.38
   3   4   8    7.58    0.42
   3  -4  -8    8.46    0.39
   3   4   8    7.50    0.43
   3   4   8    8.20    0.47
   3  -4  -8    7.90    0.43
   3  -4  -8    8.29    0.45
   3   4   8    7.57    0.49
   4   4  -8    0.21    0.11
   4   4  -8    0.05    0.07
   4  -4   8    0.13    0.10
   4  -4   8    0.26    0.09
   4  -4   8    0.08    0.10
   4  -4   8    0.04    0.12
   4   4  -8    0.20    0.11
   4  -4   8    0.19    0.10
   4  -4  -8    0.06    0.11
   4   4   8    0.21    0.12
   4   4   8    0.23    0.12
   4  -4  -8    0.15    0.11
   4   4   8    0.22    0.15
   4   4   8    0.23    0.11
   4   4   8    0.22    0.13
   5  -4   8    1.08    0.21
   5  -4   8    1.24    0.30
   5  -4   8    0.75    0.20
   5   4  -8    0.96    0.23
   5   4  -8    0.75    0.16
   5  -4  -8    0.58    0.19
   5   4   8    0.68    0.16
   5  -4  -8    0.68    0.19
   5   4   8    0.94    0.26
   5   4   8    0.55    0.18
   6  -4   8    2.62    0.35
   6  -4   8    2.62    0.38
   6   4  -8    2.63    0.39
   6  -4  -8    2.17    0.35
   6   4   8    2.16    0.34
   6  -4  -8    1.88    0.33
   6   4   8    2.49    0.44
   0   5   8    8.17    0.41
   0   5  -8    8.13    0.41
   0   5   8    8.43    0.43
   0  -5   8    7.94    0.44
   0  -5  -8    7.74    0.48
   0  -5   8    8.38    0.38
   0   5   8    8.46    0.40
   0  -5  -8    8.09    0.37
   1  -5   8   17.44    0.69
  -1   5   8   15.90    0.71
  -1  -5  -8   16.91    0.80
   1  -5   8   17.74    0.72
   1   5  -8   16.75    0.72
   1  -5   8   17.24    0.66
  -1   5   8   17.08    0.69
  -1   5   8   18.41    0.65
   1   5   8   16.87    0.70
   1   5   8   17.22    0.70
   1  -5  -8   17.14    0.79
   1   5   8   16.06    0.70
  -1  -5   8   17.38    0.60
   1   5   8   15.86    0.66
   1  -5  -8   16.59    0.66
  -1   5  -8   16.74    0.67
  -2   5   8    2.71    0.24
   2  -5   8    2.54    0.19
   2  -5   8    2.64    0.21
  -2  -5  -8    2.34    0.28
  -2   5   8    2.50    0.18
   2  -5   8    2.38    0.23
   2   5  -8    2.50    0.23
   2  -5   8    2.37    0.23
  -2   5   8    2.62    0.22
   2   5   8    2.46    0.23
   2   5   8    2.40    0.25
   2   5   8    2.50    0.22
   2  -5  -8    2.43    0.22
   2   5   8    2.44    0.22
  -2   5  -8    2.20    0.18
   3   5  -8   11.78    0.60
   3  -5   8   13.48    0.62
   3  -5   8   11.75    0.61
   3   5  -8   12.67    0.63
   3  -5   8   13.31    0.59
   3  -5  -8   12.63    0.61
   3  -5  -8   11.85    0.57
   3   5   8   11.80    0.58
   3   5   8   12.69    0.66
   3   5   8   12.59    0.62
   3   5   8   12.35    0.59
   4  -5   8    0.52    0.15
   4  -5   8    0.48    0.14
   4  -5   8    0.49    0.17
   4   5  -8    0.25    0.12
   4   5  -8    0.45    0.15
   4  -5  -8    0.33    0.15
   4   5   8    0.48    0.15
   4   5   8    0.33    0.16
   4  -5  -8    0.53    0.16
   4   5   8    0.64    0.18
   4   5   8    0.31    0.18
   5  -5   8    0.04    0.13
   5  -5   8    0.50    0.23
   5   5  -8    0.63    0.20
   5  -5  -8    0.44    0.18
   5   5   8    0.27    0.19
   5   5   8    0.74    0.21
   5   5   8    0.42    0.17
   5  -5  -8    0.46    0.17
   6   5  -8    6.18    0.53
   6  -5   8    7.99    0.55
   6   5   8    7.77    0.57
   6  -5  -8    8.71    0.63
   6  -5  -8    7.28    0.55
   0  -6   8   -0.09    0.05
   0   6   8   -0.01    0.06
   0  -6   8    0.01    0.07
   0  -6  -8    0.01    0.06
   0   6  -8    0.03    0.07
   0   6   8    0.05    0.07
   0   6   8    0.01    0.07
   0  -6  -8    0.02    0.09
   1  -6   8   24.40    0.87
   1  -6   8   22.20    0.89
   1  -6   8   22.19    0.87
   1   6  -8   22.18    0.91
  -1  -6  -8   22.66    0.84
  -1   6   8   20.83    0.87
  -1   6   8   25.11    0.81
  -1  -6  -8   22.37    1.00
  -1   6   8   22.35    0.90
   1   6   8   22.02    0.89
   1  -6  -8   22.38    1.00
   1  -6  -8   23.08    0.87
  -1  -6   8   24.57    0.81
   1   6   8   22.18    0.86
   1   6   8   23.22    0.90
   1   6   8   22.77    0.91
  -1   6  -8   22.83    0.87
  -2  -6  -8    1.53    0.27
   2  -6   8    1.66    0.22
   2  -6   8    1.77    0.22
   2  -6   8    1.77    0.16
   2  -6   8    1.52    0.20
  -2   6   8    1.72    0.21
  -2   6   8    1.60    0.22
   2   6  -8    1.68    0.23
   2  -6  -8    1.79    0.22
   2   6   8    1.63    0.24
   2  -6  -8    1.86    0.29
  -2   6  -8    1.71    0.17
   2   6   8    1.45    0.22
   2   6   8    1.52    0.20
   2   6   8    1.66    0.21
   3  -6   8    7.08    0.41
   3  -6   8    6.24    0.42
   3  -6   8    6.75    0.40
   3   6  -8    5.98    0.41
   3   6   8    6.31    0.46
   3  -6  -8    6.04    0.41
   3   6   8    6.06    0.39
   3   6   8    6.49    0.40
   3   6   8    7.05    0.45
   3  -6  -8    5.84    0.39
   4  -6   8    0.66    0.19
   4   6  -8    0.54    0.16
   4  -6   8    0.74    0.18
   4   6   8    0.56    0.20
   4  -6  -8    0.60    0.16
   4   6   8    0.87    0.22
   4   6   8    0.52    0.16
   4  -6  -8    0.41    0.17
   4   6   8    0.17    0.12
   5   6  -8    0.86    0.23
   5  -6   8    0.88    0.22
   5  -6  -8    0.66    0.19
   5   6   8    0.51    0.18
   5   6   8    0.68    0.25
   5  -6  -8    0.45    0.17
   0  -7   8    0.39    0.10
   0  -7  -8    0.43    0.11
   0   7   8    0.41    0.10
   0   7  -8    0.16    0.09
   0  -7  -8    0.49    0.16
   0   7   8    0.34    0.11
   0   7   8    0.48    0.13
   1   7  -8    6.93    0.43
   1  -7   8    6.96    0.40
  -1   7   8    7.13    0.41
  -1   7   8    7.25    0.43
  -1  -7  -8    7.03    0.50
   1  -7   8    7.01    0.40
   1  -7   8    7.66    0.41
  -1  -7  -8    7.76    0.39
   1   7   8    6.87    0.40
   1   7   8    7.33    0.43
  -1  -7   8    7.56    0.34
   1   7   8    6.90    0.38
  -1   7  -8    6.99    0.39
   1   7   8    7.17    0.42
   1  -7  -8    7.04    0.50
   1  -7  -8    6.67    0.38
  -2   7   8    3.96    0.30
   2  -7   8    4.30    0.30
   2   7  -8    3.70    0.32
  -2  -7  -8    3.95    0.39
   2  -7   8    3.82    0.29
   2  -7   8    3.92    0.22
   2  -7   8    3.37    0.29
  -2   7   8    3.91    0.32
   2  -7  -8    3.27    0.28
  -2   7  -8    4.26    0.27
   2   7   8    4.98    0.33
   2   7   8    3.85    0.32
   2  -7  -8    3.53    0.37
   2   7   8    3.49    0.27
   2   7   8    3.71    0.32
  -3   7   8    1.77    0.26
   3   7  -8    2.06    0.28
   3  -7   8    1.91    0.26
   3  -7   8    1.80    0.24
  -3  -7   8    1.78    0.26
   3   7   8    1.87    0.29
   3  -7  -8    1.65    0.25
   3   7   8    2.21    0.26
   3  -7  -8    1.66    0.24
   3   7   8    2.37    0.30
   3   7   8    1.81    0.24
   4  -7   8    0.22    0.13
   4   7  -8    0.57    0.17
   4  -7   8    0.23    0.15
   4  -7  -8    0.19    0.15
   4   7   8    0.50    0.18
   4   7   8    0.90    0.24
   4   7   8    0.79    0.17
   4  -7  -8    0.30    0.14
  -4  -7   8    0.51    0.18
   4   7   8    0.15    0.11
   5  -7   8    3.93    0.43
   5  -7  -8    4.51    0.44
   5   7   8    4.52    0.54
   5  -7  -8    4.20    0.40
   5   7   8    5.03    0.41
   0   8  -8   23.23    0.94
   0  -8  -8   22.62    1.05
   0  -8   8   24.11    0.95
   0   8   8   22.52    0.94
   0   8   8   22.81    0.94
   0  -8  -8   22.34    0.90
  -1   8   8   22.91    0.95
   1  -8   8   22.78    0.92
  -1  -8  -8   22.92    1.07
   1  -8   8   23.33    0.93
   1   8  -8   21.31    0.94
  -1  -8  -8   22.54    0.90
  -1   8   8   22.32    0.94
   1  -8   8   24.03    0.92
   1   8   8   22.69    0.95
   1  -8  -8   22.08    0.91
  -1   8  -8   23.03    0.91
   1  -8  -8   22.28    1.06
   1   8   8   23.53    0.91
   1   8   8   22.55    0.94
   2  -8   8    8.51    0.49
  -2   8   8    7.93    0.49
  -2  -8  -8    8.80    0.60
   2   8  -8    7.72    0.49
   2  -8   8    8.52    0.49
   2  -8   8    8.74    0.34
  -2   8   8    7.57    0.47
   2   8   8    8.42    0.48
   2  -8  -8    8.02    0.58
  -2   8  -8    8.59    0.43
   2   8   8    8.27    0.51
   2  -8  -8    7.84    0.47
   2   8   8    7.95    0.49
   2   8   8    7.48    0.44
   3  -8   8    8.33    0.52
   3  -8   8    8.71    0.52
   3   8  -8    8.34    0.52
  -3   8   8    9.66    0.55
   3  -8  -8    9.01    0.62
   3  -8  -8    8.61    0.53
   3   8   8    9.01    0.55
   3   8   8    8.61    0.49
  -3  -8   8    8.39    0.51
   3   8   8    8.47    0.56
   3   8   8    9.02    0.51
  -4   8   8    7.25    0.74
   4  -8   8    6.71    0.48
   4  -8   8    6.59    0.51
   4   8  -8    7.31    0.50
   4   8   8    7.18    0.48
   4   8   8    6.74    0.55
   4   8   8    6.94    0.46
   4   8   8    7.93    0.54
   4  -8  -8    7.34    0.52
   4  -8  -8    7.55    0.49
   5  -8   8    0.93    0.22
   5  -8  -8    0.63    0.23
   5   8   8    0.89    0.28
   5  -8  -8    0.85    0.22
   5   8   8    0.39    0.15
   0  -9   8    3.70    0.31
   0   9   8    3.16    0.30
   0   9   8    2.90    0.29
   0  -9   8    3.02    0.29
   0  -9  -8    3.30    0.28
   0  -9  -8    3.02    0.37
   0   9  -8    2.78    0.27
   1  -9   8    2.96    0.29
  -1  -9  -8    3.22    0.38
  -1   9   8    2.79    0.28
  -1   9   8    3.27    0.30
   1   9  -8    3.23    0.31
  -1  -9  -8    2.93    0.26
   1  -9  -8    2.63    0.38
   1   9   8    3.14    0.30
   1  -9  -8    2.69    0.27
  -1   9  -8    3.25    0.28
   1   9   8    2.78    0.36
   1   9   8    2.78    0.26
   2  -9   8   14.39    0.72
   2   9  -8   14.21    0.74
  -2  -9  -8   15.50    0.87
  -2   9   8   14.98    0.73
   2  -9   8   15.04    0.72
   2   9   8   14.29    0.71
   2   9   8   15.31    0.75
   2   9   8   14.07    0.70
   2  -9  -8   14.97    0.83
   2  -9  -8   14.74    0.71
   2   9   8   14.51    0.66
   3  -9   8    4.82    0.39
   3   9  -8    4.07    0.38
   3  -9   8    4.80    0.39
   3  -9  -8    4.39    0.45
   3   9   8    4.87    0.37
   3   9   8    4.52    0.41
   3  -9  -8    4.21    0.37
   3   9   8    4.49    0.39
   4  -9   8   12.77    0.70
   4  -9   8   12.04    0.71
   4   9   8   12.43    0.68
   4   9   8   12.98    0.79
   4  -9  -8   12.52    0.72
   4  -9  -8   13.59    0.71
   5  -9   8   12.20    0.75
   5  -9  -8   12.56    0.79
   5   9   8   13.02    0.71
   0 -10   8    0.59    0.17
   0  10   8    0.33    0.16
   0 -10  -8    0.33    0.16
   0 -10  -8    0.50    0.15
   0 -10   8    0.34    0.15
   0  10   8    0.36    0.15
   0  10  -8    0.56    0.16
   1  10  -8    3.32    0.31
  -1 -10  -8    3.39    0.30
  -1  10   8    2.83    0.33
  -1 -10  -8    3.49    0.40
   1 -10   8    3.51    0.33
   1  10   8    3.26    0.36
  -1  10  -8    3.14    0.29
   1 -10  -8    2.94    0.30
   1  10   8    2.95    0.36
   1 -10  -8    3.54    0.47
  -2 -10  -8    2.86    0.42
   2 -10   8    2.91    0.36
   2 -10   8    2.58    0.33
   2  10  -8    2.13    0.33
   2  10   8    2.40    0.28
   2  10   8    2.48    0.31
   2 -10  -8    2.40    0.38
   2 -10  -8    2.02    0.28
   3 -10   8    1.49    0.27
   3  10  -8    1.34    0.27
   3 -10   8    1.69    0.28
   3 -10  -8    1.34    0.29
   3 -10  -8    1.45    0.25
   3  10   8    1.53    0.29
   3  10   8    1.93    0.27
   3  10   8    1.69    0.25
   4 -10   8    0.09    0.15
   4 -10   8    0.14    0.16
   4 -10  -8    0.36    0.17
   4  10   8    0.15    0.14
   4 -10  -8    0.08    0.14
   4  10   8    0.14    0.18
   0 -11  -8    1.11    0.22
   0  11  -8    0.57    0.15
   0 -11  -8    0.52    0.22
   0  11   8    1.54    0.26
   0 -11   8    0.88    0.21
   1 -11   8    0.49    0.18
  -1 -11  -8    1.13    0.28
  -1 -11  -8    1.03    0.20
   1  11  -8    1.06    0.23
  -1  11   8    0.59    0.17
   1  11   8    0.73    0.18
   1 -11  -8    0.72    0.22
   1 -11  -8    0.82    0.22
  -2 -11  -8    1.00    0.29
   2 -11   8    0.93    0.22
   2 -11   8    1.06    0.25
  -2 -11  -8    0.66    0.19
   2  11   8    0.74    0.18
   2 -11  -8    0.94    0.26
   2 -11  -8    0.73    0.18
   3 -11   8    2.27    0.33
   3 -11   8    2.17    0.34
   3 -11  -8    2.27    0.33
   3  11   8    2.05    0.29
   3  11   8    2.17    0.41
   4 -11   8    1.89    0.34
   4 -11   8    1.59    0.31
   4 -11  -8    1.66    0.30
   4 -11  -8    1.65    0.39
   4  11   8    1.56    0.32
   4  11   8    1.85    0.29
   0 -12  -8    0.17    0.14
   0 -12   8    0.11    0.13
   0  12   8   -0.21    0.11
  -1  12   8    3.39    0.40
  -1 -12  -8    3.57    0.41
   1 -12   8    3.96    0.38
   1 -12  -8    3.34    0.40
   1  12   8    2.60    0.36
   2 -12   8    1.13    0.25
   2 -12   8    0.69    0.23
  -2 -12  -8    0.89    0.21
   2  12   8    0.88    0.20
   2 -12  -8    1.03    0.24
   3 -12   8    1.58    0.30
   3 -12   8    1.55    0.30
   3  12   8    1.73    0.31
   0  13   8    6.27    0.51
   0 -13   8    7.35    0.55
   0 -13  -8    8.03    0.54
  -1 -13  -8    8.85    0.59
   1 -13   8    8.48    0.60
   1 -13  -8    9.41    0.62
  -1 -13   8    8.33    0.60
   1  13   8    8.37    0.65
   2 -13   8    5.16    0.46
  -2 -13  -8    5.06    0.45
   2 -13   8    4.39    0.45
   2  13   8    5.06    0.46
   2 -13  -8    5.53    0.48
   0 -14   8    2.86    0.40
   0 -14  -8    3.16    0.43
   0   0  -9   -0.09    0.04
   0   0   9   -0.03    0.04
   0   0   9   -0.06    0.04
   0   0   9   -0.07    0.04
   0   0   9   -0.07    0.06
   0   0  -9   -0.02    0.05
   1   0   9    4.93    0.25
  -1   0   9    4.74    0.30
  -1   0   9    5.03    0.24
   1   0  -9    4.74    0.24
   1   0  -9    4.80    0.28
  -1   0   9    4.70    0.27
   1   0   9    4.79    0.31
   1   0   9    4.66    0.27
   1   0   9    4.94    0.26
   1   0   9    5.25    0.32
   1   0  -9    4.92    0.23
  -1   0  -9    5.60    0.32
   1   0  -9    4.95    0.31
  -1   0  -9    4.88    0.28
   2   0  -9   24.00    0.89
   2   0   9   25.06    0.89
   2   0   9   25.31    1.06
   2   0  -9   23.50    0.87
  -2   0  -9   23.84    0.90
   2   0   9   27.46    0.82
   2   0  -9   24.38    0.92
   2   0   9   24.57    0.94
  -2   0   9   25.13    0.83
   2   0   9   24.66    0.91
   2   0   9   24.91    0.98
  -2   0  -9   26.01    0.99
   3   0   9   11.10    0.50
   3   0  -9   10.09    0.48
  -3   0  -9   10.43    0.47
   3   0   9    9.94    0.52
   3   0   9   10.51    0.57
   3   0   9   11.90    0.46
   3   0  -9   11.19    0.50
   3   0   9   10.68    0.52
   3   0  -9   10.13    0.51
   4   0  -9    3.42    0.27
   4   0  -9    3.56    0.30
   4   0   9    3.38    0.29
   4   0   9    3.33    0.29
   4   0   9    3.19    0.33
   4   0   9    3.03    0.29
   4   0  -9    3.44    0.28
   5   0   9    0.18    0.14
   5   0   9    0.20    0.15
   5   0  -9    0.36    0.13
   5   0   9   -0.10    0.07
   5   0  -9   -0.09    0.13
   6   0  -9    0.18    0.16
   6   0   9    0.21    0.13
   6   0   9    0.20    0.19
   6   0   9    0.30    0.18
   0  -1   9   36.20    1.18
   0   1   9   36.35    1.20
   0   1   9   35.98    1.18
   0  -1   9   36.51    1.15
   0   1   9   35.19    1.24
   0   1  -9   36.16    1.11
   0  -1   9   34.65    1.15
   0  -1   9   34.33    1.24
   0   1  -9   38.29    1.22
   0  -1  -9   34.80    1.22
   0  -1  -9   30.67    1.27
   0   1  -9   34.60    1.22
   0   1   9   34.95    1.19
  -1   1   9   37.67    1.36
   1   1  -9   42.56    1.38
  -1   1   9   40.02    1.30
   1  -1   9   41.49    1.38
   1   1  -9   40.28    1.26
   1   1  -9   38.52    1.36
   1  -1   9   39.92    1.28
   1  -1   9   38.54    1.39
   1  -1   9   40.13    1.30
   1   1  -9   40.44    1.28
  -1   1   9   38.08    1.33
   1  -1   9   37.80    1.33
   1   1   9   38.20    1.33
   1  -1  -9   40.78    1.42
   1  -1  -9   39.33    1.36
   1   1   9   38.68    1.35
  -1  -1   9   38.71    1.31
  -1   1  -9   39.19    1.35
   1  -1  -9   39.86    1.27
   1   1   9   39.49    1.31
   1   1   9   41.74    1.43
   1   1   9   37.86    1.39
  -1  -1   9   40.37    1.28
  -1   1  -9   43.05    1.37
   2   1  -9   32.48    1.18
   2  -1   9   33.22    1.24
  -2   1   9   33.92    1.10
   2  -1   9   33.55    1.22
   2  -1   9   31.96    1.12
  -2  -1  -9   34.40    1.26
   2   1  -9   32.80    1.11
   2   1  -9   33.71    1.15
   2  -1   9   32.12    1.19
   2  -1   9   31.64    1.13
   2  -1   9   35.66    1.07
   2  -1  -9   33.21    1.16
   2  -1  -9   31.38    1.12
   2   1   9   31.95    1.16
   2   1   9   31.56    1.17
   2  -1  -9   31.54    1.13
   2   1   9   31.06    1.22
  -2   1  -9   35.13    1.21
  -2  -1   9   34.93    1.05
   2   1   9   33.76    1.05
   2   1   9   33.69    1.14
  -2   1  -9   32.80    1.14
   3   1  -9    7.66    0.42
   3  -1   9    8.54    0.41
   3   1  -9    8.03    0.42
   3   1  -9    8.32    0.39
   3  -1   9    7.59    0.47
   3  -1   9    8.33    0.37
   3  -1   9    7.81    0.41
   3  -1   9    7.44    0.44
   3   1   9    7.33    0.43
   3   1   9    8.36    0.45
   3   1   9    7.75    0.41
   3   1   9    9.04    0.38
   3  -1  -9    8.22    0.41
   3  -1  -9    7.92    0.43
   3   1   9    8.66    0.51
  -3   1  -9    8.26    0.39
   3  -1  -9    8.16    0.41
   4   1  -9    0.36    0.12
   4   1  -9    0.67    0.14
   4  -1   9    0.65    0.15
   4   1  -9    0.56    0.13
   4  -1   9    0.64    0.16
   4  -1   9    0.69    0.16
   4  -1   9    0.70    0.21
   4  -1  -9    0.46    0.13
   4   1   9    0.63    0.17
   4   1   9    0.51    0.14
   4  -1  -9    0.32    0.12
   4   1   9    0.82    0.22
   4   1   9    0.45    0.15
   5  -1   9    5.22    0.46
   5   1  -9    5.50    0.49
   5  -1   9    4.87    0.38
   5  -1   9    4.56    0.38
   5   1  -9    4.79    0.42
   5   1   9    4.52    0.37
   5  -1  -9    5.05    0.43
   5   1   9    4.50    0.45
   5   1   9    4.58    0.38
   5  -1  -9    5.17    0.38
   6  -1   9    2.74    0.42
   6  -1   9    2.86    0.37
   6   1  -9    2.15    0.36
   6  -1   9    3.01    0.38
   6   1  -9    2.26    0.31
   6   1   9    3.08    0.46
   6  -1  -9    3.35    0.37
   6   1   9    2.90    0.36
   6  -1  -9    1.93    0.36
   6   1   9    2.67    0.36
   0   2   9   86.91    2.70
   0  -2  -9   86.21    2.48
   0  -2   9   79.01    2.51
   0   2  -9   76.21    2.60
   0  -2   9   82.96    2.56
   0   2  -9   86.31    2.57
   0   2   9   80.83    2.60
   0  -2   9   80.81    2.65
   0  -2  -9   82.01    2.68
   0   2   9   77.84    2.57
   0   2   9   82.17    2.63
   0  -2   9   84.44    2.51
   0   2   9   80.54    2.59
  -1   2   9    6.46    0.34
   1  -2   9    6.85    0.29
   1  -2   9    6.71    0.30
  -1  -2  -9    7.23    0.41
   1  -2   9    7.35    0.27
  -1  -2  -9    7.39    0.24
   1  -2   9    6.79    0.35
   1  -2   9    7.03    0.35
   1   2  -9    7.07    0.26
   1   2  -9    6.65    0.36
   1   2  -9    7.18    0.32
   1   2  -9    7.69    0.36
  -1   2   9    6.38    0.35
  -1   2   9    6.90    0.33
   1  -2   9    6.46    0.38
   1  -2  -9    6.99    0.31
  -1   2  -9    6.86    0.35
  -1  -2   9    7.86    0.32
   1   2   9    7.83    0.43
   1   2   9    6.73    0.36
   1   2   9    7.10    0.36
   1   2   9    6.31    0.33
   1   2   9    6.44    0.38
  -1   2  -9    7.58    0.35
   1  -2  -9    6.67    0.36
  -1  -2   9    6.57    0.31
   1  -2  -9    6.86    0.42
  -1  -2   9    7.28    0.30
   2  -2   9   34.01    1.07
   2  -2   9   32.03    1.22
   2   2  -9   32.31    1.14
   2   2  -9   31.14    1.17
   2  -2   9   33.67    1.19
   2  -2   9   32.61    1.10
   2   2  -9   33.57    1.08
  -2   2   9   34.18    1.11
  -2  -2  -9   32.93    1.26
   2  -2   9   32.33    1.11
   2  -2   9   31.35    1.17
   2  -2  -9   32.55    1.11
   2  -2  -9   32.37    1.12
   2  -2  -9   30.68    1.10
   2   2   9   31.93    1.14
   2   2   9   31.01    1.19
   2   2   9   30.51    1.13
   2   2   9   31.16    1.11
  -2   2  -9   31.79    1.10
   3  -2   9    9.30    0.46
   3  -2   9    9.37    0.53
   3  -2   9    9.04    0.50
   3  -2   9   10.63    0.44
   3  -2   9   10.15    0.46
   3   2  -9   10.08    0.50
   3   2  -9   10.10    0.44
   3   2  -9    9.90    0.49
   3   2   9    9.88    0.49
   3   2   9    9.59    0.56
   3  -2  -9    9.16    0.49
   3   2   9    9.76    0.50
   3  -2  -9   10.29    0.47
   3   2   9   10.00    0.52
   3   2   9   10.46    0.45
  -3   2  -9   10.11    0.44
   3  -2  -9    9.83    0.48
   4   2  -9    9.56    0.49
   4   2  -9   10.57    0.52
   4  -2   9   11.06    0.54
   4  -2   9   10.24    0.56
   4  -2   9   10.32    0.60
   4   2  -9    9.65    0.55
   4  -2   9   10.89    0.53
   4   2   9    8.87    0.58
   4   2   9    9.89    0.56
   4  -2  -9    9.89    0.55
   4   2   9    9.54    0.52
   4   2   9    9.90    0.52
   4  -2  -9   10.02    0.52
   5  -2   9    0.90    0.21
   5  -2   9    0.76    0.19
   5   2  -9    0.92    0.19
   5   2  -9    0.61    0.20
   5  -2   9    1.03    0.25
   5  -2  -9    0.70    0.17
   5   2   9    1.32    0.29
   5   2   9    0.60    0.18
   5  -2  -9    1.14    0.26
   5   2   9    1.02    0.23
   6   2  -9    1.88    0.34
   6  -2   9    2.30    0.37
   6   2  -9    1.75    0.27
   6  -2   9    1.86    0.31
   6  -2   9    2.31    0.33
   6  -2  -9    2.25    0.36
   6   2   9    2.08    0.34
   6   2   9    2.03    0.38
   6   2   9    1.46    0.31
   6  -2  -9    1.45    0.26
   0   3   9   20.87    0.79
   0  -3  -9   22.75    0.73
   0  -3   9   21.54    0.86
   0   3   9   20.61    0.80
   0   3   9   23.71    0.92
   0   3   9   20.99    0.82
   0  -3  -9   21.53    0.90
   0  -3   9   21.53    0.77
   0   3  -9   20.77    0.82
   0  -3   9   23.17    0.71
   0   3   9   20.96    0.82
   0  -3   9   21.13    0.70
   1  -3   9   29.58    0.94
   1  -3   9   29.27    0.99
   1  -3   9   26.76    1.06
   1  -3   9   30.12    0.93
   1  -3   9   28.62    0.92
  -1   3   9   27.12    1.03
  -1   3   9   28.12    1.01
  -1  -3  -9   28.49    1.12
   1   3  -9   27.42    1.04
   1  -3   9   27.58    1.01
  -1   3   9   27.57    1.00
  -1  -3  -9   30.16    0.92
  -1  -3   9   27.89    0.95
  -1  -3   9   30.95    0.95
   1   3   9   28.14    1.01
   1   3   9   28.05    1.07
   1   3   9   31.74    1.16
   1  -3  -9   27.22    1.13
   1   3   9   28.49    1.05
   1  -3  -9   29.05    0.98
   1   3   9   28.87    1.04
  -1   3  -9   27.83    1.02
  -1  -3   9   29.18    0.95
   2  -3   9    4.78    0.32
  -2   3   9    5.52    0.31
  -2   3   9    5.85    0.30
   2   3  -9    5.26    0.31
   2  -3   9    5.47    0.32
   2   3  -9    5.29    0.23
   2  -3   9    5.34    0.27
   2   3  -9    5.63    0.34
  -2   3   9    4.96    0.33
   2  -3   9    5.22    0.26
   2  -3   9    5.71    0.27
   2  -3   9    5.31    0.36
  -2  -3  -9    5.63    0.41
   2   3   9    5.26    0.34
  -2   3  -9    5.19    0.29
   2   3   9    5.03    0.36
   2  -3  -9    5.51    0.32
   2  -3  -9    5.38    0.31
   2   3   9    5.32    0.33
   2   3   9    5.13    0.30
   2  -3  -9    5.15    0.30
   3  -3   9   24.67    1.01
   3   3  -9   25.08    0.98
   3   3  -9   24.83    0.87
   3  -3   9   26.83    0.92
   3  -3   9   24.02    0.90
   3  -3   9   25.81    0.91
   3   3  -9   23.77    0.97
   3  -3   9   23.75    0.99
   3   3   9   22.99    1.03
   3   3   9   23.88    0.98
   3  -3  -9   24.81    0.97
   3   3   9   24.11    0.97
   3  -3  -9   23.72    0.94
  -3   3  -9   25.60    0.88
   3   3   9   25.47    0.96
   3  -3  -9   25.94    0.92
   4   3  -9   10.94    0.56
   4  -3   9   11.44    0.55
   4  -3   9   11.72    0.55
   4  -3   9   11.27    0.60
   4   3  -9   11.41    0.51
   4  -3   9   11.29    0.62
   4   3  -9   11.03    0.60
   4  -3  -9    9.95    0.54
   4   3   9   11.02    0.57
   4  -3  -9   10.64    0.59
   4   3   9   10.42    0.56
   4   3   9   11.72    0.62
   4   3   9   11.36    0.66
   5  -3   9    0.55    0.19
   5  -3   9    0.45    0.17
   5   3  -9    0.21    0.11
   5   3  -9    0.36    0.17
   5  -3   9    0.55    0.16
   5  -3  -9    0.54    0.18
   5   3   9    1.08    0.21
   5   3   9    0.43    0.21
   5  -3  -9    0.64    0.20
   5   3   9    0.83    0.20
   6  -3   9    0.68    0.23
   6  -3   9    0.80    0.21
   6   3  -9    1.07    0.26
   6   3   9    0.58    0.21
   6   3   9    0.96    0.29
   6  -3  -9    1.00    0.23
   6  -3  -9    0.68    0.23
   0   4  -9   44.43    1.56
   0  -4   9   45.39    1.51
   0  -4   9   44.35    1.60
   0  -4  -9   44.69    1.66
   0  -4   9   51.00    1.42
   0   4   9   43.85    1.57
   0   4   9   47.28    1.57
   0   4   9   46.14    1.56
   0  -4  -9   47.21    1.48
  -1  -4  -9   23.98    0.81
   1  -4   9   25.02    0.78
   1   4  -9   23.46    0.92
  -1   4   9   24.50    0.88
   1  -4   9   24.58    0.90
  -1   4   9   22.49    0.91
   1  -4   9   24.89    0.83
  -1  -4  -9   22.43    0.99
  -1   4   9   24.00    0.89
   1  -4   9   23.92    0.94
   1  -4   9   25.20    0.84
   1  -4  -9   23.60    0.84
  -1  -4   9   25.06    0.80
   1   4   9   23.19    0.91
  -1   4  -9   23.54    0.87
   1   4   9   22.57    0.89
  -1  -4   9   24.25    0.77
   1  -4  -9   23.00    0.99
   1   4   9   22.04    0.86
   1   4   9   22.38    0.90
   2  -4   9   11.47    0.47
   2  -4   9   11.21    0.43
   2   4  -9   10.64    0.53
  -2  -4  -9   11.42    0.63
   2  -4   9   10.31    0.52
  -2   4   9   10.43    0.53
   2  -4   9   10.42    0.54
   2  -4   9   10.60    0.41
  -2   4   9   11.00    0.47
  -2   4   9   11.25    0.50
   2  -4   9   11.53    0.50
   2   4   9   10.16    0.51
   2  -4  -9   10.75    0.49
   2   4   9   10.25    0.52
   2  -4  -9   11.04    0.50
   2   4   9   10.00    0.49
  -2   4  -9   10.95    0.47
   2   4   9   10.58    0.56
   3  -4   9   48.23    1.77
   3   4  -9   49.30    1.76
   3  -4   9   54.37    1.67
   3  -4   9   49.78    1.78
   3   4  -9   49.57    1.76
   3  -4   9   51.81    1.69
   3  -4   9   49.20    1.65
   3   4   9   47.64    1.71
   3   4   9   48.22    1.73
   3   4   9   49.80    1.82
   3  -4  -9   52.34    1.67
   3   4   9   49.76    1.76
   3  -4  -9   50.22    1.75
   3  -4  -9   49.40    1.71
   4  -4   9    5.30    0.34
   4  -4   9    5.41    0.41
   4   4  -9    4.81    0.38
   4  -4   9    4.70    0.38
   4   4  -9    4.91    0.36
   4  -4   9    4.68    0.32
   4   4   9    5.02    0.45
   4   4   9    4.86    0.36
   4   4   9    4.65    0.35
   4  -4  -9    5.23    0.39
   4  -4  -9    4.64    0.38
   4   4   9    4.80    0.39
   5   4  -9    1.13    0.25
   5  -4   9    0.86    0.22
   5  -4   9    0.80    0.19
   5  -4  -9    0.70    0.21
   5  -4  -9    0.95    0.22
   5   4   9    0.75    0.24
   5   4   9    0.81    0.21
   5   4   9    1.06    0.20
   6  -4   9    1.23    0.25
   6   4  -9    1.15    0.28
   6  -4   9    1.01    0.25
   6  -4  -9    1.10    0.24
   6  -4  -9    0.50    0.24
   6   4   9    0.97    0.24
   0   5   9   11.31    0.50
   0   5   9   10.28    0.52
   0  -5  -9   10.98    0.60
   0  -5  -9   10.96    0.45
   0   5  -9   10.33    0.50
   0  -5   9   11.57    0.48
   0  -5   9   11.26    0.55
   0   5   9   10.94    0.51
  -1   5   9   12.20    0.51
  -1  -5  -9   12.52    0.65
   1   5  -9   11.10    0.56
   1  -5   9   11.39    0.53
   1  -5   9   11.88    0.57
   1  -5   9   12.71    0.51
  -1  -5  -9   12.04    0.48
   1  -5   9   12.38    0.43
  -1   5   9   11.36    0.56
  -1   5   9   11.89    0.54
  -1   5  -9   11.76    0.52
   1   5   9   12.36    0.57
   1   5   9   11.49    0.56
  -1  -5   9   12.61    0.46
   1   5   9   11.47    0.55
   1  -5  -9   11.81    0.51
   1   5   9   10.64    0.52
   1  -5  -9   11.82    0.64
   2   5  -9   19.78    0.88
   2  -5   9   23.17    0.82
  -2   5   9   22.20    0.81
   2  -5   9   21.23    0.89
  -2   5   9   21.81    0.85
   2  -5   9   21.25    0.88
  -2  -5  -9   21.94    1.00
   2  -5   9   22.21    0.82
  -2   5  -9   20.97    0.78
   2   5   9   19.70    0.81
   2  -5  -9   20.23    0.94
   2   5   9   21.43    0.89
   2   5   9   20.02    0.86
   2  -5  -9   20.71    0.82
   2   5   9   21.46    0.85
   3   5  -9    7.38    0.45
   3  -5   9    8.72    0.43
   3   5  -9    7.47    0.45
   3  -5   9    7.92    0.47
   3  -5   9    7.10    0.45
   3  -5  -9    7.61    0.45
   3   5   9    7.46    0.46
   3  -5  -9    7.43    0.43
   3  -5  -9    7.80    0.43
   3   5   9    7.03    0.49
   3   5   9    7.13    0.44
   3   5   9    7.49    0.43
   4  -5   9    1.83    0.27
   4   5  -9    2.50    0.30
   4   5  -9    2.25    0.30
   4  -5   9    2.71    0.29
   4   5   9    2.49    0.38
   4  -5  -9    2.03    0.28
   4   5   9    2.73    0.31
   4   5   9    2.21    0.28
   4  -5  -9    3.54    0.32
   4   5   9    1.82    0.28
   5  -5   9   10.35    0.62
   5   5  -9    9.77    0.63
   5   5   9   10.29    0.63
   5  -5  -9   10.72    0.63
   5   5   9   10.13    0.72
   5   5   9   11.29    0.61
   5  -5  -9   11.05    0.66
   0   6  -9    1.78    0.22
   0  -6  -9    1.90    0.17
   0  -6   9    1.88    0.18
   0   6   9    1.62    0.21
   0  -6   9    1.66    0.23
   0   6   9    1.27    0.19
   0   6   9    1.99    0.19
   0  -6  -9    2.09    0.30
   1  -6   9   10.36    0.50
  -1  -6  -9   10.56    0.61
   1  -6   9   11.41    0.49
  -1  -6  -9   10.43    0.45
   1  -6   9    9.74    0.51
  -1   6   9   10.70    0.45
   1   6  -9    9.83    0.52
  -1   6   9    9.81    0.52
  -1   6   9    9.44    0.50
   1  -6  -9   10.22    0.47
   1  -6  -9    9.84    0.59
  -1   6  -9    9.54    0.48
  -1  -6   9   10.22    0.41
   1   6   9   10.15    0.52
   1   6   9    9.96    0.51
   1   6   9    9.50    0.48
   1   6   9   10.18    0.51
   2  -6   9    3.28    0.29
   2  -6   9    3.89    0.23
   2  -6   9    3.42    0.29
  -2   6   9    3.65    0.30
  -2   6   9    3.65    0.28
   2   6  -9    3.55    0.30
  -2  -6  -9    3.39    0.36
   2  -6   9    3.82    0.27
   2   6   9    3.14    0.27
   2  -6  -9    3.81    0.29
  -2   6  -9    4.05    0.26
   2   6   9    3.82    0.33
   2  -6  -9    3.32    0.34
   2   6   9    3.39    0.30
   2   6   9    3.43    0.28
   3   6  -9    0.03    0.09
   3  -6   9    0.20    0.11
   3  -6   9    0.11    0.11
   3  -6   9    0.05    0.10
  -3   6   9    0.09    0.11
   3  -6  -9    0.30    0.11
   3  -6  -9    0.20    0.11
   3   6   9    0.05    0.11
   3   6   9    0.05    0.11
   3   6   9   -0.14    0.07
   3   6   9    0.10    0.09
   4  -6   9    5.10    0.41
   4   6  -9    4.72    0.38
   4  -6  -9    4.59    0.37
   4   6   9    5.06    0.38
   4   6   9    4.31    0.43
   4  -6  -9    5.06    0.41
   4   6   9    5.10    0.42
   4   6   9    5.03    0.38
   5   6  -9    3.13    0.41
   5   6  -9    3.14    0.38
   5  -6   9    2.86    0.37
   5   6   9    3.23    0.38
   5  -6  -9    3.05    0.37
   5  -6  -9    2.71    0.37
   5   6   9    3.22    0.45
   5   6   9    2.91    0.36
   0   7   9    8.31    0.47
   0  -7   9    9.35    0.44
   0   7  -9    8.71    0.47
   0   7   9    8.68    0.43
   0  -7  -9    8.54    0.43
   0  -7  -9    8.90    0.57
   0  -7   9    9.22    0.50
   0   7   9    8.78    0.49
  -1   7   9   42.24    1.56
  -1  -7  -9   45.47    1.73
   1  -7   9   45.88    1.54
  -1   7   9   44.91    1.60
  -1  -7  -9   44.49    1.50
   1   7  -9   42.20    1.58
   1  -7   9   43.49    1.56
   1  -7   9   44.11    1.55
   1  -7  -9   43.07    1.50
  -1   7  -9   42.77    1.51
   1   7   9   41.76    1.50
   1  -7  -9   43.24    1.68
   1   7   9   41.92    1.54
   1   7   9   44.94    1.54
   1   7   9   44.42    1.57
   2  -7   9    3.55    0.29
  -2   7   9    3.25    0.30
  -2   7   9    3.43    0.29
   2  -7   9    3.48    0.27
   2  -7   9    3.20    0.29
  -2  -7  -9    3.41    0.37
   2   7  -9    3.50    0.30
   2  -7   9    3.57    0.20
   2  -7  -9    3.32    0.36
   2   7   9    3.03    0.27
   2   7   9    3.22    0.31
   2   7   9    2.94    0.28
   2  -7  -9    3.31    0.28
  -2   7  -9    3.30    0.25
   2   7   9    3.42    0.32
  -3   7   9    4.97    0.40
   3   7  -9    5.00    0.38
   3  -7   9    4.88    0.35
   3  -7   9    5.19    0.39
   3   7   9    4.95    0.36
   3  -7  -9    4.14    0.35
   3  -7  -9    4.87    0.36
   3   7   9    4.93    0.40
   3   7   9    4.70    0.35
   3   7   9    5.46    0.43
   4   7  -9    7.63    0.51
   4  -7   9    7.72    0.54
   4   7   9    6.99    0.55
   4  -7  -9    7.74    0.52
   4   7   9    8.27    0.50
   4   7   9    8.31    0.56
   4   7   9    7.71    0.49
   5  -7   9    0.55    0.19
   5  -7  -9    0.71    0.21
   5  -7  -9    1.44    0.27
   5   7   9    0.34    0.17
   5   7   9    0.96    0.28
   0  -8   9   23.10    0.94
   0   8  -9   22.35    0.96
   0  -8  -9   23.44    1.10
   0  -8   9   24.80    0.92
   0   8   9   24.79    0.99
   0  -8   9   23.88    0.99
   0  -8  -9   22.90    0.91
   0   8   9   23.85    0.97
  -1  -8  -9    1.64    0.29
  -1   8   9    1.86    0.26
  -1   8   9    1.53    0.22
   1  -8   9    1.73    0.24
   1  -8   9    1.78    0.24
  -1  -8  -9    1.62    0.21
   1  -8   9    1.36    0.20
   1   8  -9    1.79    0.27
   1  -8  -9    1.44    0.21
   1   8   9    1.96    0.28
   1  -8  -9    1.98    0.31
  -1   8  -9    1.72    0.23
   1   8   9    1.74    0.23
   1   8   9    1.55    0.24
  -2   8   9    7.07    0.44
   2  -8   9    6.32    0.43
   2  -8   9    6.91    0.43
   2   8  -9    6.25    0.44
  -2  -8  -9    7.40    0.56
  -2   8   9    6.74    0.45
   2  -8  -9    6.58    0.42
   2   8   9    6.66    0.41
   2  -8  -9    6.65    0.52
   2   8   9    6.52    0.45
   2   8   9    6.34    0.45
   2   8   9    6.62    0.43
  -2   8  -9    6.70    0.39
   3   8  -9    0.02    0.10
   3  -8   9    0.07    0.11
  -3   8   9   -0.04    0.10
   3  -8   9    0.06    0.11
   3   8   9   -0.08    0.08
   3   8   9   -0.23    0.09
   3   8   9    0.09    0.09
   3  -8  -9    0.26    0.12
   3   8   9    0.05    0.15
   4  -8   9    8.14    0.56
  -4   8   9    9.09    0.58
   4   8  -9    7.94    0.55
   4  -8  -9    7.66    0.55
   4   8   9    9.20    0.54
   4  -8  -9    9.18    0.56
   4   8   9    8.43    0.64
   4   8   9    9.92    0.56
   5  -8   9    7.65    0.57
   5  -8  -9    7.71    0.56
   5   8   9    8.17    0.79
   5   8   9    8.12    0.59
   5  -8  -9    8.76    0.61
   0  -9  -9    1.56    0.21
   0  -9  -9    1.66    0.32
   0  -9   9    2.01    0.24
   0   9   9    1.81    0.26
   0  -9   9    1.60    0.25
   0   9  -9    1.82    0.24
   0  -9   9    1.71    0.25
   0   9   9    1.60    0.25
  -1  -9  -9   33.97    1.48
  -1   9   9   32.94    1.32
   1  -9   9   35.21    1.31
   1   9  -9   33.30    1.33
  -1   9   9   33.37    1.32
   1  -9   9   34.48    1.45
   1  -9   9   35.89    1.31
  -1  -9  -9   33.58    1.27
   1   9   9   33.87    1.31
   1  -9  -9   32.29    1.27
  -1   9  -9   33.70    1.28
   1  -9  -9   34.41    1.46
   1   9   9   34.73    1.33
   2   9  -9    2.03    0.29
  -2   9   9    2.53    0.33
   2  -9   9    2.70    0.31
   2  -9   9    1.85    0.26
  -2   9   9    1.93    0.28
  -2  -9  -9    2.47    0.40
   2  -9  -9    2.37    0.39
   2   9   9    2.34    0.31
   2  -9  -9    2.32    0.30
   2   9   9    2.81    0.34
   2   9   9    2.32    0.31
   2   9   9    2.16    0.26
   3  -9   9    2.62    0.35
   3  -9   9    3.74    0.34
   3   9  -9    2.79    0.36
   3   9   9    3.22    0.41
   3   9   9    3.89    0.33
   3  -9  -9    3.25    0.38
   3   9   9    3.66    0.32
   3   9   9    3.55    0.42
   4   9  -9    1.71    0.32
   4  -9   9    2.25    0.35
   4   9   9    2.42    0.38
   4  -9  -9    1.98    0.32
   4  -9  -9    1.40    0.26
   4   9   9    1.96    0.30
   0  10   9    2.39    0.31
   0  10  -9    3.00    0.29
   0 -10  -9    3.13    0.29
   0 -10   9    3.23    0.30
   0 -10   9    2.92    0.27
   0 -10   9    2.65    0.33
   0 -10  -9    3.32    0.38
   0  10   9    3.04    0.31
   1 -10   9    6.27    0.43
   1 -10   9    6.85    0.46
  -1 -10  -9    6.68    0.56
  -1  10   9    6.60    0.46
  -1 -10  -9    6.74    0.42
   1  10  -9    6.34    0.45
   1  10   9    7.18    0.48
  -1  10  -9    6.58    0.43
   1 -10  -9    6.84    0.56
   1  10   9    6.15    0.44
   1 -10  -9    6.65    0.44
   2  10  -9    9.88    0.61
   2 -10   9    8.87    0.56
   2 -10   9    8.64    0.55
  -2 -10  -9    9.57    0.54
  -2 -10  -9    9.02    0.69
   2  10   9    9.26    0.59
   2 -10  -9    9.78    0.68
   2  10   9    9.46    0.55
   2 -10  -9    8.63    0.55
   3  10  -9    1.85    0.31
   3 -10   9    1.46    0.26
   3 -10   9    1.56    0.27
   3  10   9    1.89    0.30
   3  10   9    1.48    0.28
   3  10   9    1.39    0.23
   3 -10  -9    1.30    0.28
   4 -10   9    1.00    0.25
   4 -10  -9    0.76    0.22
   4  10   9    0.44    0.19
   4  10   9    1.37    0.26
   4  10   9    0.91    0.28
   0 -11  -9    1.53    0.34
   0  11  -9    2.22    0.30
   0  11   9    1.76    0.29
   0 -11  -9    1.80    0.27
   0 -11   9    1.62    0.27
   1  11  -9    2.44    0.33
   1 -11   9    3.04    0.34
   1 -11   9    2.61    0.33
  -1  11   9    2.38    0.33
  -1 -11  -9    3.37    0.42
  -1 -11  -9    3.06    0.34
  -1  11  -9    3.06    0.30
   1 -11  -9    2.56    0.41
   1 -11  -9    2.46    0.32
   1  11   9    3.00    0.34
   2  11  -9    1.31    0.28
   2 -11   9    1.14    0.25
  -2 -11  -9    1.17    0.24
   2 -11   9    0.79    0.21
   2  11   9    1.27    0.30
   2 -11  -9    1.52    0.33
   2 -11  -9    1.04    0.24
   3 -11   9    1.68    0.30
   3 -11   9    1.34    0.28
   3 -11  -9    1.37    0.29
   3  11   9    1.45    0.26
   0 -12   9   13.75    0.76
   0  12   9   13.05    0.75
   0 -12  -9   14.60    0.74
   1 -12   9    8.06    0.54
  -1  12   9    7.42    0.54
   1 -12   9    7.37    0.50
  -1 -12  -9    7.17    0.51
   1  12   9    6.94    0.51
   1 -12  -9    7.33    0.51
   2 -12   9    8.97    0.59
   2 -12   9    8.24    0.58
   2 -12  -9    7.77    0.57
   3 -12   9    1.90    0.33
   3 -12   9    2.32    0.36
   3  12   9    2.09    0.32
   3 -12  -9    2.12    0.34
   0 -13   9    2.72    0.38
   0  13   9    2.47    0.35
   0 -13  -9    2.58    0.36
  -1 -13  -9    4.29    0.48
   1 -13   9    4.01    0.44
   1 -13   9    4.09    0.47
   1  13   9    4.22    0.40
   1 -13  -9    4.23    0.41
  -1 -13   9    4.22    0.49
   2 -13   9    1.04    0.25
   2 -13   9    0.41    0.21
   2 -13  -9    0.84    0.26
   2  13   9    1.64    0.31
   0   0  10  157.60    4.97
   0   0 -10  164.63    5.04
   0   0  10  164.39    4.96
   0   0  10  160.69    4.98
   0   0  10  159.18    5.05
   0   0 -10  171.87    5.05
   1   0  10    1.95    0.21
  -1   0 -10    2.48    0.22
  -1   0  10    2.30    0.18
   1   0  10    2.15    0.18
  -1   0  10    1.98    0.20
   1   0 -10    2.54    0.22
  -1   0  10    2.44    0.16
   1   0 -10    2.47    0.20
   1   0  10    2.26    0.18
   1   0  10    2.00    0.16
   1   0 -10    2.41    0.15
   1   0  10    2.14    0.22
   1   0 -10    2.08    0.15
  -1   0 -10    2.08    0.18
   2   0 -10   10.23    0.45
  -2   0  10   10.65    0.40
   2   0 -10   10.74    0.44
   2   0  10   10.05    0.45
   2   0  10    9.44    0.48
  -2   0 -10   10.33    0.47
   2   0 -10    9.48    0.47
   2   0  10   10.00    0.46
   3   0  10    8.73    0.48
   3   0  10    8.47    0.52
   3   0 -10    9.00    0.43
   3   0 -10    8.97    0.45
   3   0  10    9.44    0.47
  -3   0 -10    8.74    0.43
   3   0  10    9.16    0.45
   3   0 -10    8.80    0.46
   4   0  10    4.53    0.36
   4   0 -10    5.03    0.36
   4   0 -10    5.11    0.33
   4   0 -10    4.86    0.32
   4   0  10    5.21    0.42
   4   0  10    4.52    0.34
   4   0  10    4.57    0.36
   5   0  10    0.53    0.16
   5   0 -10    0.66    0.20
   5   0  10    0.82    0.19
   5   0  10    0.69    0.22
   6   0  10    0.54    0.20
   6   0  10    0.42    0.23
   6   0 -10    0.21    0.15
   6   0 -10    0.38    0.16
   6   0  10    0.13    0.17
   0  -1  10    7.90    0.37
   0  -1  10    8.31    0.35
   0  -1 -10    9.56    0.43
   0   1 -10    9.10    0.42
   0   1  10    7.84    0.38
   0  -1  10    7.50    0.34
   0   1  10    7.79    0.42
   0   1  10    7.96    0.37
   0   1 -10    8.43    0.40
   0   1 -10    8.13    0.31
   0  -1  10    7.73    0.43
   0   1  10    7.72    0.38
   1   1 -10    4.95    0.31
   1  -1  10    4.87    0.31
  -1   1  10    4.59    0.25
   1   1 -10    4.69    0.22
   1  -1  10    4.39    0.32
  -1   1  10    4.77    0.30
  -1   1  10    4.63    0.28
   1   1 -10    4.69    0.23
   1  -1  10    4.79    0.29
   1   1 -10    4.36    0.28
   1  -1  10    4.69    0.24
   1  -1  10    4.81    0.25
  -1  -1 -10    4.62    0.29
   1   1  10    4.44    0.27
  -1  -1  10    4.94    0.26
   1  -1 -10    4.73    0.33
   1   1  10    4.57    0.28
  -1   1 -10    4.39    0.28
   1   1  10    4.54    0.33
  -1  -1  10    4.58    0.23
   1  -1 -10    4.35    0.22
  -1  -1  10    4.13    0.31
   1  -1 -10    4.67    0.29
  -1   1 -10    5.26    0.30
   1   1  10    4.46    0.32
   1   1  10    4.59    0.26
   2  -1  10    9.19    0.52
  -2   1  10   10.46    0.41
   2   1 -10    9.42    0.47
   2   1 -10    9.54    0.40
   2   1 -10   10.18    0.44
   2  -1  10    9.54    0.44
   2  -1  10    9.66    0.42
   2  -1  10    9.35    0.48
  -2   1  10    9.28    0.47
   2  -1 -10    9.61    0.47
  -2  -1  10   10.08    0.37
   2  -1 -10    9.40    0.43
   2   1  10    9.29    0.52
  -2   1 -10    9.73    0.45
   2   1  10    9.71    0.47
   2   1  10    9.80    0.45
   2  -1 -10    9.52    0.43
   2   1  10    9.36    0.47
   3   1 -10    5.10    0.29
   3  -1  10    4.85    0.32
   3  -1  10    5.31    0.32
   3  -1  10    4.83    0.39
   3   1 -10    5.34    0.33
   3  -1  10    5.25    0.36
   3   1 -10    4.90    0.33
   3   1  10    5.09    0.35
   3  -1 -10    5.69    0.34
   3   1  10    5.40    0.35
  -3   1 -10    5.10    0.30
   3  -1 -10    4.70    0.31
   3   1  10    5.54    0.41
   3   1  10    5.55    0.33
   3  -1 -10    5.10    0.33
   4  -1  10    5.13    0.42
   4   1 -10    5.11    0.37
   4  -1  10    4.83    0.35
   4  -1  10    5.22    0.37
   4   1 -10    4.78    0.33
   4  -1  10    4.84    0.37
   4   1 -10    4.84    0.32
   4   1  10    4.04    0.39
   4   1  10    4.86    0.36
   4   1  10    4.63    0.35
   4  -1 -10    4.49    0.35
   4  -1 -10    4.45    0.33
   4   1  10    4.91    0.37
   5   1 -10    3.46    0.35
   5  -1  10    3.17    0.35
   5  -1  10    3.36    0.43
   5   1 -10    3.60    0.32
   5  -1  10    3.17    0.36
   5   1  10    4.20    0.36
   5  -1 -10    3.69    0.32
   5  -1 -10    3.50    0.35
   5   1  10    3.46    0.43
   5   1  10    3.47    0.34
   6   1 -10    6.75    0.53
   6  -1  10    6.95    0.51
   6   1 -10    6.89    0.48
   6  -1  10    6.52    0.52
   6  -1  10    7.84    0.63
   6   1  10    5.46    0.58
   6   1  10    7.61    0.52
   6   1  10    7.20    0.54
   6  -1 -10    6.64    0.54
   0   2  10   90.00    2.83
   0   2  10   87.78    2.81
   0   2 -10   88.41    2.85
   0  -2  10   92.33    2.75
   0  -2  10   91.31    2.80
   0  -2  10   84.71    2.88
   0  -2 -10   89.32    2.93
   0  -2  10   88.03    2.75
   0   2  10   83.78    2.83
   0  -2 -10   94.14    2.70
   0   2 -10   95.58    2.85
   0   2  10   88.06    2.87
   1  -2  10   22.77    0.77
  -1  -2 -10   21.49    0.91
   1   2 -10   25.72    0.87
   1  -2  10   22.33    0.85
   1  -2  10   23.11    0.72
  -1   2  10   21.40    0.85
   1  -2  10   22.64    0.78
   1   2 -10   22.91    0.72
  -1   2  10   22.67    0.82
   1  -2  10   21.32    0.90
   1   2 -10   22.18    0.87
   1  -2  10   22.00    0.84
  -1   2  10   20.73    0.85
  -1   2 -10   21.85    0.85
   1   2  10   21.31    0.82
   1  -2 -10   22.15    0.77
   1   2  10   21.51    0.90
   1   2  10   22.33    0.86
  -1   2 -10   24.64    0.97
   1  -2 -10   22.52    0.87
   1   2  10   24.31    1.07
  -1  -2  10   22.54    0.77
  -1  -2  10   22.62    0.79
   1  -2 -10   23.42    0.95
   1   2  10   21.68    0.85
   2   2 -10   17.75    0.63
   2  -2  10   18.02    0.75
   2  -2  10   17.86    0.66
  -2   2  10   18.11    0.68
  -2   2  10   17.24    0.74
   2   2 -10   19.22    0.72
   2   2 -10   17.74    0.74
   2  -2  10   17.52    0.79
   2  -2  10   18.11    0.68
  -2   2  10   17.60    0.73
   2  -2 -10   17.51    0.71
   2   2  10   17.30    0.72
   2  -2 -10   17.44    0.68
   2   2  10   17.57    0.78
   2  -2 -10   17.69    0.69
   2   2  10   17.33    0.70
  -2   2 -10   17.44    0.69
   2   2  10   17.58    0.73
   3  -2  10   35.10    1.33
   3   2 -10   35.37    1.30
   3   2 -10   35.60    1.30
   3   2 -10   36.96    1.22
   3  -2  10   36.86    1.25
   3  -2  10   35.69    1.37
   3  -2  10   34.02    1.25
   3  -2 -10   35.21    1.27
   3   2  10   33.07    1.29
   3   2  10   34.50    1.27
   3   2  10   34.83    1.38
  -3   2 -10   35.44    1.22
   3   2  10   35.98    1.32
   3  -2 -10   37.31    1.27
   3  -2 -10   36.24    1.29
   4   2 -10    2.62    0.23
   4  -2  10    2.70    0.32
   4  -2  10    3.22    0.35
   4   2 -10    2.62    0.25
   4  -2  10    2.67    0.25
   4   2 -10    2.69    0.32
   4  -2  10    2.60    0.29
   4   2  10    2.47    0.30
   4   2  10    2.95    0.32
   4   2  10    2.77    0.33
   4  -2 -10    2.62    0.29
   4   2  10    3.09    0.40
   4  -2 -10    2.59    0.31
   5  -2  10    1.87    0.32
   5   2 -10    2.08    0.26
   5  -2  10    2.06    0.31
   5  -2  10    2.03    0.29
   5   2 -10    1.56    0.27
   5   2  10    2.17    0.30
   5   2  10    1.86    0.27
   5  -2 -10    2.37    0.30
   5   2  10    1.79    0.34
   5  -2 -10    2.03    0.31
   6   2 -10    1.28    0.25
   6   2 -10    0.51    0.21
   6  -2  10    0.95    0.24
   6  -2  10    0.77    0.22
   6  -2  10    0.68    0.29
   6  -2 -10    1.06    0.25
   6   2  10    0.53    0.28
   6  -2 -10    0.79    0.23
   6   2  10    0.77    0.23
   6   2  10    1.33    0.27
   0  -3  10   21.28    0.69
   0   3 -10   18.91    0.79
   0   3  10   19.73    0.76
   0  -3  10   20.31    0.67
   0  -3 -10   21.37    0.68
   0   3  10   19.51    0.80
   0  -3 -10   19.84    0.87
   0  -3  10   20.40    0.84
   0   3  10   20.08    0.78
   0  -3  10   20.53    0.75
   0   3  10   20.05    0.79
   1  -3  10   26.79    0.98
  -1   3  10   25.23    1.00
   1  -3  10   27.20    0.89
   1  -3  10   25.89    1.04
  -1   3  10   26.60    0.99
   1  -3  10   26.50    0.88
   1  -3  10   27.24    0.89
  -1  -3 -10   29.14    0.86
  -1   3  10   27.49    0.97
  -1  -3 -10   26.10    1.08
   1  -3  10   27.24    0.96
   1   3  10   25.16    0.97
   1   3  10   25.35    0.94
   1   3  10   25.51    0.97
  -1  -3  10   26.88    0.88
   1  -3 -10   27.45    0.90
   1   3  10   25.64    1.01
   1  -3 -10   25.65    0.98
  -1   3 -10   25.50    0.96
  -1  -3  10   26.60    0.88
   1  -3 -10   25.85    1.07
   2  -3  10   21.76    0.91
   2   3 -10   22.71    0.72
   2   3 -10   21.86    0.83
   2  -3  10   22.42    0.78
  -2   3  10   20.10    0.86
   2  -3  10   22.21    0.79
   2   3 -10   21.81    0.87
   2  -3  10   21.52    0.87
   2  -3  10   21.38    0.77
  -2   3  10   22.33    0.85
  -2   3  10   22.28    0.82
   2   3  10   21.86    0.92
   2  -3 -10   23.52    0.86
   2   3  10   21.22    0.83
  -2   3 -10   21.69    0.82
   2   3  10   20.43    0.86
   2  -3 -10   22.49    0.83
   2  -3 -10   20.98    0.83
   2   3  10   20.78    0.86
   3  -3  10    2.58    0.28
   3   3 -10    2.17    0.26
   3  -3  10    1.83    0.25
   3  -3  10    2.43    0.21
   3  -3  10    2.24    0.20
   3   3 -10    2.29    0.22
   3   3 -10    2.11    0.17
   3   3  10    2.21    0.26
   3  -3 -10    1.91    0.23
   3  -3 -10    2.44    0.21
   3   3  10    2.13    0.27
   3   3  10    2.53    0.34
  -3   3 -10    2.43    0.19
   3  -3 -10    2.71    0.25
   3   3  10    2.48    0.28
   4   3 -10    5.47    0.38
   4  -3  10    5.56    0.44
   4   3 -10    5.54    0.40
   4  -3  10    5.30    0.36
   4  -3  10    5.21    0.40
   4   3 -10    6.21    0.34
   4  -3  10    5.57    0.37
   4   3  10    5.61    0.40
   4   3  10    5.78    0.48
   4  -3 -10    6.01    0.40
   4   3  10    6.31    0.41
   4  -3 -10    5.81    0.41
   4   3  10    6.03    0.44
   5  -3  10    0.28    0.16
   5  -3  10    0.45    0.17
   5   3 -10    0.35    0.18
   5   3 -10    0.34    0.17
   5  -3  10    0.67    0.21
   5  -3 -10    0.59    0.16
   5   3  10    0.20    0.19
   5   3  10    0.26    0.15
   5  -3 -10    0.26    0.14
   5   3  10    0.35    0.16
   6  -3  10    4.34    0.41
   6  -3  10    3.83    0.44
   6   3 -10    2.46    0.37
   6  -3 -10    3.51    0.42
   6   3  10    2.98    0.39
   6  -3 -10    3.94    0.48
   0   4 -10    4.20    0.29
   0   4  10    4.79    0.29
   0  -4 -10    4.39    0.35
   0   4  10    4.73    0.30
   0  -4  10    4.13    0.31
   0  -4  10    4.20    0.25
   0  -4 -10    4.70    0.23
  -1   4  10    7.89    0.41
   1   4 -10    7.81    0.43
  -1   4  10    7.98    0.44
   1  -4  10    8.99    0.38
   1  -4  10    8.55    0.43
   1  -4  10    9.27    0.37
  -1   4  10    8.45    0.42
   1  -4  10    7.70    0.45
  -1  -4 -10    8.60    0.34
  -1  -4 -10    7.89    0.50
  -1  -4  10    8.75    0.36
   1   4  10    7.77    0.43
  -1  -4  10    9.18    0.34
   1  -4 -10    8.47    0.51
   1   4  10    8.36    0.46
  -1   4 -10    8.36    0.42
   1   4  10    8.01    0.41
   1  -4 -10    8.88    0.39
   1   4  10    8.29    0.45
  -2   4  10   12.02    0.53
   2  -4  10   12.07    0.57
  -2   4  10   11.76    0.51
   2  -4  10   11.09    0.55
  -2   4  10   10.02    0.55
   2  -4  10   12.07    0.48
   2  -4  10   11.87    0.59
   2   4 -10   11.12    0.56
   2  -4  10   11.52    0.44
   2   4  10   11.19    0.56
   2  -4 -10   11.41    0.52
   2   4  10   11.37    0.60
   2   4  10   11.07    0.53
   2  -4 -10   11.40    0.64
   2   4  10   11.67    0.56
   2  -4 -10   11.74    0.54
  -2   4 -10   11.51    0.51
   3   4 -10    1.44    0.20
   3   4 -10    1.56    0.23
   3  -4  10    1.85    0.26
   3  -4  10    1.83    0.17
   3  -4  10    1.66    0.26
   3   4  10    1.50    0.21
   3   4  10    1.77    0.23
   3  -4 -10    1.83    0.24
   3   4  10    1.56    0.23
   3  -4 -10    1.87    0.22
   3  -4 -10    1.72    0.23
   3   4  10    1.64    0.28
   4  -4  10   11.53    0.64
   4   4 -10   11.68    0.62
   4  -4  10   12.15    0.57
   4  -4  10   12.23    0.67
   4   4 -10   13.01    0.66
   4   4  10   11.52    0.61
   4   4  10   11.62    0.71
   4  -4 -10   11.55    0.61
   4  -4 -10   11.55    0.63
   4   4  10   12.75    0.67
   4   4  10   12.06    0.62
   5   4 -10    1.37    0.26
   5  -4  10    1.12    0.23
   5  -4 -10    1.24    0.23
   5   4  10    1.05    0.22
   5   4  10    0.97    0.28
   5  -4 -10    1.50    0.25
   5   4  10    1.67    0.28
   0   5  10    0.89    0.16
   0  -5 -10    1.03    0.22
   0  -5 -10    1.09    0.13
   0   5 -10    0.80    0.14
   0   5  10    0.83    0.15
   0  -5  10    0.92    0.14
   0  -5  10    0.77    0.16
   0   5  10    0.63    0.14
   1   5 -10   15.96    0.73
  -1  -5 -10   17.09    0.62
  -1  -5 -10   16.85    0.82
  -1   5  10   17.44    0.68
  -1   5  10   16.11    0.72
  -1   5  10   16.20    0.70
   1  -5  10   17.22    0.75
   1  -5  10   16.27    0.69
   1  -5  10   17.76    0.65
   1   5  10   16.03    0.71
   1  -5 -10   17.23    0.66
   1  -5 -10   17.33    0.82
  -1  -5  10   17.46    0.61
   1   5  10   16.39    0.73
   1   5  10   15.13    0.67
   1   5  10   15.75    0.71
  -1   5 -10   16.53    0.69
   2  -5  10    4.87    0.28
   2   5 -10    4.13    0.32
  -2   5  10    4.33    0.33
   2  -5  10    5.05    0.29
  -2   5  10    4.37    0.31
   2  -5  10    4.37    0.33
   2  -5  10    4.66    0.35
   2   5  10    4.53    0.31
   2   5  10    4.48    0.33
   2  -5 -10    4.21    0.30
  -2   5 -10    4.68    0.29
   2   5  10    4.41    0.36
   2  -5 -10    4.66    0.31
   2  -5 -10    4.51    0.40
   2   5  10    4.35    0.34
   3   5 -10    2.39    0.29
   3  -5  10    2.23    0.29
  -3   5  10    1.90    0.27
   3  -5  10    1.61    0.23
   3   5  10    1.61    0.25
   3   5  10    1.78    0.24
   3   5  10    1.61    0.26
   3   5  10    1.84    0.24
   3  -5 -10    2.02    0.25
   3  -5 -10    2.27    0.25
   3  -5 -10    2.11    0.25
   4  -5  10   10.76    0.62
   4   5 -10   10.11    0.58
   4   5 -10   10.43    0.60
   4  -5  10   10.48    0.61
   4   5  10   10.65    0.62
   4   5  10   10.59    0.58
   4  -5 -10   10.64    0.59
   4  -5 -10   10.01    0.58
   4   5  10   10.64    0.67
   4   5  10    9.75    0.56
   5  -5  10    0.73    0.20
   5   5 -10    0.70    0.20
   5  -5 -10    0.78    0.22
   5   5  10    1.03    0.22
   5   5  10    0.64    0.20
   5  -5 -10    0.74    0.21
   5   5  10    1.24    0.31
   0  -6  10   22.23    0.82
   0   6  10   19.25    0.85
   0  -6  10   21.27    0.91
   0  -6 -10   22.27    0.80
   0   6 -10   21.07    0.87
   0   6  10   20.57    0.87
   0   6  10   22.06    0.84
   0  -6 -10   21.74    0.99
  -1   6  10   14.41    0.58
  -1  -6 -10   13.83    0.74
  -1  -6 -10   13.79    0.55
   1  -6  10   13.63    0.65
   1  -6  10   13.98    0.58
   1  -6  10   12.66    0.60
  -1   6  10   12.51    0.63
  -1   6  10   13.27    0.62
   1   6 -10   12.85    0.64
   1  -6 -10   14.06    0.58
   1   6  10   12.30    0.59
   1   6  10   13.04    0.63
   1  -6 -10   13.38    0.73
   1   6  10   13.83    0.64
   1   6  10   12.34    0.63
  -1   6 -10   14.14    0.61
   2  -6  10    2.25    0.28
   2   6 -10    2.03    0.27
   2  -6  10    2.21    0.28
  -2   6  10    2.75    0.31
   2  -6  10    2.45    0.18
   2  -6  10    2.62    0.23
  -2   6  10    2.55    0.24
   2   6  10    2.25    0.27
   2  -6 -10    1.99    0.33
   2   6  10    2.42    0.30
   2   6  10    2.17    0.26
   2  -6 -10    2.51    0.24
   2   6  10    2.27    0.30
  -2   6 -10    2.46    0.21
   3   6 -10    4.11    0.34
   3  -6  10    4.32    0.35
   3  -6  10    4.32    0.35
  -3   6  10    3.79    0.35
   3   6  10    4.43    0.35
   3  -6 -10    4.15    0.33
   3   6  10    4.39    0.35
   3   6  10    4.28    0.40
   3  -6 -10    3.62    0.32
   3   6  10    4.36    0.37
   4  -6  10   14.00    0.75
   4   6 -10   13.64    0.71
   4   6  10   12.43    0.67
   4   6  10   12.85    0.73
   4   6  10   13.81    0.69
   4  -6 -10   13.44    0.69
   4   6  10   12.41    0.77
   4  -6 -10   13.63    0.72
   5   6 -10    3.26    0.39
   5  -6  10    2.81    0.37
   5  -6 -10    3.05    0.39
   5  -6 -10    2.72    0.36
   5   6  10    2.29    0.32
   5   6  10    3.57    0.49
   5   6  10    3.29    0.39
   0   7  10    0.70    0.17
   0   7 -10    0.96    0.18
   0   7  10    0.54    0.14
   0   7  10    0.49    0.13
   0  -7  10    0.71    0.13
   0  -7 -10    0.27    0.15
   0  -7 -10    0.66    0.13
   0  -7  10    0.60    0.16
  -1  -7 -10   13.71    0.77
   1   7 -10   13.47    0.66
  -1   7  10   13.05    0.64
  -1  -7 -10   13.79    0.57
   1  -7  10   12.65    0.61
   1  -7  10   13.15    0.65
  -1   7  10   13.39    0.66
   1  -7  10   13.97    0.61
   1   7  10   13.50    0.64
   1   7  10   12.95    0.66
  -1   7 -10   13.33    0.61
   1   7  10   12.35    0.60
   1   7  10   12.88    0.64
   1  -7 -10   13.84    0.76
   1  -7 -10   13.05    0.59
   2   7 -10    1.19    0.21
  -2   7  10    2.00    0.25
   2  -7  10    1.92    0.25
   2  -7  10    1.77    0.22
   2  -7  10    1.54    0.23
  -2   7  10    1.77    0.26
   2   7  10    1.63    0.24
   2  -7 -10    1.69    0.23
   2   7  10    1.26    0.22
   2   7  10    1.41    0.25
   2  -7 -10    1.53    0.29
   2   7  10    1.66    0.23
  -2   7 -10    1.93    0.22
   3   7 -10    1.67    0.26
   3  -7  10    1.67    0.26
  -3   7  10    2.05    0.31
   3   7  10    1.84    0.26
   3  -7 -10    1.42    0.23
   3   7  10    1.63    0.28
   3   7  10    1.66    0.24
   3  -7 -10    1.65    0.26
   3   7  10    1.85    0.29
  -4   7  10    1.11    0.23
   4   7 -10    0.96    0.22
   4  -7  10    0.78    0.22
   4   7  10    1.01    0.21
   4  -7 -10    0.99    0.21
   4  -7 -10    1.65    0.27
   4   7  10    0.83    0.19
   4   7  10    1.14    0.29
   5   7 -10    2.54    0.35
   5  -7  10    1.74    0.32
   5   7  10    2.23    0.43
   5   7  10    2.24    0.39
   5   7  10    2.02    0.30
   5  -7 -10    2.38    0.36
   0   8  10    7.14    0.45
   0   8 -10    6.99    0.44
   0  -8  10    7.54    0.47
   0  -8  10    6.61    0.39
   0   8  10    6.45    0.43
   0  -8 -10    7.60    0.55
   0  -8  10    6.69    0.41
   0  -8 -10    7.31    0.40
  -1  -8 -10   26.55    0.99
   1   8 -10   25.99    1.08
  -1  -8 -10   27.25    1.23
  -1   8  10   24.33    1.05
   1  -8  10   27.05    1.03
   1  -8  10   26.00    1.05
  -1   8  10   25.31    1.07
   1  -8  10   25.23    1.02
   1   8  10   26.96    1.06
   1  -8 -10   26.82    1.03
   1  -8 -10   28.06    1.24
   1   8  10   26.60    1.10
   1   8  10   25.17    1.07
  -1   8 -10   26.08    1.05
   2  -8  10    4.43    0.36
  -2   8  10    5.06    0.37
  -2   8  10    5.32    0.40
   2  -8  10    5.13    0.35
   2   8 -10    4.50    0.38
   2   8  10    5.01    0.38
   2   8  10    5.09    0.41
   2  -8 -10    4.86    0.46
   2   8  10    4.30    0.34
   2  -8 -10    4.64    0.36
  -2   8 -10    5.00    0.33
   2   8  10    5.12    0.40
  -3   8  10   16.65    0.83
   3   8 -10   17.24    0.84
   3  -8  10   16.92    0.83
   3   8  10   16.45    0.87
   3   8  10   17.77    0.86
   3   8  10   17.20    0.78
   3  -8 -10   17.03    0.82
   3   8  10   16.77    0.80
   4  -8  10   12.47    0.72
   4   8 -10   13.38    0.74
   4  -8 -10   12.78    0.70
   4   8  10   13.04    0.80
   4  -8 -10   13.13    0.74
   4   8  10   13.56    0.71
   4   8  10   12.78    0.68
   5  -8  10    0.63    0.23
   5   8  10    0.72    0.21
   5  -8 -10    0.96    0.36
   5  -8 -10    0.29    0.18
   0  -9  10    5.86    0.39
   0  -9  10    5.68    0.42
   0  -9 -10    5.24    0.36
   0   9  10    5.29    0.40
   0  -9  10    6.01    0.37
   0  -9 -10    5.60    0.49
   0   9  10    6.02    0.42
   0   9 -10    6.10    0.41
   1  -9  10    6.98    0.44
   1   9 -10    6.60    0.47
  -1  -9 -10    7.86    0.60
   1  -9  10    7.21    0.46
  -1   9  10    6.73    0.46
  -1   9  10    7.03    0.47
   1  -9  10    7.86    0.46
  -1  -9 -10    7.18    0.43
  -1   9 -10    6.77    0.44
   1  -9 -10    6.66    0.55
   1   9  10    6.75    0.46
   1   9  10    6.90    0.47
   1  -9 -10    6.92    0.43
   2  -9  10    1.87    0.27
   2   9 -10    2.08    0.31
  -2   9  10    2.37    0.31
   2  -9  10    1.99    0.27
  -2   9  10    2.58    0.32
   2   9  10    2.27    0.32
   2   9  10    1.97    0.28
   2   9  10    1.81    0.28
   2   9  10    1.72    0.26
   2  -9 -10    2.41    0.31
   2  -9 -10    1.97    0.38
   3  -9  10    2.95    0.38
   3   9 -10    2.16    0.32
  -3   9  10    2.99    0.36
   3   9  10    2.59    0.35
   3   9  10    2.44    0.36
   3   9  10    2.93    0.34
   3   9  10    2.50    0.31
   3  -9 -10    2.36    0.33
   4  -9  10    0.91    0.24
   4   9 -10    0.54    0.20
   4   9  10    0.30    0.16
   4  -9 -10    0.71    0.20
   4  -9 -10    0.23    0.16
   4   9  10    0.60    0.16
   4   9  10    0.21    0.20
   0  10  10   10.41    0.62
   0  10 -10   11.07    0.61
   0 -10 -10   10.20    0.56
   0  10  10   11.53    0.65
   0 -10 -10   11.40    0.74
   0 -10  10   12.64    0.65
   0 -10  10   11.57    0.62
   1  10 -10    3.89    0.35
  -1  10  10    3.91    0.36
  -1 -10 -10    3.47    0.32
   1 -10  10    3.32    0.33
  -1  10  10    4.34    0.38
   1 -10  10    3.76    0.34
  -1 -10 -10    4.36    0.48
   1  10  10    3.49    0.34
   1  10  10    3.87    0.36
   1 -10 -10    3.94    0.43
   1 -10 -10    3.51    0.32
  -1  10 -10    4.02    0.33
   2  10 -10    1.21    0.26
  -2  10  10    0.99    0.24
   2 -10  10    1.25    0.24
   2 -10  10    0.97    0.22
   2 -10 -10    1.13    0.22
   2  10  10    1.04    0.25
   2  10  10    0.78    0.20
   3  10 -10    9.15    0.61
   3 -10  10    8.94    0.60
   3  10  10    8.76    0.77
   3 -10 -10    8.37    0.56
   3  10  10    8.74    0.59
   3  10  10    7.38    0.53
   4 -10  10    7.06    0.56
   4  10  10    7.22    0.52
   4 -10 -10    6.87    0.55
   4  10  10    8.54    0.64
   4  10  10    8.56    0.57
   4 -10 -10    6.33    0.52
   0 -11 -10    1.10    0.24
   0 -11  10    1.61    0.28
   0  11 -10    1.82    0.28
   0  11  10    1.59    0.28
   0 -11 -10    1.88    0.37
   1 -11  10    3.43    0.32
   1 -11  10    2.65    0.34
   1  11 -10    3.44    0.41
  -1 -11 -10    3.67    0.46
  -1  11  10    2.65    0.34
   1  11  10    3.73    0.36
   1 -11 -10    3.42    0.38
   1 -11 -10    3.00    0.45
  -1  11 -10    2.65    0.31
   2  11 -10    0.97    0.25
   2 -11  10    1.52    0.27
   2 -11  10    1.70    0.29
   2 -11 -10    1.19    0.25
   2  11  10    1.02    0.22
   3 -11  10    0.32    0.18
   3  11 -10    0.63    0.22
   3 -11 -10    0.30    0.18
   3  11  10    0.54    0.19
   0 -12  10    2.25    0.33
   0  12 -10    2.53    0.35
   0  12  10    1.92    0.30
   0 -12 -10    1.84    0.30
  -1  12  10    1.80    0.30
   1 -12  10    2.14    0.31
   1 -12  10    2.17    0.33
   1  12 -10    2.38    0.35
   1 -12 -10    2.39    0.33
   1  12  10    2.10    0.33
  -1 -12  10    1.72    0.32
   2 -12  10    4.04    0.41
   2 -12  10    4.82    0.43
   2 -12 -10    4.78    0.44
   0  13  10   12.95    0.77
   0 -13  10   13.10    0.77
   0 -13 -10   14.15    0.77
   1 -13  10    5.49    0.48
  -1 -13  10    5.13    0.48
   1 -13 -10    5.53    0.47
   1  13  10    5.85    0.50
   0   0  11    0.11    0.08
   0   0 -11    0.08    0.08
   0   0  11    0.03    0.06
   0   0  11    0.04    0.05
   0   0  11    0.25    0.08
   0   0 -11    0.05    0.07
   1   0 -11    0.36    0.07
   1   0  11    0.15    0.07
   1   0  11    0.13    0.07
  -1   0  11    0.19    0.08
   1   0 -11    0.25    0.09
   1   0  11   -0.07    0.08
  -1   0  11    0.05    0.07
  -1   0  11    0.26    0.07
   1   0  11    0.16    0.07
   1   0 -11    0.08    0.06
  -1   0 -11    0.12    0.07
   2   0 -11   27.95    0.99
   2   0  11   26.87    0.99
   2   0  11   27.08    1.05
   2   0  11   27.03    1.01
   2   0 -11   28.42    1.05
  -2   0  11   25.82    1.01
  -2   0  11   29.78    0.94
   2   0 -11   28.11    0.98
  -2   0 -11   28.13    1.03
   3   0  11    9.08    0.56
   3   0 -11    9.36    0.45
  -3   0 -11    9.51    0.46
   3   0 -11    9.89    0.49
   3   0  11    8.92    0.48
   3   0  11    9.40    0.47
   3   0 -11    9.16    0.48
   3   0  11    9.26    0.51
   4   0 -11    7.55    0.42
   4   0 -11    7.22    0.45
   4   0  11    6.78    0.44
   4   0  11    6.58    0.42
   4   0 -11    6.69    0.39
   4   0  11    6.46    0.51
   4   0  11    7.06    0.46
   5   0  11    0.32    0.16
   5   0 -11    0.45    0.15
   5   0  11    0.58    0.23
   5   0  11    0.41    0.15
   5   0 -11    0.58    0.18
   6   0  11    0.15    0.15
   6   0  11    0.26    0.18
   6   0 -11    0.38    0.17
   6   0  11    0.40    0.23
   0   1  11   48.29    1.60
   0  -1  11   50.06    1.56
   0  -1  11   46.11    1.55
   0   1  11   46.13    1.60
   0   1  11   48.67    1.59
   0   1 -11   46.55    1.64
   0  -1  11   48.12    1.59
   0   1 -11   49.13    1.50
   0  -1 -11   48.77    1.65
   0   1  11   46.91    1.66
   0  -1  11   45.09    1.66
   0   1 -11   51.94    1.64
  -1   1  11    1.98    0.16
   1  -1  11    2.15    0.21
  -1  -1 -11    1.77    0.21
   1  -1  11    1.93    0.16
  -1   1  11    1.42    0.18
  -1   1  11    2.13    0.21
   1  -1  11    1.88    0.24
   1   1 -11    2.14    0.14
   1  -1  11    1.94    0.21
   1   1 -11    1.52    0.19
   1  -1  11    2.03    0.16
   1   1 -11    1.99    0.14
  -1  -1  11    2.20    0.16
  -1  -1  11    1.99    0.25
  -1   1 -11    2.29    0.20
   1   1  11    1.60    0.20
   1   1  11    1.73    0.17
   1  -1 -11    2.21    0.27
   1   1  11    1.59    0.19
   1   1  11    1.70    0.23
  -1  -1  11    1.77    0.17
   1  -1 -11    2.29    0.21
   1  -1 -11    2.11    0.14
  -2  -1 -11    5.24    0.33
   2   1 -11    5.48    0.35
   2  -1  11    5.92    0.32
   2  -1  11    6.29    0.32
   2  -1  11    5.57    0.35
  -2   1  11    5.98    0.29
  -2   1  11    5.63    0.37
   2   1 -11    5.96    0.29
  -2   1  11    4.88    0.33
   2   1 -11    5.77    0.32
   2  -1  11    5.71    0.40
   2   1  11    6.21    0.33
   2  -1 -11    6.04    0.32
   2   1  11    5.62    0.40
   2   1  11    5.86    0.34
  -2   1 -11    5.47    0.33
   2   1  11    5.13    0.34
   2  -1 -11    5.32    0.34
  -2  -1  11    5.38    0.32
   2  -1 -11    5.43    0.30
   3   1 -11    4.70    0.29
   3  -1  11    4.60    0.39
   3   1 -11    5.79    0.36
   3  -1  11    5.24    0.37
   3  -1  11    4.99    0.32
   3   1 -11    4.41    0.32
   3  -1  11    5.02    0.32
  -3   1 -11    5.21    0.31
   3   1  11    5.09    0.35
   3  -1 -11    4.83    0.33
   3  -1 -11    4.97    0.33
   3   1  11    5.27    0.34
   3   1  11    4.72    0.41
   3  -1 -11    4.62    0.30
   3   1  11    4.89    0.34
   4   1 -11    8.77    0.45
   4  -1  11    7.71    0.56
   4   1 -11    8.98    0.49
   4  -1  11    8.66    0.48
   4   1 -11    7.14    0.48
   4  -1  11    8.68    0.52
   4  -1  11    8.64    0.49
   4   1  11    7.64    0.55
   4  -1 -11    8.14    0.46
   4  -1 -11    8.34    0.50
   4   1  11    9.05    0.52
   4   1  11    8.17    0.48
   4   1  11    8.52    0.51
   5  -1  11    7.70    0.58
   5   1 -11    6.73    0.49
   5   1 -11    7.57    0.45
   5  -1  11    7.40    0.50
   5  -1  11    6.69    0.47
   5   1  11    6.93    0.48
   5   1  11    6.53    0.55
   5   1  11    6.84    0.47
   5  -1 -11    6.64    0.49
   6  -1  11    4.38    0.42
   6   1 -11    4.34    0.37
   6  -1  11    3.96    0.46
   6  -1  11    4.73    0.58
   6   1  11    4.66    0.44
   6   1  11    4.70    0.43
   0  -2 -11    0.29    0.12
   0   2  11    0.43    0.11
   0  -2  11    0.21    0.07
   0   2  11    0.26    0.09
   0  -2  11    0.38    0.07
   0  -2  11    0.29    0.08
   0  -2 -11    0.40    0.12
   0   2  11    0.29    0.09
   0   2 -11    0.44    0.11
   0   2  11    0.21    0.11
   0  -2  11    0.23    0.09
   1  -2  11   11.25    0.44
  -1   2  11   10.64    0.51
  -1   2  11   11.19    0.48
   1  -2  11   11.66    0.52
   1   2 -11   11.38    0.53
   1  -2  11   10.50    0.50
   1   2 -11   11.19    0.38
   1  -2  11   10.69    0.56
  -1   2  11   10.79    0.52
   1  -2  11   10.66    0.44
   1   2  11   10.80    0.50
  -1   2 -11   10.52    0.50
   1  -2 -11   10.90    0.52
   1   2  11   10.85    0.48
  -1  -2  11   11.12    0.44
  -1  -2  11   10.52    0.55
   1   2  11    9.64    0.49
   1   2  11   10.75    0.55
  -1  -2  11   10.48    0.44
   1  -2 -11   11.31    0.42
   1  -2 -11   11.21    0.59
   2   2 -11   20.81    0.78
   2  -2  11   19.81    0.75
   2  -2  11   20.51    0.75
   2  -2  11   18.82    0.82
  -2   2  11   19.23    0.82
  -2   2  11   20.90    0.75
  -2   2  11   19.37    0.81
   2  -2  11   20.40    0.88
   2   2 -11   19.62    0.82
   2   2 -11   21.20    0.70
   2   2  11   20.38    0.79
   2   2  11   19.12    0.81
  -2   2 -11   20.33    0.79
  -2  -2  11   19.63    0.76
   2  -2 -11   20.24    0.80
   2  -2 -11   19.48    0.75
   2   2  11   19.54    0.87
   2   2  11   20.28    0.81
   2  -2 -11   19.95    0.77
   3  -2  11   10.41    0.50
   3   2 -11   10.88    0.53
   3  -2  11    9.93    0.56
   3  -2  11   11.44    0.51
   3   2 -11   10.51    0.54
   3   2 -11   11.06    0.47
   3  -2  11   10.26    0.59
   3  -2 -11   11.16    0.53
   3  -2 -11   11.54    0.54
   3   2  11   11.28    0.58
   3   2  11   10.69    0.63
   3   2  11   10.47    0.53
   3   2  11   10.54    0.56
  -3   2 -11   11.55    0.51
   3  -2 -11   10.57    0.54
   4  -2  11    3.26    0.29
   4   2 -11    3.10    0.25
   4  -2  11    3.03    0.38
   4   2 -11    3.43    0.31
   4  -2  11    3.49    0.29
   4  -2  11    2.59    0.32
   4   2 -11    3.13    0.28
   4   2  11    2.55    0.31
   4  -2 -11    3.16    0.29
   4   2  11    3.21    0.30
   4  -2 -11    3.30    0.30
   4   2  11    3.03    0.39
   4   2  11    3.05    0.35
   5   2 -11    1.06    0.23
   5  -2  11    1.11    0.22
   5  -2  11    1.29    0.28
   5  -2  11    0.93    0.24
   5   2 -11    1.34    0.21
   5  -2 -11    1.99    0.30
   5   2  11    1.69    0.33
   5   2  11    0.99    0.21
   5  -2 -11    1.25    0.26
   5   2  11    1.53    0.26
   6  -2  11    0.78    0.23
   6  -2  11    0.60    0.28
   6  -2  11    1.03    0.25
   6   2  11    0.38    0.19
   6   2  11    1.08    0.25
   0  -3 -11    1.28    0.12
   0   3  11    1.62    0.21
   0   3  11    1.63    0.21
   0  -3  11    1.69    0.12
   0  -3 -11    1.97    0.28
   0   3  11    1.25    0.17
   0  -3  11    1.53    0.17
   0  -3  11    1.54    0.13
   0  -3  11    1.38    0.21
   0   3 -11    1.31    0.18
   1  -3  11    6.22    0.27
  -1   3  11    5.62    0.32
  -1   3  11    5.16    0.34
   1  -3  11    5.86    0.33
   1  -3  11    5.57    0.25
   1  -3  11    5.79    0.39
  -1   3  11    5.68    0.34
   1  -3  11    6.04    0.34
   1   3  11    5.31    0.34
   1  -3 -11    5.34    0.40
   1   3  11    5.66    0.32
  -1   3 -11    5.67    0.33
  -1  -3  11    5.38    0.27
   1  -3 -11    5.61    0.27
   1  -3 -11    5.58    0.35
   1   3  11    5.17    0.33
  -1  -3  11    5.86    0.27
   1   3  11    5.26    0.37
  -2   3  11   15.51    0.64
  -2   3  11   15.47    0.67
   2   3 -11   16.69    0.67
   2  -3  11   15.57    0.74
  -2   3  11   15.07    0.69
   2   3 -11   15.22    0.70
   2  -3  11   16.30    0.60
   2  -3  11   15.38    0.69
   2  -3  11   16.08    0.60
   2   3  11   16.11    0.71
  -2   3 -11   15.71    0.65
   2  -3 -11   15.58    0.66
   2  -3 -11   17.13    0.70
   2   3  11   15.13    0.74
   2   3  11   15.10    0.69
  -2  -3  11   15.71    0.63
   2  -3 -11   16.62    0.65
   2   3  11   14.91    0.66
   3  -3  11    3.67    0.32
   3   3 -11    3.69    0.31
   3   3 -11    3.61    0.30
  -3   3  11    3.88    0.30
   3  -3  11    4.22    0.27
   3  -3  11    4.27    0.37
   3  -3  11    4.17    0.27
  -3   3 -11    3.98    0.27
   3   3  11    3.75    0.30
   3   3  11    3.78    0.38
   3   3  11    3.38    0.30
   3  -3 -11    4.11    0.30
   3   3  11    3.68    0.32
   3  -3 -11    4.35    0.32
   3  -3 -11    4.44    0.30
   4   3 -11    5.94    0.42
   4  -3  11    5.09    0.44
   4  -3  11    4.90    0.40
   4   3 -11    5.72    0.39
   4  -3  11    5.62    0.36
   4  -3  11    5.70    0.37
   4  -3 -11    5.40    0.41
   4  -3 -11    5.22    0.38
   4   3  11    5.46    0.48
   4   3  11    5.33    0.40
   4   3  11    6.26    0.45
   4   3  11    5.70    0.41
   5  -3  11    3.34    0.35
   5  -3  11    2.85    0.36
   5  -3  11    3.08    0.40
   5   3 -11    2.76    0.35
   5  -3 -11    3.08    0.38
   5   3  11    3.43    0.40
   5   3  11    3.95    0.50
   5   3  11    3.32    0.39
   5  -3 -11    3.33    0.37
   0   4  11    4.32    0.30
   0  -4 -11    4.17    0.36
   0   4  11    3.88    0.29
   0  -4 -11    4.51    0.22
   0   4 -11    4.20    0.30
   0  -4  11    4.37    0.27
   0   4  11    4.13    0.29
   0  -4  11    4.15    0.32
  -1   4  11    5.20    0.33
   1   4 -11    4.95    0.34
   1  -4  11    5.32    0.20
  -1   4  11    5.18    0.35
   1  -4  11    5.16    0.33
   1  -4  11    5.37    0.37
   1  -4  11    5.76    0.29
  -1   4  11    5.39    0.32
  -1  -4  11    5.35    0.26
   1   4  11    4.74    0.31
   1   4  11    4.92    0.36
  -1  -4  11    5.46    0.24
   1   4  11    4.63    0.33
   1   4  11    4.62    0.32
  -1   4 -11    5.39    0.33
   1  -4 -11    5.24    0.41
   1  -4 -11    5.72    0.28
   2  -4  11    7.03    0.30
  -2   4  11    7.13    0.38
   2  -4  11    6.84    0.41
  -2   4  11    6.59    0.42
   2  -4  11    6.56    0.44
  -2   4  11    7.18    0.38
   2   4 -11    6.36    0.41
  -2  -4  11    6.85    0.33
  -2   4 -11    7.10    0.38
   2  -4 -11    6.74    0.40
   2   4  11    6.56    0.46
   2   4  11    6.32    0.41
   2  -4 -11    7.37    0.38
   2   4  11    6.67    0.41
   2   4  11    6.94    0.40
   3   4 -11    3.04    0.29
  -3   4  11    2.80    0.29
   3   4 -11    2.89    0.28
   3  -4  11    3.39    0.33
  -3   4  11    3.21    0.25
   3  -4  11    2.85    0.21
   3  -4  11    2.80    0.31
   3  -4 -11    2.86    0.27
   3   4  11    2.97    0.37
   3   4  11    3.15    0.28
   3  -4 -11    3.38    0.27
   3   4  11    3.30    0.31
   3  -4 -11    2.90    0.27
   3   4  11    3.39    0.29
   4   4 -11   11.28    0.62
   4   4 -11   12.10    0.63
   4  -4  11   10.98    0.63
   4  -4  11   11.51    0.66
   4  -4  11   10.49    0.53
   4   4  11   10.25    0.68
   4  -4 -11   10.80    0.59
   4   4  11   11.22    0.60
   4  -4 -11   11.50    0.63
   4   4  11   10.09    0.58
   4   4  11   10.78    0.63
   5  -4  11    2.53    0.35
   5  -4  11    2.94    0.52
   5   4 -11    3.15    0.39
   5  -4 -11    2.60    0.34
   5  -4 -11    2.80    0.39
   5   4  11    2.83    0.36
   5   4  11    2.77    0.35
   5   4  11    3.17    0.45
   0  -5  11    0.10    0.09
   0  -5 -11   -0.02    0.04
   0  -5  11    0.04    0.06
   0   5  11    0.03    0.07
   0   5  11   -0.02    0.08
   0   5 -11    0.03    0.05
   0   5  11    0.11    0.08
   0  -5 -11    0.08    0.12
   1  -5  11    5.82    0.35
  -1   5  11    5.70    0.35
   1  -5  11    6.36    0.32
  -1   5  11    5.05    0.37
   1   5 -11    5.63    0.38
   1  -5  11    5.51    0.39
  -1   5  11    6.11    0.34
   1   5  11    5.42    0.38
   1   5  11    5.43    0.36
  -1   5 -11    5.86    0.35
   1   5  11    5.88    0.35
   1   5  11    5.73    0.38
   1  -5 -11    6.35    0.32
   1  -5 -11    5.57    0.45
  -2   5  11   11.21    0.58
   2  -5  11   11.85    0.62
   2  -5  11   11.08    0.57
  -2   5  11   12.10    0.56
   2   5 -11   11.54    0.59
   2  -5 -11   13.01    0.57
   2   5  11   12.28    0.65
  -2   5 -11   12.08    0.55
   2   5  11   11.80    0.61
   2  -5 -11   11.87    0.58
   2   5  11   12.27    0.61
   2   5  11   11.09    0.57
  -2  -5  11   13.07    0.49
   3   5 -11    0.35    0.14
  -3   5  11    0.77    0.16
   3  -5  11    0.94    0.21
  -3   5  11    0.69    0.17
   3  -5  11    0.63    0.16
   3   5  11    0.68    0.20
   3   5  11    1.02    0.23
   3   5  11    0.62    0.16
   3  -5 -11    0.79    0.16
   3   5  11    0.49    0.15
   3  -5 -11    0.88    0.18
   3  -5 -11    0.78    0.19
   4   5 -11   11.47    0.65
   4   5 -11   12.27    0.65
   4  -5  11   11.02    0.66
   4  -5  11   12.77    0.69
   4  -5 -11   12.00    0.64
   4   5  11   10.98    0.62
   4   5  11   12.76    0.65
   4   5  11   11.16    0.74
   4   5  11   11.73    0.74
   4  -5 -11   11.58    0.65
   5  -5  11    0.23    0.15
   5   5 -11    0.13    0.14
   5  -5 -11    0.27    0.17
   5  -5 -11    0.33    0.16
   5   5  11    0.34    0.18
   5   5  11    0.62    0.26
   0  -6  11   76.74    2.61
   0   6  11   73.32    2.55
   0   6  11   73.52    2.56
   0  -6 -11   79.28    2.45
   0   6 -11   76.49    2.56
   0  -6 -11   78.53    2.72
   0   6  11   79.94    2.53
   0  -6  11   78.65    2.49
   1  -6  11    5.37    0.39
   1   6 -11    4.42    0.34
  -1   6  11    5.09    0.34
   1  -6  11    5.34    0.31
  -1   6  11    5.38    0.38
  -1   6  11    5.28    0.34
   1  -6  11    4.98    0.34
   1   6  11    5.16    0.37
   1   6  11    4.98    0.35
   1   6  11    4.84    0.36
   1  -6 -11    5.02    0.46
   1   6  11    4.67    0.33
  -1   6 -11    4.37    0.31
   1  -6 -11    5.12    0.30
   2  -6  11   18.23    0.72
  -2   6  11   16.14    0.78
   2  -6  11   17.16    0.77
   2   6 -11   16.00    0.78
  -2   6  11   16.37    0.74
   2  -6  11   18.38    0.81
   2  -6 -11   17.53    0.76
  -2   6 -11   18.10    0.73
   2   6  11   16.99    0.82
   2   6  11   16.69    0.79
   2   6  11   16.00    0.77
   2  -6 -11   18.77    0.76
   2   6  11   16.25    0.74
   3   6 -11    0.33    0.13
   3  -6  11    0.30    0.14
  -3   6  11    0.41    0.17
   3  -6  11    0.56    0.18
   3  -6 -11    0.29    0.13
   3   6  11    0.34    0.15
   3   6  11    0.28    0.15
   3  -6 -11    0.36    0.14
   3   6  11    0.35    0.15
   3   6  11    0.28    0.14
  -4   6  11    0.49    0.21
   4   6 -11    0.63    0.18
   4  -6  11    0.52    0.19
   4   6  11    0.77    0.17
   4  -6 -11    0.44    0.19
   4   6  11    0.44    0.22
   4   6  11    0.68    0.21
   4  -6 -11    0.47    0.17
   5   6 -11    2.89    0.37
   5  -6  11    2.55    0.37
   5  -6 -11    2.65    0.38
   5   6  11    2.95    0.38
   5   6  11    2.36    0.40
   5  -6 -11    2.77    0.39
   5   6  11    2.68    0.36
   0  -7  11   24.83    0.96
   0  -7 -11   25.03    1.17
   0  -7  11   23.88    1.04
   0  -7 -11   24.82    0.93
   0   7 -11   25.41    1.02
   0   7  11   26.35    0.98
   0  -7  11   25.78    0.95
   0   7  11   23.39    1.01
   0   7  11   23.20    1.00
   1  -7  11    8.48    0.47
   1  -7  11    9.44    0.46
   1  -7  11    8.95    0.52
  -1   7  11    9.10    0.52
   1   7 -11    7.87    0.50
  -1   7  11    8.50    0.49
  -1   7 -11    9.13    0.49
   1  -7 -11    8.60    0.45
   1   7  11    8.56    0.52
   1   7  11    9.42    0.51
   1   7  11    8.75    0.51
   2   7 -11   12.84    0.69
   2  -7  11   13.67    0.67
  -2   7  11   14.00    0.67
   2  -7  11   14.06    0.68
  -2   7  11   13.16    0.68
   2   7  11   13.71    0.71
   2   7  11   13.17    0.68
   2   7  11   13.41    0.66
  -2   7 -11   14.14    0.64
   2  -7 -11   14.17    0.66
   2   7  11   14.42    0.72
   3   7 -11    1.50    0.26
   3  -7  11    1.36    0.24
  -3   7  11    1.33    0.24
   3   7  11    1.65    0.29
   3  -7 -11    1.43    0.23
   3   7  11    1.75    0.27
   3  -7 -11    1.51    0.25
   3   7  11    1.47    0.24
   3   7  11    1.21    0.24
   4   7 -11    2.07    0.31
   4  -7  11    1.83    0.30
   4  -7 -11    2.03    0.30
   4   7  11    1.62    0.27
   4  -7 -11    2.05    0.31
   4   7  11    2.00    0.29
   4   7  11    1.76    0.33
   5   7 -11    4.63    0.43
   5  -7  11    4.96    0.46
   5   7  11    5.43    0.46
   5  -7 -11    4.53    0.52
   5   7  11    4.62    0.43
   5  -7 -11    4.89    0.44
   0   8  11    4.69    0.37
   0  -8 -11    5.26    0.34
   0  -8  11    4.70    0.34
   0   8 -11    5.46    0.39
   0  -8  11    5.54    0.34
   0  -8  11    5.15    0.40
   0   8  11    5.72    0.41
   1  -8  11    2.55    0.28
   1  -8  11    1.93    0.25
   1  -8  11    2.42    0.27
  -1   8  11    2.30    0.29
  -1   8  11    1.95    0.27
   1   8 -11    2.64    0.32
  -1   8 -11    2.68    0.30
   1   8  11    2.24    0.29
   1  -8 -11    2.21    0.22
   1   8  11    2.29    0.31
   1   8  11    2.25    0.28
  -2   8  11   13.30    0.70
   2  -8  11   12.65    0.66
   2   8 -11   12.25    0.68
   2  -8  11   13.14    0.75
  -2   8  11   12.74    0.66
   2   8  11   12.53    0.68
  -2   8 -11   13.21    0.63
   2  -8 -11   12.43    0.63
   2   8  11   13.03    0.68
   2   8  11   13.32    0.70
   2   8  11   12.10    0.62
   3   8 -11    2.31    0.32
   3  -8  11    2.05    0.30
  -3   8  11    2.73    0.35
   3   8  11    2.71    0.33
   3   8  11    2.26    0.29
   3  -8 -11    2.65    0.34
   3   8  11    2.70    0.36
   3   8  11    2.29    0.36
   4  -8  11   13.42    0.76
   4   8 -11   13.19    0.75
   4   8  11   14.37    0.86
   4   8  11   14.74    0.77
   4  -8 -11   13.48    0.77
   4   8  11   15.04    0.75
   4  -8 -11   13.44    0.74
   0  -9  11   23.36    0.96
   0   9  11   22.69    1.00
   0  -9  11   24.66    1.04
   0  -9 -11   23.84    0.95
   0   9 -11   21.75    0.99
   0   9  11   22.01    1.00
   0  -9  11   22.33    1.13
  -1   9  11    0.02    0.10
  -1   9  11    0.25    0.12
   1  -9  11    0.24    0.13
   1  -9  11    0.15    0.12
   1   9 -11   -0.02    0.11
   1  -9  11    0.06    0.10
   1  -9 -11   -0.22    0.07
   1   9  11    0.22    0.15
   1   9  11    0.45    0.14
  -1   9 -11    0.10    0.10
   2   9 -11    2.93    0.37
  -2   9  11    2.79    0.36
   2  -9  11    2.23    0.30
  -2   9  11    2.66    0.32
   2   9  11    2.97    0.32
   2   9  11    2.90    0.33
   2   9  11    2.87    0.37
   2   9  11    2.77    0.34
   2  -9 -11    2.47    0.31
   3   9 -11    0.42    0.19
  -3   9  11    0.37    0.17
   3  -9  11    0.44    0.18
   3   9  11    0.33    0.16
   3  -9 -11    0.40    0.17
   3   9  11    0.34    0.17
   4  -9  11   -0.01    0.13
   4   9 -11    0.10    0.15
   4  -9 -11    0.16    0.15
   4   9  11    0.19    0.18
   4   9  11    0.24    0.13
   4  -9 -11    0.36    0.18
   4   9  11    0.39    0.16
   0  10  11    0.00    0.11
   0 -10  11    0.21    0.14
   0  10 -11    0.01    0.08
   0  10  11    0.05    0.12
   0 -10  11    0.06    0.11
  -1  10  11    0.11    0.11
  -1  10  11    0.17    0.16
   1 -10  11    0.03    0.11
   1 -10  11    0.00    0.10
   1  10 -11    0.03    0.10
   1  10  11   -0.07    0.10
  -1  10 -11    0.04    0.11
   1  10  11    0.05    0.11
   1 -10 -11   -0.01    0.11
   2  10 -11    1.22    0.27
   2 -10  11    2.26    0.32
  -2  10  11    1.25    0.24
   2  10  11    1.81    0.28
   2 -10 -11    1.77    0.28
   2  10  11    1.86    0.31
   3 -10  11    0.43    0.18
   3  10 -11    0.68    0.21
   3  10  11    0.39    0.23
   3  10  11    0.42    0.21
   3 -10 -11    0.48    0.19
   0 -11  11    0.29    0.16
   0  11  11   -0.17    0.13
   1  11 -11    1.98    0.31
   1 -11  11    2.14    0.30
   1 -11  11    1.95    0.27
  -1  11  11    2.36    0.34
  -1  11 -11    1.97    0.29
   1  11  11    2.51    0.34
   1 -11 -11    2.23    0.32
   2 -11  11    2.22    0.33
   2  11 -11    3.00    0.40
   2  11  11    1.94    0.30
   2 -11 -11    2.74    0.35
   3  11 -11    5.60    0.50
   3 -11  11    4.96    0.47
   3 -11 -11    4.61    0.43
   3  11  11    5.57    0.46
   0  12 -11    1.76    0.30
   0  12  11    1.79    0.31
   0 -12  11    1.35    0.27
   1 -12  11    6.14    0.51
   1 -12  11    5.29    0.48
   1  12 -11    4.37    0.45
  -1  12  11    5.16    0.46
   1 -12 -11    6.02    0.52
  -1 -12  11    5.13    0.47
  -1  12 -11    5.98    0.46
   1  12  11    5.87    0.47
   2 -12  11    3.22    0.41
   2  12 -11    3.28    0.43
   2 -12 -11    3.11    0.41
   0  13  11    1.09    0.29
   0 -13  11    2.45    0.37
   0   0 -12    5.21    0.34
   0   0  12    5.47    0.37
   0   0  12    5.83    0.32
   0   0  12    5.80    0.30
   0   0  12    4.98    0.29
   1   0  12    1.82    0.18
   1   0  12    1.74    0.21
   1   0  12    2.15    0.18
  -1   0  12    2.14    0.17
   1   0 -12    2.02    0.16
  -1   0 -12    1.94    0.20
  -1   0  12    1.99    0.19
  -1   0  12    1.38    0.21
   1   0  12    1.88    0.26
   1   0 -12    2.04    0.14
   1   0 -12    2.01    0.24
   2   0 -12   17.02    0.66
  -2   0  12   16.11    0.70
   2   0 -12   16.26    0.64
   2   0  12   16.16    0.72
   2   0 -12   16.45    0.72
   2   0  12   17.68    0.68
  -2   0 -12   16.68    0.71
  -2   0  12   16.76    0.76
   2   0  12   16.53    0.69
   2   0  12   16.87    0.79
   3   0 -12   13.92    0.59
   3   0  12   13.45    0.61
   3   0  12   13.70    0.67
   3   0  12   12.88    0.62
   3   0  12   13.26    0.71
  -3   0 -12   13.72    0.61
   3   0 -12   13.16    0.63
   3   0 -12   13.04    0.61
   4   0  12    0.38    0.15
   4   0 -12   -0.09    0.10
   4   0  12    0.53    0.16
   4   0  12    0.38    0.20
   4   0  12    0.41    0.14
   4   0 -12    0.21    0.13
   4   0 -12    0.39    0.13
   5   0  12    1.96    0.29
   5   0 -12    1.92    0.32
   5   0  12    2.49    0.33
   5   0 -12    2.34    0.30
   5   0  12    2.62    0.42
   0   1  12    0.66    0.12
   0   1 -12    0.63    0.14
   0  -1  12    0.75    0.12
   0   1  12    0.35    0.12
   0   1  12    0.59    0.12
   0  -1  12    0.48    0.14
   0   1 -12    0.69    0.08
   0  -1  12    0.66    0.11
   0   1  12    0.98    0.15
   0  -1 -12    0.52    0.13
   0  -1  12    0.64    0.12
   1   1 -12    2.77    0.25
  -1   1  12    2.93    0.25
  -1   1  12    2.85    0.24
   1   1 -12    3.12    0.18
   1  -1  12    3.19    0.21
   1   1 -12    3.10    0.18
  -1   1  12    3.32    0.22
   1  -1  12    3.19    0.22
   1  -1  12    2.59    0.27
   1  -1  12    3.03    0.24
  -1  -1 -12    2.91    0.25
   1  -1 -12    3.13    0.18
   1   1  12    2.94    0.24
   1  -1 -12    3.00    0.21
  -1   1 -12    2.81    0.23
   1   1  12    2.97    0.28
  -1  -1  12    2.72    0.26
   1  -1 -12    2.90    0.25
   1   1  12    2.76    0.22
  -1  -1  12    3.18    0.20
   1   1  12    2.94    0.22
  -1  -1  12    2.90    0.22
   2   1 -12   12.89    0.49
   2  -1  12   12.62    0.52
   2  -1  12   11.53    0.58
  -2   1  12   11.13    0.56
   2   1 -12   12.57    0.52
  -2   1  12   11.03    0.58
  -2  -1 -12   11.27    0.55
  -2   1  12   12.44    0.50
   2  -1  12   11.77    0.52
   2  -1  12   11.93    0.64
   2   1 -12   11.56    0.57
   2   1  12   11.15    0.56
   2  -1 -12   11.78    0.51
   2  -1 -12   11.89    0.57
  -2  -1  12   11.45    0.53
   2  -1 -12   12.28    0.51
  -2   1 -12   11.60    0.54
   2   1  12   12.02    0.53
   2   1  12   11.17    0.54
   2   1  12   11.15    0.62
   3  -1  12    0.90    0.17
   3   1 -12    0.72    0.14
   3   1 -12    0.94    0.18
   3  -1  12    0.57    0.19
   3  -1  12    0.59    0.14
   3  -1  12    0.67    0.17
  -3  -1 -12    0.72    0.15
   3   1 -12    0.67    0.15
   3  -1 -12    0.68    0.15
   3  -1 -12    0.72    0.15
  -3   1 -12    0.56    0.13
   3   1  12    0.90    0.18
   3   1  12    0.68    0.16
   3   1  12    0.64    0.16
   3  -1 -12    0.83    0.15
   3   1  12    0.60    0.20
   4   1 -12    1.07    0.22
   4  -1  12    1.64    0.24
   4   1 -12    1.31    0.20
   4  -1  12    1.89    0.28
   4  -1  12    1.75    0.24
   4  -1  12    1.48    0.29
   4   1 -12    1.78    0.24
   4   1  12    1.99    0.29
   4   1  12    2.18    0.35
   4  -1 -12    1.92    0.26
   4   1  12    1.91    0.26
   4   1  12    1.64    0.26
   5   1 -12   10.33    0.55
   5  -1  12   11.17    0.66
   5  -1  12   10.48    0.60
   5   1 -12   10.12    0.64
   5  -1  12    9.64    0.68
   5   1  12   12.25    0.65
   5  -1 -12   10.35    0.66
   5   1  12   10.58    0.72
   5   1  12   10.84    0.73
   5  -1 -12   11.05    0.64
   0  -2  12   13.42    0.50
   0   2  12   12.39    0.56
   0   2 -12   12.46    0.59
   0  -2  12   12.55    0.49
   0   2  12   12.14    0.60
   0   2  12   12.33    0.55
   0  -2  12   11.99    0.61
   0  -2  12   12.71    0.53
   0   2  12   13.28    0.56
   0  -2 -12   12.47    0.59
   1  -2  12   11.87    0.54
   1  -2  12   11.34    0.46
   1  -2  12   11.26    0.59
  -1   2  12   10.82    0.54
   1  -2  12   11.83    0.47
  -1   2  12   11.50    0.51
   1   2 -12   11.40    0.56
  -1   2  12   11.11    0.55
  -1  -2  12   11.54    0.48
   1   2  12   10.34    0.52
   1  -2 -12   11.39    0.45
   1  -2 -12   11.36    0.56
  -1  -2  12   12.52    0.47
   1   2  12   11.28    0.51
   1   2  12   11.30    0.59
  -1  -2  12   11.39    0.59
   1   2  12   10.54    0.52
  -1   2 -12   11.28    0.54
   2  -2  12   14.29    0.74
   2   2 -12   14.85    0.69
   2  -2  12   15.62    0.62
  -2   2  12   15.01    0.69
   2  -2  12   16.33    0.63
  -2   2  12   15.68    0.70
   2  -2  12   15.01    0.70
   2   2 -12   16.15    0.64
   2   2 -12   16.62    0.57
  -2   2  12   15.98    0.62
   2  -2 -12   15.35    0.64
  -2   2 -12   15.04    0.66
   2   2  12   15.26    0.65
   2   2  12   14.57    0.68
   2   2  12   13.73    0.73
   2  -2 -12   16.06    0.62
   2   2  12   15.20    0.68
  -2  -2  12   15.29    0.63
   2  -2 -12   15.48    0.68
   3  -2  12   10.20    0.49
   3  -2  12   10.61    0.50
   3   2 -12   10.08    0.52
   3   2 -12   10.62    0.45
   3   2 -12   10.03    0.54
   3  -2  12    9.94    0.60
  -3   2  12    9.95    0.55
   3  -2  12    9.89    0.56
   3   2  12    9.43    0.54
   3   2  12   10.36    0.55
   3   2  12    9.77    0.61
   3   2  12   10.02    0.52
  -3   2 -12    9.99    0.49
   3  -2 -12   11.20    0.54
   3  -2 -12   10.15    0.51
   3  -2 -12    9.90    0.51
   4  -2  12    7.89    0.46
   4   2 -12    7.61    0.49
   4   2 -12    8.12    0.43
   4  -2  12    6.81    0.49
   4  -2  12    7.62    0.45
   4  -2  12    8.31    0.57
   4   2 -12    8.43    0.49
   4   2  12    7.82    0.49
   4  -2 -12    7.24    0.47
   4   2  12    8.00    0.48
   4   2  12    6.65    0.54
   4  -2 -12    7.72    0.45
   4   2  12    7.07    0.49
   5  -2  12    1.62    0.27
   5  -2  12    1.93    0.30
   5  -2  12    1.49    0.32
   5   2 -12    1.49    0.29
   5   2  12    2.30    0.38
   5  -2 -12    0.97    0.24
   5   2  12    1.41    0.27
   5  -2 -12    1.66    0.33
   0  -3  12   46.89    1.55
   0  -3  12   50.87    1.54
   0   3  12   46.01    1.62
   0  -3  12   46.37    1.46
   0   3  12   44.43    1.58
   0   3 -12   43.91    1.60
   0   3  12   43.19    1.59
   1   3 -12   28.59    1.12
   1  -3  12   28.62    1.16
   1  -3  12   30.15    0.98
  -1   3  12   30.24    1.08
  -1   3  12   27.60    1.11
   1  -3  12   29.17    1.09
   1  -3  12   32.08    1.16
  -1   3  12   28.62    1.10
   1   3  12   28.87    1.07
   1  -3 -12   28.47    1.12
   1   3  12   28.41    1.10
   1   3  12   29.28    1.15
  -1   3 -12   28.17    1.09
   1  -3 -12   30.55    1.01
  -1  -3  12   29.59    0.99
   1   3  12   29.06    1.10
  -1  -3  12   28.68    1.17
  -1  -3  12   31.12    1.01
  -2   3  12   13.65    0.66
  -2   3  12   13.36    0.63
   2   3 -12   15.71    0.62
   2   3 -12   13.61    0.66
   2  -3  12   13.63    0.65
   2  -3  12   13.85    0.71
   2  -3  12   14.74    0.56
  -2   3  12   14.68    0.61
   2   3  12   14.33    0.64
   2   3  12   13.98    0.67
   2   3  12   14.77    0.73
  -2  -3  12   14.79    0.60
   2  -3 -12   14.60    0.60
   2  -3 -12   14.51    0.67
   2  -3 -12   14.73    0.63
  -2   3 -12   15.35    0.64
   2   3  12   13.20    0.66
   3   3 -12    6.24    0.41
  -3   3  12    5.82    0.40
  -3   3  12    5.82    0.38
   3  -3  12    6.10    0.45
   3   3 -12    5.81    0.37
   3  -3  12    5.81    0.41
   3  -3  12    5.92    0.33
  -3   3 -12    6.12    0.37
   3   3  12    5.60    0.41
   3   3  12    5.50    0.47
   3   3  12    6.06    0.41
   3  -3 -12    7.05    0.40
   3  -3 -12    6.00    0.38
   3  -3 -12    6.12    0.38
   3   3  12    5.73    0.39
   4  -3  12   -0.03    0.12
   4   3 -12   -0.06    0.13
   4   3 -12    0.22    0.14
   4  -3  12    0.08    0.10
   4  -3  12    0.17    0.14
   4   3  12    0.25    0.13
   4   3  12    0.09    0.16
   4   3  12    0.15    0.11
   4  -3 -12   -0.03    0.09
   4  -3 -12    0.07    0.11
   4   3  12    0.20    0.15
   5  -3  12    9.05    0.64
   5  -3  12    8.49    0.58
   5   3 -12    8.03    0.57
   5   3  12    8.24    0.65
   5  -3 -12    8.60    0.56
   5   3  12    8.82    0.57
   5  -3 -12    9.11    0.60
   5   3  12    9.35    0.59
   0  -4  12   11.98    0.63
   0  -4  12   13.46    0.56
   0   4  12   12.31    0.60
   0  -4  12   13.44    0.43
   0   4  12   12.24    0.58
   0   4  12   12.70    0.61
   0   4 -12   12.04    0.59
   1  -4  12   41.54    1.56
  -1   4  12   43.08    1.50
   1  -4  12   42.14    1.48
  -1   4  12   41.70    1.52
   1   4 -12   40.63    1.52
   1  -4  12   43.71    1.31
  -1   4  12   42.48    1.48
   1  -4 -12   41.86    1.51
   1   4  12   40.92    1.49
   1   4  12   40.88    1.47
   1   4  12   42.41    1.51
  -1  -4  12   41.35    1.56
  -1   4 -12   41.18    1.48
   1   4  12   41.30    1.53
  -1  -4  12   43.28    1.33
   1  -4 -12   42.21    1.40
   2  -4  12    2.31    0.27
  -2   4  12    1.91    0.25
   2  -4  12    2.15    0.15
  -2   4  12    2.21    0.21
  -2   4  12    2.17    0.21
   2   4 -12    1.94    0.25
   2  -4  12    2.18    0.29
   2   4  12    2.14    0.26
   2   4  12    2.11    0.30
   2   4  12    2.39    0.29
  -2   4 -12    2.38    0.22
   2   4  12    2.61    0.28
   2  -4 -12    2.59    0.25
   2  -4 -12    2.51    0.21
  -2  -4  12    2.22    0.19
   3  -4  12    0.15    0.07
   3  -4  12    0.17    0.13
   3   4 -12    0.11    0.10
   3   4 -12    0.05    0.10
   3  -4  12    0.07    0.11
  -3   4  12    0.10    0.10
   3  -4 -12    0.29    0.12
   3   4  12    0.01    0.09
   3   4  12    0.16    0.12
   3   4  12    0.16    0.15
   3  -4 -12    0.17    0.10
   3  -4 -12    0.02    0.10
   3   4  12    0.20    0.11
   4   4 -12    8.82    0.53
   4   4 -12    8.39    0.53
   4  -4  12    8.22    0.56
   4  -4  12    8.15    0.57
   4  -4  12    8.61    0.45
   4   4  12    8.80    0.53
   4  -4 -12    8.85    0.53
   4   4  12    7.93    0.61
   4  -4 -12    8.12    0.50
   4   4  12    9.01    0.54
   5   4 -12    6.39    0.50
   5  -4  12    5.51    0.46
   5   4  12    5.62    0.46
   5  -4 -12    5.60    0.44
   5   4  12    5.37    0.45
   5  -4 -12    5.19    0.47
   5   4  12    4.78    0.52
   0   5  12    6.73    0.41
   0   5  12    6.80    0.42
   0  -5  12    7.23    0.38
   0   5  12    6.91    0.42
   0   5 -12    7.01    0.42
   0  -5  12    6.84    0.45
   1  -5  12    9.65    0.49
  -1   5  12    8.85    0.48
  -1   5  12    9.72    0.48
   1   5 -12    9.70    0.52
   1  -5  12    9.62    0.55
  -1   5  12    9.09    0.52
   1   5  12   10.37    0.55
  -1   5 -12    9.25    0.49
   1   5  12    9.40    0.53
   1  -5 -12   10.15    0.46
   1   5  12    9.53    0.51
   1   5  12    9.24    0.49
  -2   5  12    2.51    0.24
   2  -5  12    2.77    0.31
   2  -5  12    2.19    0.30
   2   5 -12    2.89    0.28
  -2   5  12    2.94    0.29
   2   5  12    2.98    0.28
   2   5  12    2.62    0.33
   2  -5 -12    3.19    0.25
  -2   5 -12    2.80    0.25
  -2  -5  12    2.69    0.19
   2   5  12    2.46    0.30
   2   5  12    2.53    0.28
   2  -5 -12    2.77    0.27
  -3   5  12    6.32    0.46
   3  -5  12    7.62    0.52
   3  -5  12    6.99    0.47
  -3   5  12    7.42    0.42
   3   5 -12    7.27    0.48
   3   5  12    6.70    0.44
   3   5  12    6.50    0.46
   3   5  12    6.92    0.52
   3   5  12    6.23    0.44
   3  -5 -12    7.17    0.42
   3  -5 -12    6.60    0.43
   3  -5 -12    7.27    0.45
   4  -5  12    1.71    0.30
   4   5 -12    2.08    0.31
   4  -5  12    2.21    0.33
   4   5 -12    1.76    0.27
   4  -5 -12    1.60    0.26
   4  -5 -12    1.76    0.27
   4   5  12    1.74    0.26
   4   5  12    2.07    0.35
   4   5  12    1.69    0.27
   5  -5  12    1.81    0.31
   5   5 -12    1.72    0.32
   5  -5 -12    1.67    0.29
   5   5  12    1.76    0.36
   5   5  12    2.14    0.33
   5  -5 -12    2.05    0.31
   5   5  12    1.72    0.29
   0   6  12    0.14    0.10
   0  -6  12   -0.06    0.05
   0   6 -12    0.02    0.08
   0   6  12    0.21    0.11
   0  -6  12   -0.09    0.08
   0   6  12    0.18    0.09
   1  -6  12    2.48    0.31
   1   6 -12    2.09    0.27
  -1   6  12    1.70    0.24
   1  -6  12    1.91    0.23
  -1   6  12    1.58    0.22
   1   6  12    1.86    0.24
   1   6  12    2.18    0.28
   1   6  12    1.97    0.27
   1  -6 -12    1.99    0.20
  -1   6 -12    2.34    0.23
   1   6  12    1.57    0.23
   2  -6  12    1.41    0.24
   2  -6  12    1.72    0.24
  -2   6  12    1.21    0.20
  -2   6  12    1.50    0.24
   2   6 -12    1.04    0.20
   2   6  12    1.38    0.23
   2  -6 -12    1.53    0.21
   2   6  12    1.62    0.24
   2  -6 -12    1.97    0.26
   2   6  12    1.75    0.25
  -2   6 -12    1.73    0.22
   2   6  12    1.67    0.28
  -3   6  12    0.69    0.17
   3  -6  12    0.46    0.16
   3  -6  12    0.59    0.19
  -3   6  12    0.74    0.20
   3   6 -12    0.79    0.18
   3   6  12    0.87    0.22
   3   6  12    1.02    0.21
   3  -6 -12    0.79    0.20
   3   6  12    0.72    0.20
   3   6  12    0.68    0.18
   3  -6 -12    0.98    0.19
   4   6 -12    5.32    0.43
   4  -6  12    4.32    0.41
   4   6  12    4.54    0.40
   4  -6 -12    4.93    0.40
   4  -6 -12    4.73    0.43
   4   6  12    5.08    0.45
   4   6  12    4.75    0.48
   5  -6  12    1.25    0.27
   5   6 -12    0.83    0.26
   5   6  12    1.26    0.28
   5   6  12    0.58    0.21
   5  -6 -12    1.00    0.26
   5  -6 -12    1.02    0.22
   0  -7  12    3.61    0.29
   0   7  12    3.81    0.34
   0   7  12    4.35    0.32
   0   7  12    3.93    0.33
   0   7 -12    3.67    0.32
   0  -7  12    3.87    0.35
   0  -7  12    3.90    0.28
   1   7 -12    3.94    0.34
   1  -7  12    4.04    0.31
  -1   7  12    3.30    0.31
  -1   7  12    4.13    0.35
   1  -7  12    3.60    0.34
   1   7  12    4.01    0.34
   1   7  12    3.24    0.31
  -1   7 -12    3.57    0.30
   1   7  12    4.78    0.38
   1  -7 -12    3.79    0.45
   2   7 -12    6.80    0.48
  -2   7  12    6.50    0.47
  -2   7  12    7.55    0.46
   2  -7  12    7.54    0.47
   2  -7  12    7.64    0.49
   2   7  12    7.39    0.50
   2   7  12    7.99    0.49
   2   7  12    7.13    0.45
   2  -7 -12    7.47    0.44
   2   7  12    7.28    0.50
  -2   7 -12    6.93    0.43
  -3   7  12    4.18    0.39
   3  -7  12    4.62    0.40
   3   7 -12    4.99    0.41
   3   7  12    4.43    0.38
   3   7  12    4.91    0.46
   3   7  12    3.68    0.35
   3  -7 -12    4.37    0.37
   3   7  12    4.96    0.43
   3  -7 -12    4.72    0.37
   4   7 -12    0.26    0.15
   4  -7  12    0.31    0.17
   4   7  12    0.76    0.19
   4   7  12    0.69    0.21
   4  -7 -12    0.60    0.20
   4  -7 -12    0.45    0.18
   4   7  12    0.42    0.20
   0  -8  12   14.55    0.67
   0   8 -12   14.61    0.73
   0  -8  12   14.55    0.76
   0  -8  12   15.74    0.70
   0   8  12   15.00    0.74
   0   8  12   14.82    0.73
  -1   8  12    6.79    0.45
  -1   8  12    5.93    0.44
   1   8 -12    5.54    0.43
   1  -8  12    6.56    0.46
   1  -8  12    6.34    0.42
   1   8  12    6.38    0.43
  -1   8 -12    5.67    0.41
   1   8  12    6.49    0.46
   1   8  12    5.64    0.44
   2  -8  12    1.74    0.27
  -2   8  12    1.44    0.26
   2  -8  12    1.66    0.26
   2   8 -12    1.24    0.24
  -2   8  12    1.70    0.26
   2   8  12    1.71    0.28
   2   8  12    1.72    0.27
   2   8  12    1.65    0.29
  -2   8 -12    1.38    0.31
   2   8  12    1.68    0.26
   2  -8 -12    1.85    0.26
  -3   8  12    2.08    0.34
   3   8 -12    1.69    0.28
   3  -8  12    2.10    0.30
   3   8  12    2.10    0.30
   3  -8 -12    2.24    0.30
   3  -8 -12    1.87    0.28
   3   8  12    1.54    0.30
   3   8  12    1.87    0.28
   4   8 -12    0.52    0.19
   4  -8  12    0.26    0.16
   4  -8 -12    1.03    0.23
   4   8  12    0.37    0.18
   4  -8 -12    0.81    0.21
   4   8  12    0.76    0.17
   0  -9  12    2.40    0.29
   0   9  12    2.39    0.33
   0  -9  12    1.94    0.30
   0   9 -12    2.15    0.29
   0   9  12    2.38    0.31
   1  -9  12    0.87    0.19
  -1   9  12    1.27    0.25
   1  -9  12    0.89    0.22
  -1   9  12    0.76    0.18
   1   9 -12    0.64    0.18
  -1   9 -12    1.70    0.25
   1   9  12    1.01    0.23
   1   9  12    1.27    0.24
   2  -9  12    0.20    0.13
   2   9 -12    0.29    0.16
  -2   9  12    0.08    0.13
  -2   9  12    0.08    0.13
   2   9  12    0.06    0.10
   2   9  12    0.10    0.13
   2   9  12    0.22    0.14
   2   9  12    0.32    0.18
   2  -9 -12    0.27    0.16
   3   9 -12    0.66    0.22
   3  -9  12    0.67    0.21
   3   9  12    0.36    0.15
   3  -9 -12    0.50    0.17
   3   9  12    0.39    0.19
   3   9  12    0.62    0.20
   4  -9  12    3.99    0.48
   4   9 -12    3.90    0.48
   4   9  12    4.11    0.45
   4   9  12    4.20    0.53
   4  -9 -12    4.45    0.41
   4   9  12    4.89    0.43
   4  -9 -12    3.91    0.44
   0 -10  12   12.65    0.74
   0  10  12   13.00    0.71
   0 -10  12   12.52    0.71
   0  10  12   12.16    0.70
   0  10 -12   13.29    0.70
  -1  10  12    1.30    0.26
  -1  10  12    1.33    0.26
   1  10 -12    1.20    0.24
   1 -10  12    1.07    0.22
  -1  10 -12    0.66    0.18
   1  10  12    1.11    0.23
  -1 -10  12    1.42    0.29
   1  10  12    1.05    0.23
  -2  10  12    5.47    0.44
   2  10 -12    5.10    0.47
   2 -10  12    5.74    0.45
  -2  10  12    5.10    0.53
   2 -10 -12    6.54    0.47
   2  10  12    5.22    0.44
   3  10 -12    2.44    0.38
   3 -10  12    2.47    0.36
   3  10  12    2.28    0.40
   3  10  12    1.95    0.34
   3 -10 -12    2.88    0.39
   0  11 -12    2.03    0.31
   0  11  12    1.43    0.29
  -1  11  12    1.38    0.28
   1  11 -12    1.58    0.28
   1 -11  12    1.50    0.25
  -1 -11  12    1.39    0.29
   1  11  12    1.31    0.26
  -1  11 -12    1.91    0.28
   2 -11  12    0.09    0.15
  -2  11  12    0.30    0.17
   2  11 -12    0.22    0.16
   2  11  12    0.17    0.16
   0  12 -12    1.52    0.30
   0  12  12    1.23    0.27
  -1  12  12    3.61    0.44
   1  12 -12    4.62    0.45
  -1 -12  12    4.14    0.42
   1  12  12    4.96    0.43
   0   0 -13   -0.02    0.08
   0   0  13   -0.01    0.05
   0   0  13    0.04    0.06
   0   0  13    0.07    0.09
   0   0  13   -0.08    0.05
  -1   0  13    2.43    0.26
  -1   0  13    2.70    0.20
  -1   0  13    2.52    0.22
   1   0  13    2.80    0.24
   1   0  13    2.61    0.21
  -1   0 -13    2.23    0.22
   1   0 -13    2.36    0.24
   1   0  13    2.47    0.21
   1   0  13    2.60    0.28
   1   0 -13    3.14    0.20
   2   0 -13    1.36    0.16
   2   0 -13    1.15    0.15
   2   0  13    1.27    0.21
  -2   0 -13    1.07    0.17
  -2   0  13    1.41    0.22
  -2   0  13    1.08    0.17
   2   0  13    1.11    0.17
   2   0  13    1.20    0.23
   2   0  13    1.07    0.18
   2   0 -13    1.10    0.18
   3   0  13    0.10    0.09
   3   0  13    0.11    0.10
   3   0  13    0.05    0.11
  -3   0 -13    0.15    0.09
   3   0  13    0.23    0.14
   3   0 -13    0.04    0.09
  -3   0  13    0.11    0.09
   3   0 -13    0.20    0.09
   3   0 -13    0.00    0.08
   4   0  13    4.01    0.36
   4   0 -13    2.96    0.28
   4   0  13    3.90    0.43
   4   0 -13    3.76    0.32
   4   0  13    3.86    0.33
   4   0  13    3.47    0.32
   4   0 -13    3.67    0.33
   5   0 -13    4.32    0.36
   5   0  13    4.28    0.39
   5   0  13    3.62    0.43
   5   0 -13    4.46    0.41
   5   0  13    3.91    0.50
   0   1 -13    0.05    0.08
   0  -1  13    0.10    0.10
   0  -1 -13    0.04    0.07
   0  -1  13    0.07    0.06
   0   1  13   -0.03    0.07
   0   1  13   -0.04    0.05
   0  -1  13    0.05    0.06
   0   1  13    0.02    0.06
   0   1 -13   -0.06    0.03
   0   1  13    0.07    0.10
   0  -1  13   -0.07    0.05
   1  -1  13   22.63    0.99
   1   1 -13   23.28    0.96
  -1   1  13   22.83    0.91
   1   1 -13   25.44    0.81
   1  -1  13   24.86    0.87
  -1   1  13   22.32    0.95
   1  -1  13   23.11    0.86
  -1  -1 -13   23.28    0.95
  -1   1  13   24.98    0.88
   1  -1  13   22.93    0.92
  -1   1 -13   22.88    0.92
  -1  -1  13   25.18    0.86
   1   1  13   22.02    0.98
   1  -1 -13   24.04    0.85
   1  -1 -13   22.56    0.93
  -1  -1  13   24.04    0.88
  -1  -1  13   23.26    0.98
   1   1  13   24.18    0.89
   1   1  13   22.62    0.92
   1   1  13   22.50    0.89
   2   1 -13    0.14    0.06
   2  -1  13    0.05    0.08
  -2   1  13    0.00    0.07
   2   1 -13    0.04    0.06
  -2   1  13   -0.04    0.05
  -2   1  13   -0.14    0.08
   2  -1  13   -0.01    0.11
   2  -1  13    0.01    0.07
   2  -1  13    0.04    0.08
   2   1 -13    0.12    0.09
  -2  -1 -13    0.14    0.09
   2  -1 -13    0.12    0.07
   2   1  13    0.02    0.08
   2   1  13   -0.06    0.10
   2  -1 -13    0.06    0.06
   2   1  13   -0.03    0.07
  -2   1 -13    0.03    0.06
   2   1  13   -0.02    0.07
  -2  -1  13   -0.06    0.07
  -2  -1  13   -0.02    0.09
   2  -1 -13    0.07    0.09
   3  -1  13    8.16    0.43
  -3   1  13    6.65    0.45
   3  -1  13    7.06    0.47
  -3  -1 -13    7.30    0.43
   3  -1  13    7.74    0.43
   3   1 -13    8.37    0.39
   3   1 -13    7.42    0.42
   3  -1  13    7.54    0.53
   3   1 -13    8.48    0.48
   3  -1 -13    8.11    0.43
   3   1  13    7.58    0.54
   3   1  13    8.51    0.47
  -3   1 -13    8.19    0.43
   3   1  13    7.23    0.48
   3  -1 -13    7.89    0.43
   3   1  13    7.19    0.44
   3  -1 -13    7.86    0.46
   4   1 -13    1.79    0.22
   4  -1  13    2.13    0.35
   4  -1  13    1.96    0.30
   4  -1  13    1.76    0.25
   4  -1  13    1.65    0.24
   4   1 -13    1.81    0.26
   4   1 -13    1.62    0.25
   4   1  13    1.70    0.28
   4   1  13    2.02    0.32
   4  -1 -13    1.76    0.25
   4  -1 -13    1.95    0.25
   4   1  13    1.97    0.27
   4   1  13    2.03    0.34
   5  -1  13   -0.02    0.13
   5  -1  13    0.05    0.21
   5  -1  13    0.23    0.14
   5   1 -13    0.31    0.15
   5   1 -13    0.10    0.20
   5  -1 -13    0.26    0.15
   5   1  13    0.07    0.12
   5   1  13    0.01    0.13
   5  -1 -13    0.11    0.14
   0   2  13   16.26    0.69
   0  -2  13   16.74    0.63
   0   2 -13   16.85    0.73
   0  -2 -13   15.44    0.73
   0   2  13   15.16    0.68
   0  -2  13   16.77    0.67
   0  -2  13   15.29    0.75
   0  -2  13   19.08    0.65
   0   2  13   16.03    0.74
   1  -2  13   24.47    0.94
  -1  -2 -13   22.42    0.95
   1  -2  13   24.02    1.02
   1   2 -13   22.11    0.95
  -1   2  13   22.98    0.96
  -1   2  13   24.01    0.90
  -1   2  13   23.53    0.95
   1  -2  13   26.52    0.87
   1  -2  13   24.51    0.85
  -1  -2  13   22.93    0.99
  -1   2 -13   22.56    0.92
   1   2  13   22.27    0.92
   1  -2 -13   23.23    0.95
   1   2  13   22.33    0.89
   1   2  13   23.23    0.99
   1   2  13   23.34    0.92
  -1  -2  13   23.69    0.85
  -1  -2  13   25.28    0.85
  -2   2  13   13.02    0.65
   2   2 -13   13.11    0.65
   2   2 -13   14.43    0.58
   2  -2  13   13.62    0.57
  -2   2  13   14.10    0.58
   2  -2  13   14.31    0.58
   2  -2  13   13.29    0.65
   2  -2  13   14.09    0.72
  -2   2  13   13.16    0.64
   2  -2 -13   14.31    0.60
   2   2  13   11.98    0.63
   2   2  13   13.87    0.64
   2  -2 -13   14.03    0.66
   2   2  13   12.99    0.70
   2  -2 -13   14.46    0.59
  -2  -2  13   13.85    0.59
  -2   2 -13   13.41    0.62
   2   2  13   13.40    0.62
   3  -2  13   10.28    0.50
   3   2 -13   10.17    0.55
   3  -2  13   10.54    0.50
  -3   2  13   11.00    0.57
   3  -2  13    9.38    0.60
   3  -2  13    9.22    0.55
   3   2 -13    9.51    0.51
  -3   2  13    9.77    0.56
   3   2  13    9.94    0.54
   3   2  13    9.23    0.62
   3   2  13   10.27    0.53
  -3   2 -13    9.76    0.50
   3  -2 -13   10.03    0.51
   3   2  13    9.90    0.56
   3  -2 -13   10.36    0.54
   3  -2 -13   10.05    0.51
   4  -2  13    0.72    0.17
   4  -2  13    0.40    0.20
   4  -2  13    0.38    0.16
   4   2 -13    0.86    0.20
   4  -2  13    0.85    0.18
   4   2 -13    0.69    0.18
   4   2  13    0.62    0.23
   4   2  13    0.40    0.15
   4  -2 -13    1.05    0.27
   4  -2 -13    0.57    0.17
   4   2  13    0.81    0.19
   5  -2  13    3.19    0.37
   5   2 -13    3.14    0.38
   5  -2  13    3.01    0.38
   5  -2  13    3.51    0.47
   5  -2 -13    3.40    0.41
   5   2  13    2.96    0.39
   5   2  13    3.06    0.43
   0  -3  13    0.18    0.08
   0  -3  13    0.23    0.06
   0   3  13    0.12    0.09
   0   3  13    0.15    0.09
   0  -3 -13    0.19    0.10
   0   3  13    0.27    0.12
   0   3 -13    0.13    0.08
   0  -3  13   -0.03    0.08
   1   3 -13    2.74    0.27
  -1   3  13    3.02    0.25
  -1   3  13    3.20    0.29
   1  -3  13    2.98    0.30
  -1   3  13    2.96    0.27
   1  -3  13    3.78    0.20
   1  -3  13    3.33    0.27
   1   3  13    3.33    0.31
   1  -3 -13    3.42    0.29
   1   3  13    3.27    0.28
   1   3  13    3.44    0.28
  -1   3 -13    3.39    0.28
  -1  -3  13    3.21    0.21
   1   3  13    3.60    0.30
  -1  -3  13    3.85    0.34
  -1  -3  13    3.74    0.24
  -2   3  13    9.97    0.47
   2  -3  13   10.52    0.43
   2  -3  13    9.59    0.58
  -2   3  13    9.03    0.52
   2   3 -13    9.62    0.53
  -2   3  13    8.98    0.50
   2  -3  13   10.13    0.54
   2   3  13    9.68    0.53
   2  -3 -13   10.59    0.54
   2   3  13    9.44    0.50
   2   3  13    9.76    0.53
  -2   3 -13   10.14    0.50
   2  -3 -13    9.25    0.58
   2   3  13    8.83    0.57
  -2  -3  13   10.05    0.46
   2  -3 -13    9.80    0.49
   3   3 -13    9.69    0.50
   3  -3  13    8.57    0.57
   3  -3  13    9.13    0.44
  -3   3  13    8.20    0.52
   3   3 -13    9.59    0.54
  -3   3  13    9.61    0.52
   3  -3  13    8.37    0.53
   3  -3 -13    8.83    0.48
  -3   3 -13    8.48    0.60
   3  -3 -13    8.95    0.50
   3   3  13    9.12    0.53
   3   3  13    8.75    0.52
   3   3  13    8.49    0.49
   3  -3 -13    9.03    0.50
   3   3  13   10.19    0.63
   4  -3  13    4.73    0.43
   4   3 -13    4.88    0.39
   4  -3  13    4.67    0.34
   4  -3  13    4.74    0.45
   4   3 -13    3.93    0.35
   4   3  13    4.28    0.37
   4   3  13    3.18    0.44
   4  -3 -13    4.24    0.36
   4   3  13    4.11    0.36
   4  -3 -13    3.61    0.34
   5  -3  13    6.85    0.59
   5  -3  13    6.59    0.52
   5   3 -13    7.11    0.52
   5  -3 -13    6.99    0.49
   5   3  13    7.45    0.62
   5   3  13    6.91    0.51
   5  -3 -13    6.69    0.51
   0   4  13   14.62    0.66
   0   4  13   14.30    0.68
   0   4 -13   14.91    0.68
   0   4  13   14.12    0.67
   0  -4  13   15.37    0.62
   0  -4  13   13.92    0.71
  -1   4  13    4.34    0.34
  -1   4  13    4.06    0.31
  -1   4  13    4.37    0.30
   1  -4  13    4.12    0.37
   1   4 -13    3.96    0.32
   1  -4  13    4.03    0.31
  -1  -4  13    4.19    0.21
   1   4  13    3.66    0.34
   1   4  13    3.91    0.32
   1  -4 -13    3.88    0.32
   1   4  13    3.68    0.29
   1   4  13    3.92    0.31
  -1   4 -13    4.01    0.30
  -1  -4  13    4.02    0.36
  -2   4  13    0.88    0.18
   2   4 -13    0.81    0.18
  -2   4  13    0.95    0.16
   2  -4  13    0.71    0.17
  -2   4  13    0.81    0.17
   2  -4  13    0.82    0.21
  -2  -4  13    0.78    0.13
   2   4  13    0.60    0.17
   2   4  13    0.60    0.15
  -2   4 -13    0.69    0.14
   2  -4 -13    0.98    0.19
   2   4  13    0.86    0.21
   2   4  13    0.75    0.17
   3  -4  13   14.18    0.76
  -3   4  13   13.55    0.71
   3  -4  13   14.46    0.58
   3   4 -13   15.09    0.73
   3  -4  13   12.97    0.70
   3   4  13   12.53    0.67
   3  -4 -13   14.76    0.68
   3   4  13   14.21    0.78
   3   4  13   13.57    0.67
   3  -4 -13   13.65    0.65
   3   4  13   13.49    0.70
   3  -4 -13   12.98    0.65
   4   4 -13    1.62    0.27
   4   4 -13    1.74    0.26
   4  -4  13    1.74    0.33
   4  -4  13    1.36    0.19
   4  -4  13    1.64    0.30
   4   4  13    1.83    0.35
   4   4  13    1.84    0.29
   4  -4 -13    1.62    0.25
   4  -4 -13    1.47    0.25
   4   4  13    1.96    0.29
   5  -4  13    0.95    0.29
   5   4 -13    1.73    0.29
   5  -4  13    1.65    0.30
   5   4  13    1.52    0.30
   5  -4 -13    1.25    0.27
   5   4  13    1.33    0.33
   5  -4 -13    1.83    0.32
   5   4  13    1.58    0.29
   0   5  13   10.05    0.55
   0   5  13   10.82    0.56
   0  -5  13   10.92    0.60
   0   5  13   11.06    0.56
   0  -5  13   11.04    0.51
   0   5 -13    9.72    0.54
   1  -5  13    5.86    0.37
  -1   5  13    5.87    0.40
   1  -5  13    5.64    0.43
  -1   5  13    6.03    0.37
  -1   5  13    5.98    0.38
   1   5 -13    5.19    0.40
   1   5  13    5.44    0.39
  -1  -5  13    5.50    0.43
   1   5  13    5.33    0.37
   1   5  13    6.56    0.43
   1   5  13    5.75    0.39
  -1   5 -13    4.95    0.35
   1  -5 -13    5.33    0.39
  -2   5  13    1.22    0.20
   2   5 -13    0.69    0.17
   2  -5  13    1.26    0.21
   2  -5  13    0.95    0.24
  -2   5  13    0.96    0.20
   2  -5 -13    0.83    0.18
   2   5  13    1.40    0.24
  -2  -5  13    1.27    0.18
   2   5  13    1.15    0.23
   2   5  13    1.46    0.27
  -2   5 -13    1.49    0.22
   2   5  13    0.99    0.18
   3   5 -13    9.18    0.57
   3  -5  13    9.97    0.62
  -3   5  13    9.14    0.56
   3  -5  13    9.66    0.57
   3   5  13    9.90    0.59
   3   5  13    8.81    0.54
   3   5  13    8.78    0.55
   3  -5 -13   10.64    0.56
   3  -5 -13   10.25    0.54
   3  -5 -13    9.76    0.55
   3   5  13   10.67    0.66
  -3  -5  13   10.32    0.48
   4   5 -13    8.15    0.54
   4  -5  13    9.22    0.61
   4  -5  13    8.13    0.57
   4   5  13    8.29    0.64
   4  -5 -13    8.80    0.54
   4  -5 -13    8.21    0.53
   4   5  13    7.68    0.52
   4   5  13    8.44    0.53
   5  -5  13    3.60    0.45
   5   5 -13    3.58    0.43
   5   5  13    4.10    0.46
   5   5  13    4.00    0.45
   5  -5 -13    5.22    0.44
   5  -5 -13    4.35    0.41
   0   6  13    0.26    0.12
   0   6  13    0.24    0.12
   0   6  13    0.12    0.11
   0  -6  13    0.00    0.11
   0  -6  13    0.39    0.11
   0   6 -13    0.26    0.12
   1  -6  13   20.73    0.87
  -1   6  13   21.30    0.92
  -1   6  13   20.02    0.88
   1   6 -13   20.71    0.92
   1  -6  13   21.56    0.96
   1   6  13   21.78    0.93
   1   6  13   20.61    0.90
  -1   6 -13   21.44    0.88
  -1  -6  13   20.16    0.96
   1   6  13   20.26    0.92
   1   6  13   19.52    0.86
  -2   6  13    1.47    0.22
   2  -6  13    1.99    0.31
  -2   6  13    1.91    0.28
   2   6 -13    1.50    0.26
   2  -6  13    1.68    0.26
   2   6  13    1.36    0.22
   2   6  13    1.71    0.25
   2  -6 -13    1.30    0.22
   2   6  13    2.00    0.31
  -2   6 -13    1.67    0.23
   2   6  13    1.74    0.28
   3  -6  13   10.66    0.65
  -3   6  13   11.39    0.65
   3  -6  13   10.64    0.63
   3   6 -13   10.90    0.64
  -3   6  13   11.34    0.58
   3  -6 -13   11.85    0.62
   3   6  13   10.11    0.59
   3   6  13   11.42    0.63
   3   6  13   11.44    0.70
   3  -6 -13   10.96    0.60
   3   6  13   10.13    0.66
   4  -6  13    9.37    0.61
   4   6 -13    9.47    0.61
   4   6  13    9.39    0.58
   4  -6 -13   10.98    0.62
   4   6  13    8.80    0.67
   4  -6 -13    9.05    0.59
   0   7  13   41.79    1.61
   0   7  13   41.92    1.60
   0   7 -13   43.88    1.61
   0  -7  13   43.40    1.66
   0  -7  13   44.80    1.52
   1   7 -13   14.28    0.73
  -1   7  13   13.99    0.70
  -1   7  13   14.20    0.73
   1  -7  13   14.01    0.68
   1  -7  13   15.55    0.77
   1   7  13   13.90    0.72
  -1   7 -13   15.01    0.70
   1   7  13   14.62    0.73
   1   7  13   14.78    0.74
  -1  -7  13   13.75    0.77
  -2   7  13    6.11    0.45
   2  -7  13    7.24    0.49
   2   7 -13    6.31    0.46
   2  -7  13    6.02    0.44
  -2   7  13    6.02    0.42
   2  -7 -13    6.61    0.44
  -2   7 -13    7.47    0.45
   2   7  13    6.41    0.49
   2   7  13    6.39    0.47
   2   7  13    6.05    0.44
   2   7  13    6.93    0.47
   3   7 -13    3.81    0.44
   3  -7  13    3.78    0.37
  -3   7  13    3.62    0.33
   3  -7 -13    4.21    0.36
   3   7  13    3.38    0.43
   3  -7 -13    2.80    0.34
   3   7  13    3.59    0.39
   3   7  13    4.13    0.37
   4  -7  13    0.51    0.20
   4   7 -13    0.34    0.16
   4   7  13    0.57    0.22
   4   7  13    0.78    0.22
   4  -7 -13    0.68    0.24
   4  -7 -13    0.55    0.22
   0   8  13    7.12    0.48
   0  -8  13    8.30    0.54
   0   8  13    7.81    0.51
   0   8 -13    7.00    0.48
  -1   8  13    2.87    0.36
   1   8 -13    2.57    0.32
   1  -8  13    2.26    0.28
  -1   8  13    2.60    0.32
   1  -8  13    2.76    0.36
  -1   8 -13    3.05    0.31
   1   8  13    2.60    0.34
  -1  -8  13    2.58    0.36
   1   8  13    2.92    0.35
   1   8  13    2.39    0.32
  -2   8  13    1.51    0.28
  -2   8  13    1.36    0.24
   2  -8  13    1.50    0.25
   2  -8  13    1.68    0.28
   2   8 -13    1.86    0.30
   2   8  13    1.80    0.28
   2   8  13    2.00    0.31
   2   8  13    1.49    0.28
   2   8  13    1.94    0.30
   3   8 -13    0.28    0.16
   3  -8  13    0.06    0.14
   3  -8 -13    0.01    0.13
   3   8  13   -0.16    0.12
   3   8  13    0.23    0.16
   3   8  13    0.29    0.15
   3  -8 -13    0.44    0.22
   4   8 -13    0.58    0.21
   4  -8  13    0.62    0.21
   4  -8 -13    0.66    0.20
   4   8  13    0.72    0.21
   4   8  13    0.92    0.28
   4  -8 -13    0.48    0.24
   4   8  13    0.86    0.22
   0  -9  13    0.77    0.20
   0   9 -13    0.59    0.16
   0   9  13    0.41    0.19
   0   9  13    0.54    0.18
   1  -9  13    9.43    0.60
   1   9 -13    8.81    0.57
  -1   9  13    9.88    0.59
  -1   9  13   10.19    0.62
   1  -9  13    9.27    0.55
   1   9  13    9.19    0.60
  -1  -9  13    8.88    0.61
  -1   9 -13    9.17    0.55
   1   9  13    9.79    0.62
  -2   9  13    6.12    0.46
   2   9 -13    5.49    0.47
   2  -9  13    6.25    0.46
   2   9  13    6.08    0.48
   2   9  13    6.85    0.49
   3  -9  13   17.28    0.89
   3   9 -13   17.26    0.91
   3   9  13   16.83    0.94
   3   9  13   17.09    0.88
   3   9  13   18.00    0.86
   3  -9 -13   17.84    0.87
   0 -10  13   15.98    0.84
   0  10 -13   15.89    0.82
   0  10  13   15.44    0.82
   0  10  13   16.73    0.92
  -1  10  13    2.23    0.33
   1 -10  13    2.11    0.30
   1  10 -13    1.93    0.31
  -1  10 -13    2.22    0.30
   1  10  13    1.99    0.33
  -1 -10  13    2.48    0.37
   2 -10  13    0.19    0.14
   2  10 -13    0.12    0.19
  -2  10  13    0.09    0.13
   2  10  13   -0.17    0.09
   3 -10  13    0.67    0.23
   3  10 -13    0.72    0.23
   0  11 -13    0.67    0.22
   0  11  13    0.44    0.19
   1  11 -13    0.47    0.18
  -1  11  13    0.88    0.23
   1  11  13    1.15    0.27
  -1  11 -13    1.13    0.25
  -1 -11  13    1.20    0.27
   2 -11  13    1.30    0.26
  -2  11  13    0.77    0.23
   2  11 -13    0.29    0.21
   2  11  13    1.40    0.25
   0  12 -13    5.25    0.48
   0  12  13    5.43    0.49
   1  12 -13    5.66    0.50
  -1  12  13    4.65    0.45
   1  12  13    4.14    0.48
   0   0  14    0.66    0.13
   0   0 -14    0.78    0.18
   0   0  14    0.90    0.15
   0   0  14    0.85    0.19
   0   0  14    0.54    0.12
  -1   0  14   10.88    0.48
   1   0 -14   11.67    0.45
  -1   0  14    9.64    0.55
   1   0 -14   10.04    0.55
   1   0  14    9.76    0.51
  -1   0  14   10.72    0.50
   1   0  14    9.98    0.58
   1   0  14    9.94    0.49
  -1   0 -14    9.69    0.53
   1   0  14   10.19    0.48
   2   0  14    6.70    0.43
   2   0  14    7.18    0.50
  -2   0  14    6.21    0.45
   2   0 -14    6.26    0.42
  -2   0 -14    6.35    0.40
   2   0  14    6.82    0.39
   2   0  14    6.99    0.39
  -2   0  14    6.37    0.40
   2   0 -14    7.22    0.36
   3   0 -14    1.97    0.23
   3   0  14    1.70    0.30
   3   0 -14    1.60    0.24
   3   0  14    1.96    0.25
   3   0  14    1.67    0.27
  -3   0  14    1.54    0.23
  -3   0 -14    1.58    0.22
   3   0  14    2.02    0.25
   4   0  14    4.45    0.37
   4   0 -14    5.29    0.35
   4   0 -14    5.17    0.39
   4   0  14    4.20    0.46
   4   0  14    4.63    0.41
   4   0 -14    4.43    0.37
   5   0  14    5.16    0.55
   5   0 -14    4.88    0.41
   5   0  14    4.96    0.44
   5   0 -14    5.41    0.45
   5   0  14    5.48    0.46
   0  -1  14    5.19    0.32
   0  -1  14    4.68    0.38
   0   1 -14    5.00    0.35
   0   1  14    5.24    0.33
   0  -1  14    5.64    0.31
   0   1  14    4.64    0.37
   0  -1  14    5.19    0.30
   0   1  14    4.84    0.32
   0  -1 -14    4.81    0.36
   0   1  14    4.67    0.31
  -1  -1 -14    9.66    0.53
   1   1 -14   10.13    0.54
  -1   1  14    9.49    0.54
  -1   1  14   10.78    0.48
   1  -1  14    8.85    0.56
  -1   1  14   10.12    0.50
   1  -1  14    9.75    0.51
   1  -1  14   10.97    0.47
   1  -1  14    9.78    0.46
  -1  -1  14   10.23    0.45
   1  -1 -14    9.13    0.51
   1  -1 -14   10.31    0.45
  -1  -1  14    9.38    0.46
   1   1  14    9.65    0.48
   1   1  14   10.55    0.52
   1   1  14    9.46    0.56
   1   1  14    9.82    0.49
  -1  -1  14    9.44    0.56
  -1   1 -14    9.48    0.51
  -2  -1 -14    6.49    0.41
  -2   1  14    7.08    0.46
   2   1 -14    6.53    0.43
   2  -1  14    7.15    0.38
   2   1 -14    7.14    0.35
  -2   1  14    7.05    0.42
   2  -1  14    6.60    0.49
   2  -1  14    6.69    0.38
   2  -1  14    6.64    0.42
  -2   1 -14    6.25    0.39
  -2  -1  14    6.83    0.40
   2   1  14    6.73    0.49
   2  -1 -14    6.49    0.37
   2  -1 -14    7.24    0.44
   2   1  14    6.55    0.42
  -2  -1  14    6.39    0.45
   2   1  14    7.43    0.42
   2   1  14    6.47    0.39
  -3   1  14   13.96    0.69
   3  -1  14   13.08    0.76
   3  -1  14   14.87    0.65
   3   1 -14   14.87    0.67
  -3   1  14   14.40    0.74
   3  -1  14   14.42    0.66
   3  -1  14   13.81    0.71
   3   1 -14   14.33    0.72
  -3  -1 -14   13.59    0.66
   3   1 -14   13.70    0.69
   3  -1 -14   13.92    0.69
   3  -1 -14   14.86    0.64
   3   1  14   13.78    0.78
   3   1  14   13.84    0.66
   3   1  14   14.22    0.68
  -3   1 -14   13.43    0.63
   3   1  14   14.06    0.71
  -3  -1  14   13.74    0.66
   4  -1  14    9.25    0.66
   4  -1  14    9.70    0.54
   4  -1  14    9.02    0.59
   4   1 -14    9.69    0.56
   4   1 -14   10.42    0.58
   4   1  14    9.58    0.61
   4   1  14    9.45    0.67
   4   1  14    9.20    0.55
   4  -1 -14    9.59    0.57
   4  -1 -14   10.84    0.55
   5  -1  14    5.84    0.45
   5   1 -14    5.91    0.47
   5  -1  14    5.08    0.56
   5  -1  14    5.56    0.47
   5  -1 -14    6.65    0.45
   5  -1 -14    6.12    0.50
   5   1  14    5.79    0.56
   5   1  14    6.07    0.48
   5   1  14    7.06    0.52
   0  -2  14   12.83    0.68
   0   2  14   12.91    0.66
   0  -2  14   13.98    0.59
   0   2  14   12.79    0.60
   0   2  14   12.38    0.59
   0   2 -14   12.71    0.63
   0  -2  14   14.15    0.56
   0  -2  14   13.62    0.54
   0  -2 -14   12.69    0.64
  -1   2  14    9.59    0.53
   1   2 -14    9.10    0.52
   1  -2  14    9.74    0.43
   1  -2  14    9.57    0.50
  -1   2  14    9.51    0.50
   1  -2  14   10.17    0.48
   1  -2  14    9.88    0.58
  -1   2  14    9.34    0.46
  -1  -2 -14    8.46    0.50
  -1   2 -14    8.85    0.49
   1   2  14   10.12    0.49
  -1  -2  14    8.80    0.55
  -1  -2  14    8.97    0.43
   1   2  14    8.80    0.49
   1   2  14    9.42    0.49
  -1  -2  14   10.33    0.44
   1   2  14    9.74    0.57
   1  -2 -14    9.17    0.52
  -2   2  14    5.20    0.37
  -2   2  14    5.59    0.32
   2  -2  14    5.58    0.44
  -2  -2 -14    4.82    0.36
  -2   2  14    5.36    0.38
   2   2 -14    5.34    0.38
   2  -2  14    5.36    0.31
   2  -2  14    4.99    0.37
   2   2  14    5.27    0.37
   2   2  14    5.82    0.36
  -2  -2  14    5.19    0.41
   2   2  14    5.08    0.37
   2  -2 -14    5.95    0.40
  -2   2 -14    5.04    0.35
  -2  -2  14    5.47    0.34
   2   2  14    4.72    0.41
   2  -2 -14    5.63    0.33
   3  -2  14    2.34    0.31
  -3  -2 -14    3.30    0.29
   3  -2  14    2.95    0.39
   3  -2  14    3.34    0.27
   3   2 -14    3.15    0.30
  -3   2  14    3.26    0.31
  -3   2  14    3.07    0.31
   3   2 -14    3.11    0.28
   3   2  14    3.12    0.37
  -3  -2  14    2.90    0.27
   3   2  14    3.21    0.43
  -3   2 -14    3.44    0.29
   3  -2 -14    3.32    0.29
   3   2  14    2.23    0.29
   3   2  14    2.57    0.30
   4   2 -14    4.97    0.41
   4  -2  14    5.76    0.43
   4  -2  14    5.89    0.51
   4   2 -14    5.15    0.42
   4  -2  14    5.07    0.45
   4   2  14    6.21    0.54
   4   2  14    6.15    0.45
   4  -2 -14    5.07    0.41
   4   2  14    5.87    0.43
   4  -2 -14    4.82    0.44
   5  -2  14    0.74    0.21
   5  -2  14    0.02    0.21
   5   2 -14    1.41    0.25
   5  -2 -14    0.96    0.20
   5   2  14    1.31    0.26
   5   2  14    0.66    0.26
   5  -2 -14    1.07    0.25
   0  -3 -14    1.65    0.25
   0  -3  14    1.74    0.27
   0  -3  14    1.60    0.19
   0   3  14    1.84    0.26
   0   3  14    1.27    0.20
   0   3  14    1.43    0.20
   0  -3  14    1.55    0.14
   0   3 -14    1.53    0.22
  -1   3  14   13.82    0.65
  -1  -3 -14   13.25    0.66
   1  -3  14   14.18    0.52
   1   3 -14   13.36    0.66
   1  -3  14   13.19    0.63
  -1   3  14   13.13    0.61
  -1   3  14   13.77    0.66
   1  -3  14   12.69    0.70
  -1   3 -14   13.09    0.64
  -1  -3  14   14.18    0.54
   1   3  14   14.00    0.63
   1   3  14   12.40    0.62
   1  -3 -14   12.42    0.65
   1   3  14   12.64    0.63
  -1  -3  14   13.30    0.70
   1   3  14   13.16    0.69
   2  -3  14    8.18    0.49
  -2   3  14    8.57    0.43
   2  -3  14    8.29    0.55
   2   3 -14    7.52    0.48
   2  -3  14    8.32    0.38
  -2   3  14    9.09    0.49
  -2   3  14    7.87    0.49
  -2  -3  14    8.12    0.41
   2  -3 -14    8.13    0.48
   2   3  14    7.66    0.45
   2   3  14    7.92    0.48
   2  -3 -14    8.11    0.43
   2   3  14    7.78    0.47
   2   3  14    7.76    0.53
  -2   3 -14    7.43    0.44
   3  -3  14    0.68    0.22
   3  -3  14    1.34    0.23
  -3   3  14    1.26    0.23
   3  -3  14    1.08    0.16
   3   3 -14    1.34    0.21
   3   3 -14    0.84    0.19
  -3   3  14    1.27    0.25
   3   3  14    1.18    0.21
   3  -3 -14    1.39    0.21
   3   3  14    0.95    0.21
   3   3  14    0.73    0.19
   3   3  14    1.06    0.26
   3  -3 -14    1.16    0.21
  -3  -3  14    1.22    0.20
   4   3 -14    1.00    0.21
   4  -3  14    0.83    0.26
   4   3 -14    0.79    0.21
   4  -3  14    0.75    0.17
   4  -3  14    0.56    0.19
   4  -3 -14    0.84    0.22
   4   3  14    0.89    0.20
   4   3  14    0.51    0.16
   4  -3 -14    0.50    0.16
   4   3  14    0.61    0.24
   5  -3  14    0.32    0.19
   5   3 -14    0.40    0.18
   5  -3  14    0.38    0.24
   5   3  14    0.27    0.17
   5  -3 -14   -0.01    0.21
   5   3  14    0.42    0.38
   0   4 -14    0.09    0.08
   0   4  14    0.17    0.12
   0  -4  14    0.25    0.13
   0   4  14    0.04    0.10
   0  -4  14    0.28    0.10
   0   4  14    0.12    0.09
   0  -4 -14    0.15    0.11
   1  -4  14    2.94    0.26
  -1   4  14    2.99    0.26
  -1   4  14    2.78    0.32
   1   4 -14    2.15    0.28
   1  -4  14    2.54    0.33
  -1   4  14    2.83    0.28
   1   4  14    2.97    0.27
  -1  -4  14    2.74    0.17
   1  -4 -14    2.63    0.31
   1   4  14    2.39    0.31
  -1  -4  14    2.60    0.34
  -1   4 -14    2.48    0.24
   1   4  14    2.81    0.28
   1   4  14    2.49    0.29
   2   4 -14    1.13    0.22
   2  -4  14    1.20    0.25
   2  -4  14    1.53    0.24
  -2   4  14    1.59    0.23
  -2   4  14    1.39    0.20
  -2   4  14    1.62    0.25
   2   4  14    1.74    0.26
  -2   4 -14    1.69    0.22
   2   4  14    1.64    0.29
   2   4  14    1.20    0.22
   2  -4 -14    1.40    0.21
  -2  -4  14    1.56    0.18
   2   4  14    1.52    0.23
   2  -4 -14    1.56    0.24
   3  -4  14   -0.04    0.09
   3  -4  14   -0.10    0.14
  -3   4  14    0.11    0.12
   3   4 -14    0.09    0.11
   3  -4 -14    0.13    0.12
   3   4  14    0.26    0.16
   3   4  14    0.15    0.11
   3   4  14    0.14    0.14
   3   4  14   -0.01    0.11
   3  -4 -14    0.06    0.10
  -3  -4  14    0.19    0.11
   4   4 -14    3.61    0.35
   4   4 -14    3.65    0.36
   4  -4  14    3.53    0.42
   4  -4  14    4.24    0.45
   4   4  14    3.26    0.47
   4   4  14    3.53    0.39
   4  -4 -14    3.17    0.36
   4   4  14    3.88    0.36
   4  -4 -14    3.24    0.40
   5  -4  14    2.20    0.35
   5  -4  14    1.63    0.42
   5   4 -14    2.51    0.34
   5  -4 -14    2.00    0.34
   5   4  14    1.88    0.33
   0   5 -14    1.94    0.26
   0   5  14    2.08    0.27
   0  -5  14    2.19    0.31
   0   5  14    1.75    0.25
   0   5  14    2.14    0.28
   0  -5  14    2.28    0.25
  -1   5  14    4.65    0.37
   1  -5  14    5.08    0.35
   1  -5  14    5.19    0.42
  -1   5  14    4.61    0.34
   1   5 -14    4.46    0.38
  -1   5  14    5.00    0.36
   1  -5 -14    4.80    0.37
  -1  -5  14    4.92    0.41
   1   5  14    4.67    0.37
   1   5  14    5.69    0.42
   1   5  14    4.41    0.35
  -1   5 -14    4.23    0.33
   1   5  14    4.37    0.34
   2  -5  14    1.52    0.25
   2   5 -14    1.36    0.24
  -2   5  14    1.37    0.24
   2  -5  14    1.25    0.27
  -2   5  14    1.44    0.22
   2   5  14    1.61    0.24
   2   5  14    1.58    0.26
   2   5  14    1.60    0.29
  -2   5 -14    1.42    0.22
   2   5  14    0.94    0.20
   2  -5 -14    1.38    0.23
   3  -5  14    1.22    0.25
  -3   5  14    1.21    0.37
   3  -5  14    1.23    0.26
   3   5 -14    0.95    0.21
   3  -5 -14    1.33    0.22
   3   5  14    0.78    0.19
  -3  -5  14    1.25    0.19
   3  -5 -14    1.19    0.20
   3   5  14    0.98    0.25
   3   5  14    0.87    0.21
   4  -5  14    1.02    0.25
   4  -5  14    1.28    0.29
   4   5 -14    0.87    0.21
   4   5  14    0.80    0.26
   4   5  14    1.24    0.25
   4   5  14    0.72    0.22
   4  -5 -14    1.05    0.22
   0  -6  14    0.96    0.16
   0  -6  14    0.72    0.20
   0   6  14    1.26    0.22
   0   6  14    0.70    0.18
   0   6 -14    1.13    0.21
   0   6  14    0.83    0.18
  -1   6  14   11.90    0.65
   1   6 -14   12.14    0.66
  -1   6  14   13.25    0.64
   1  -6  14   12.30    0.62
   1  -6  14   12.17    0.69
   1   6  14   12.18    0.63
  -1  -6  14   12.23    0.71
  -1   6 -14   12.87    0.64
   1   6  14   13.03    0.69
   1   6  14   12.61    0.67
   1   6  14   12.14    0.65
   2  -6  14    3.39    0.33
  -2   6  14    3.19    0.32
   2  -6  14    3.83    0.37
   2   6 -14    3.35    0.34
  -2   6  14    3.64    0.31
   2   6  14    2.95    0.38
  -2   6 -14    3.02    0.28
   2   6  14    2.44    0.33
   2  -6 -14    3.05    0.31
   2   6  14    3.50    0.39
   2   6  14    3.34    0.32
   3   6 -14    4.77    0.41
   3  -6  14    4.50    0.40
   3  -6  14    5.27    0.46
   3   6  14    5.06    0.41
   3   6  14    4.28    0.46
   3  -6 -14    5.03    0.41
   3   6  14    5.06    0.40
   4   6 -14    5.25    0.46
   4  -6  14    5.49    0.47
   4  -6 -14    4.69    0.43
   4   6  14    4.63    0.48
   4   6  14    4.79    0.42
   4   6  14    5.20    0.43
   0   7  14    3.69    0.34
   0   7 -14    3.50    0.33
   0  -7  14    3.44    0.34
   0   7  14    3.53    0.34
   1   7 -14    1.84    0.28
  -1   7  14    2.44    0.31
   1  -7  14    2.05    0.26
   1  -7  14    1.77    0.30
  -1   7  14    1.87    0.28
   1   7  14    1.44    0.24
  -1  -7  14    2.23    0.36
   1   7  14    1.56    0.26
  -1   7 -14    1.84    0.25
   1   7  14    1.45    0.25
   2  -7  14    6.41    0.45
  -2   7  14    6.17    0.43
  -2   7  14    6.13    0.48
   2   7 -14    6.06    0.47
   2  -7  14    6.26    0.49
   2   7  14    5.90    0.47
  -2   7 -14    6.68    0.44
   2   7  14    6.29    0.46
   2  -7 -14    6.30    0.44
   2   7  14    5.88    0.44
   2   7  14    6.45    0.51
   3  -7  14    4.85    0.43
   3   7 -14    5.18    0.44
  -3   7  14    4.74    0.39
   3   7  14    4.44    0.41
   3   7  14    5.75    0.50
   3  -7 -14    4.54    0.41
   3   7  14    5.10    0.42
   4  -7  14    0.42    0.19
   4   7 -14    0.31    0.17
   4   7  14    0.54    0.22
   4  -7 -14    0.56    0.21
   4   7  14    0.63    0.26
   0   8  14    1.27    0.25
   0   8 -14    1.80    0.27
   0   8  14    1.80    0.28
   0  -8  14    1.54    0.29
   1   8 -14    0.44    0.16
   1  -8  14    0.67    0.18
  -1   8  14    0.25    0.14
  -1   8  14    0.07    0.12
   1  -8  14    0.12    0.11
  -1  -8  14    0.17    0.15
   1   8  14    0.08    0.14
  -1   8 -14    0.15    0.14
   1   8  14    0.22    0.14
   2  -8  14    4.35    0.38
  -2   8  14    4.33    0.37
   2   8 -14    3.75    0.38
   2  -8  14    4.33    0.41
   2   8  14    3.78    0.43
   2   8  14    4.30    0.40
   2  -8 -14    4.27    0.37
   2   8  14    4.78    0.40
   3   8 -14    0.20    0.14
   3  -8  14    0.17    0.15
   3   8  14   -0.34    0.10
   3   8  14    0.30    0.21
   3   8  14    0.04    0.14
   3  -8 -14    0.39    0.17
   4   8 -14    0.44    0.22
   4  -8  14    1.25    0.28
   0   9 -14    0.39    0.14
   0  -9  14    0.48    0.18
   0   9  14    0.40    0.17
   1   9 -14    8.38    0.57
   1  -9  14    9.61    0.62
   1  -9  14   10.23    0.57
  -1   9  14    9.85    0.60
   1   9  14   10.23    0.64
  -1  -9  14   10.59    0.68
  -1   9 -14   10.37    0.61
  -2   9  14    7.21    0.52
   2   9 -14    7.12    0.55
   2  -9  14    7.68    0.52
   2   9  14    7.85    0.56
   3  -9  14    3.23    0.43
   3   9 -14    3.57    0.46
   3   9  14    3.10    0.37
   3   9  14    3.70    0.47
   3  -9 -14    2.81    0.37
   3   9  14    2.92    0.39
   0  10  14    0.79    0.22
   0  10 -14    0.73    0.21
   0 -10  14    1.11    0.24
  -1  10  14   11.40    0.69
   1  10 -14   11.79    0.71
   1  10  14   11.61    0.73
  -1 -10  14   12.55    0.77
  -1  10 -14   13.26    0.71
  -2  10  14    0.87    0.22
   2 -10  14    1.30    0.28
   2  10 -14    0.54    0.23
   2  10  14    0.87    0.22
   0  11  14    0.09    0.14
   0  11 -14    0.09    0.14
  -1  11  14    1.52    0.30
   1  11 -14    1.10    0.27
  -1  11 -14    1.51    0.30
   1  11  14    1.16    0.28
  -1 -11  14    1.23    0.27
   0   0  15    0.04    0.08
   0   0 -15   -0.01    0.08
   0   0 -15    0.03    0.05
   0   0  15   -0.12    0.07
   0   0  15   -0.09    0.10
  -1   0  15    5.22    0.33
  -1   0  15    4.31    0.37
   1   0 -15    5.55    0.29
  -1   0  15    4.95    0.31
  -1   0 -15    4.61    0.35
   1   0  15    4.85    0.35
   1   0 -15    5.33    0.38
   1   0  15    4.93    0.41
   1   0  15    5.05    0.32
   1   0  15    5.03    0.33
  -2   0 -15   21.00    0.93
   2   0  15   22.05    0.89
  -2   0  15   22.06    0.99
   2   0 -15   22.41    0.97
   2   0  15   22.56    0.96
   2   0 -15   23.49    0.85
  -2   0  15   23.32    0.92
   2   0  15   21.21    1.02
   2   0  15   22.64    0.90
   3   0  15    6.95    0.43
   3   0  15    6.88    0.55
   3   0  15    6.44    0.41
  -3   0  15    6.77    0.44
   3   0  15    6.91    0.47
   3   0 -15    7.33    0.40
   3   0 -15    6.64    0.45
  -3   0  15    5.10    0.46
  -3   0 -15    6.76    0.43
   4   0 -15    5.90    0.44
   4   0 -15    5.84    0.43
   4   0  15    5.36    0.52
   4   0  15    5.44    0.45
   4   0  15    5.59    0.42
   5   0  15    1.69    0.47
   5   0  15    2.21    0.35
   5   0  15    2.09    0.33
   0   1  15   51.01    1.87
   0  -1  15   52.96    1.76
   0   1 -15   49.00    1.82
   0  -1  15   55.92    1.75
   0  -1 -15   51.56    1.85
   0   1  15   51.06    1.77
   0  -1  15   50.90    1.88
   0   1  15   49.58    1.76
   0  -1  15   51.40    1.72
   1  -1  15   10.84    0.55
  -1   1  15   10.47    0.50
  -1   1  15    9.88    0.57
   1  -1  15   10.81    0.50
  -1   1  15   10.52    0.53
   1   1 -15   10.00    0.56
  -1  -1 -15    9.70    0.55
   1  -1  15   10.41    0.61
   1  -1  15   10.57    0.49
   1  -1 -15   11.33    0.48
  -1   1 -15   10.31    0.56
   1   1  15   11.07    0.53
  -1  -1  15   10.06    0.49
   1   1  15    9.41    0.59
  -1  -1  15   11.38    0.49
   1   1  15   10.06    0.51
  -1  -1  15    9.90    0.58
   1   1  15    9.81    0.53
   1  -1 -15   10.15    0.56
   2   1 -15    7.63    0.49
   2  -1  15    7.71    0.55
  -2  -1 -15    7.66    0.46
   2  -1  15    7.02    0.46
   2  -1  15    8.24    0.43
   2  -1  15    8.29    0.43
  -2   1  15    7.29    0.49
  -2   1  15    8.10    0.46
   2   1  15    7.55    0.54
  -2  -1  15    7.63    0.51
   2   1  15    7.42    0.44
   2   1  15    8.01    0.44
   2  -1 -15    7.62    0.48
   2   1  15    7.18    0.46
  -2   1 -15    7.45    0.45
   2  -1 -15    7.72    0.41
  -2  -1  15    7.98    0.44
  -3   1  15    4.75    0.37
  -3  -1 -15    4.83    0.36
   3  -1  15    5.00    0.35
   3  -1  15    5.01    0.35
   3  -1  15    4.56    0.38
   3   1 -15    4.54    0.38
   3  -1  15    4.70    0.44
  -3   1  15    4.87    0.41
  -3   1 -15    4.60    0.34
   3  -1 -15    5.80    0.41
   3  -1 -15    4.86    0.34
   3   1  15    4.99    0.48
   3   1  15    5.18    0.40
   3   1  15    4.54    0.36
   3   1  15    4.59    0.36
  -3  -1  15    4.63    0.37
   4  -1  15    0.82    0.27
   4  -1  15    1.49    0.25
   4   1 -15    1.28    0.25
   4  -1  15    0.83    0.23
  -4   1  15    1.31    0.26
   4   1  15    0.93    0.28
   4   1  15    0.60    0.20
   4  -1 -15    1.08    0.20
   4   1  15    1.20    0.25
   5  -1  15    0.87    0.22
   5  -1  15    0.01    0.22
   5  -1  15    0.39    0.18
   5   1  15    0.23    0.17
   5   1  15    0.44    0.20
   0   2  15    4.51    0.37
   0  -2  15    4.24    0.38
   0   2 -15    3.93    0.33
   0  -2  15    4.14    0.26
   0   2  15    4.14    0.31
   0   2  15    4.27    0.31
   0  -2 -15    4.23    0.34
   0  -2  15    4.21    0.29
  -1  -2 -15    5.53    0.40
  -1   2  15    6.50    0.38
  -1   2  15    6.36    0.40
   1  -2  15    5.96    0.46
   1  -2  15    5.84    0.38
   1  -2  15    5.78    0.32
  -1   2  15    6.63    0.44
   1   2 -15    6.11    0.42
   1   2  15    5.71    0.37
   1   2  15    6.14    0.46
   1   2  15    5.80    0.38
  -1  -2  15    5.79    0.33
   1   2  15    5.76    0.37
  -1   2 -15    5.32    0.38
  -1  -2  15    5.76    0.43
   1  -2 -15    5.20    0.39
  -2   2  15    1.68    0.24
   2   2 -15    2.16    0.29
   2  -2  15    1.73    0.30
   2  -2  15    2.01    0.27
  -2   2  15    1.44    0.26
  -2  -2 -15    1.72    0.25
   2  -2  15    2.22    0.20
   2  -2 -15    2.23    0.30
   2   2  15    1.84    0.26
  -2  -2  15    1.87    0.29
  -2  -2  15    2.10    0.24
  -2   2 -15    1.94    0.26
   2  -2 -15    2.14    0.24
   2   2  15    2.16    0.34
   2   2  15    2.28    0.28
   2   2  15    1.64    0.24
   3  -2  15    0.13    0.10
  -3   2  15    0.08    0.11
   3  -2  15    0.25    0.15
  -3   2  15    0.16    0.12
   3   2 -15    0.23    0.14
  -3  -2 -15    0.23    0.12
   3  -2  15   -0.01    0.11
   3   2  15    0.01    0.11
   3   2  15    0.12    0.18
   3   2  15    0.21    0.13
   3  -2 -15    0.05    0.09
  -3  -2  15   -0.05    0.11
   3  -2 -15    0.17    0.12
   3   2  15    0.26    0.12
  -3   2 -15    0.07    0.11
   4   2 -15    0.52    0.19
   4  -2  15    0.74    0.22
   4  -2  15    0.58    0.23
   4   2  15    0.52    0.25
   4   2  15    0.56    0.21
   4   2  15    0.27    0.16
   4  -2 -15    0.86    0.21
   5  -2  15    7.28    0.56
   5  -2  15    6.79    0.63
   5   2  15    6.62    0.59
   5  -2 -15    7.07    0.49
   5   2  15    5.87    0.49
   0  -3  15    0.62    0.14
   0  -3  15    0.77    0.12
   0   3  15    0.62    0.16
   0   3  15    0.74    0.16
   0   3  15    0.75    0.19
   0  -3  15    0.54    0.18
   0   3 -15    0.73    0.17
   0  -3 -15    0.81    0.19
  -1  -3 -15    7.73    0.50
  -1   3  15    8.54    0.46
   1  -3  15    8.34    0.56
   1  -3  15    8.55    0.47
   1   3 -15    7.46    0.48
   1  -3  15    8.75    0.37
  -1   3  15    7.69    0.47
  -1   3  15    7.78    0.49
   1  -3 -15    8.10    0.49
   1   3  15    7.89    0.47
  -1  -3  15    8.05    0.37
   1   3  15    7.47    0.52
  -1   3 -15    8.08    0.47
  -1  -3  15    8.18    0.55
   1   3  15    7.89    0.45
   1   3  15    8.03    0.48
   2  -3  15    3.42    0.38
  -2   3  15    3.56    0.32
   2  -3  15    4.35    0.26
  -2  -3 -15    3.61    0.33
   2   3 -15    3.29    0.33
  -2   3  15    4.44    0.30
  -2   3  15    3.32    0.33
   2  -3  15    3.68    0.33
  -2  -3  15    4.46    0.28
   2  -3 -15    3.84    0.29
   2   3  15    3.48    0.32
   2  -3 -15    3.37    0.32
   2   3  15    3.56    0.32
   2   3  15    3.74    0.31
  -2  -3  15    2.65    0.37
   2   3  15    3.64    0.38
  -2   3 -15    3.31    0.30
   3  -3  15    2.16    0.30
   3  -3  15    3.52    0.46
   3  -3  15    2.80    0.23
   3   3 -15    2.44    0.32
   3   3  15    2.51    0.33
   3  -3 -15    2.47    0.31
   3   3  15    2.37    0.30
  -3  -3  15    2.57    0.28
   3   3  15    2.19    0.37
   4   3 -15   17.71    0.87
   4  -3  15   17.08    0.89
  -4  -3 -15   17.10    0.83
   4  -3  15   17.81    0.95
   4   3  15   17.28    0.87
   4   3  15   17.96    0.85
   4   3  15   16.77    0.97
   5  -3  15    0.65    0.21
   5  -3  15    0.41    0.25
   0   4  15    1.44    0.24
   0   4  15    1.36    0.22
   0  -4  15    1.45    0.20
   0   4 -15    1.45    0.23
   0   4  15    1.10    0.21
   0  -4 -15    1.57    0.25
   0  -4  15    1.26    0.25
   1  -4  15    2.27    0.35
  -1   4  15    1.77    0.26
   1   4 -15    1.39    0.25
  -1   4  15    1.96    0.25
  -1   4  15    1.90    0.26
   1  -4  15    1.98    0.25
   1   4  15    1.93    0.27
   1  -4 -15    1.42    0.23
  -1  -4  15    1.77    0.30
  -1   4 -15    1.58    0.23
   1   4  15    2.35    0.33
   1   4  15    1.78    0.24
   1   4  15    2.10    0.29
   2   4 -15    3.15    0.32
  -2   4  15    3.02    0.31
   2  -4  15    3.27    0.42
   2  -4  15    3.60    0.38
  -2   4  15    2.80    0.26
  -2   4  15    3.38    0.31
  -2  -4  15    3.22    0.23
  -2  -4  15    2.48    0.36
   2   4  15    2.57    0.31
   2  -4 -15    3.16    0.31
   2  -4 -15    3.12    0.28
  -2   4 -15    3.47    0.29
   2   4  15    2.37    0.31
   2   4  15    2.37    0.34
   2   4  15    2.48    0.29
   3   4 -15    1.47    0.27
   3  -4  15    1.39    0.25
   3  -4  15    1.36    0.30
  -3  -4  15    1.66    0.22
   3  -4 -15    1.60    0.26
   3   4  15    1.73    0.27
   3  -4 -15    1.22    0.22
   3   4  15    1.49    0.31
   3   4  15    1.41    0.25
   4   4 -15    0.75    0.21
   4  -4  15    0.35    0.23
   4  -4  15    0.19    0.14
   4   4  15    0.50    0.18
   4   4  15    0.07    0.16
   4  -4 -15    0.69    0.27
   4   4  15    0.61    0.20
   0   5 -15    0.01    0.07
   0   5  15    0.07    0.10
   0   5  15   -0.05    0.07
   0  -5  15    0.01    0.10
   0   5  15   -0.02    0.10
   0  -5  15    0.00    0.07
   1  -5  15    3.80    0.32
   1   5 -15    3.84    0.36
  -1   5  15    3.66    0.34
   1  -5  15    3.82    0.39
  -1   5  15    3.89    0.32
  -1   5  15    4.19    0.34
   1   5  15    4.12    0.38
   1   5  15    3.33    0.33
   1  -5 -15    4.19    0.36
   1   5  15    4.22    0.34
  -1   5 -15    4.13    0.33
  -1  -5  15    4.17    0.39
   1   5  15    3.85    0.34
   2  -5  15   12.40    0.66
   2   5 -15   11.81    0.67
  -2   5  15   12.87    0.68
   2  -5  15   11.88    0.71
  -2   5  15   12.60    0.62
   2   5  15   12.60    0.73
  -2  -5  15   12.03    0.73
   2   5  15   12.44    0.65
   2  -5 -15   13.79    0.69
   2   5  15   11.74    0.67
  -2   5 -15   13.97    0.65
   2   5  15   11.16    0.65
   3  -5  15    7.62    0.59
   3   5 -15    7.94    0.54
   3  -5  15    7.97    0.54
   3   5  15    8.13    0.52
   3   5  15    7.82    0.53
   3   5  15    7.63    0.59
   3  -5 -15    8.60    0.53
   3  -5 -15    8.44    0.51
   4  -5  15    5.48    0.51
   4   5 -15    4.18    0.42
   4  -5  15    4.75    0.45
   4   5  15    4.26    0.47
   4   5  15    4.25    0.47
   4  -5 -15    4.75    0.42
   4   5  15    4.46    0.41
   0  -6  15   13.52    0.75
   0   6  15   12.85    0.69
   0   6  15   14.05    0.70
   0   6 -15   13.47    0.70
   0   6  15   15.22    0.71
   1   6 -15    8.58    0.56
   1  -6  15    9.00    0.52
   1  -6  15    9.31    0.61
  -1   6  15    9.16    0.53
  -1   6  15    8.75    0.55
  -1   6 -15    9.38    0.55
   1   6  15    9.45    0.56
  -1  -6  15    9.85    0.63
   1  -6 -15    9.37    0.57
   1   6  15    9.93    0.58
   1   6  15    8.72    0.58
   2   6 -15    3.05    0.38
  -2   6  15    3.42    0.31
   2  -6  15    3.44    0.38
   2  -6  15    3.43    0.38
   2  -6 -15    2.85    0.35
   2   6  15    3.05    0.37
   2   6  15    3.36    0.43
  -2   6 -15    3.74    0.31
   2   6  15    3.50    0.32
   3  -6  15    7.71    0.54
   3  -6  15    7.56    0.58
   3   6 -15    7.57    0.54
   3  -6 -15    6.90    0.48
   3   6  15    6.84    0.51
   3   6  15    7.16    0.49
   3   6  15    7.90    0.60
   4   6 -15    8.36    0.59
   4  -6  15    7.70    0.58
   4   6  15    7.62    0.55
   4   6  15    7.76    0.64
   4  -6 -15    8.26    0.55
   4   6  15    8.88    0.60
   0   7 -15    3.84    0.36
   0   7  15    3.48    0.34
   0   7  15    4.14    0.37
   0  -7  15    3.49    0.37
   1  -7  15    0.36    0.14
  -1   7  15    0.38    0.15
   1  -7  15    0.33    0.20
  -1   7  15    0.33    0.15
   1   7 -15    0.33    0.16
  -1  -7  15    0.38    0.17
   1   7  15    0.43    0.16
  -1   7 -15    0.33    0.15
   1   7  15    0.22    0.14
   1   7  15    0.29    0.16
   2   7 -15    1.30    0.26
  -2   7  15    1.70    0.27
   2  -7  15    2.38    0.31
   2  -7  15    1.92    0.34
   2   7  15    2.35    0.35
   2   7  15    1.95    0.33
  -2   7 -15    2.29    0.30
   2   7  15    1.50    0.26
   2  -7 -15    1.65    0.27
   3  -7  15   -0.04    0.12
   3   7 -15    0.29    0.18
   3   7  15    0.17    0.14
   3   7  15    0.08    0.11
   3   7  15    0.44    0.21
   3  -7 -15    0.19    0.16
   4   7 -15    3.06    0.41
   4  -7  15    2.69    0.38
   4  -7 -15    2.99    0.38
   4   7  15    3.07    0.40
   0  -8  15    0.08    0.13
   0   8  15   -0.03    0.10
   0   8 -15    0.19    0.10
   1  -8  15    0.92    0.26
   1  -8  15    1.77    0.26
  -1   8  15    1.31    0.24
   1   8 -15    1.82    0.29
  -1  -8  15    1.92    0.36
   1   8  15    2.06    0.32
  -1   8 -15    1.66    0.28
   2  -8  15    2.65    0.34
   2  -8  15    2.28    0.36
   2   8 -15    2.08    0.34
  -2   8  15    2.04    0.31
   2   8  15    2.26    0.35
   2   8  15    1.65    0.28
   2  -8 -15    2.61    0.35
   2   8  15    2.01    0.34
  -3   8  15    9.49    0.64
   3   8 -15    9.52    0.64
   3  -8  15    9.13    0.62
   3   8  15   10.63    0.66
   3  -8 -15   10.00    0.62
   3   8  15   10.46    0.64
   3   8  15    9.12    0.68
   0   9  15    3.19    0.40
   0   9 -15    3.27    0.33
   0  -9  15    2.88    0.40
   1   9 -15    0.48    0.17
  -1   9  15    0.41    0.16
   1  -9  15    0.28    0.19
  -1   9 -15    0.11    0.15
  -1  -9  15    0.35    0.20
   1   9  15    0.61    0.20
   2   9 -15    3.58    0.45
  -2   9  15    3.54    0.40
   2  -9  15    3.42    0.39
   2   9  15    3.19    0.41
   2  -9 -15    3.32    0.40
   3  -9  15    0.90    0.26
   3   9 -15    0.95    0.27
   3   9  15    0.82    0.23
   3  -9 -15    0.91    0.25
   3   9  15    0.78    0.19
   3   9  15    0.95    0.26
   0 -10  15    2.57    0.38
   0  10 -15    2.98    0.37
   0  10  15    2.54    0.35
   1  10 -15    6.27    0.52
  -1  10  15    7.14    0.54
  -1  10 -15    4.90    0.43
  -1 -10  15    6.05    0.53
   1  10  15    6.14    0.51
   2 -10  15    9.62    0.63
   2  10 -15    9.53    0.67
  -2  10  15   10.55    0.66
  -2 -10  15    9.25    0.72
   2  10  15    9.85    0.66
   0  11 -15   -0.11    0.14
   0  11  15    0.05    0.13
  -1  11  15    0.42    0.18
   1  11 -15    0.24    0.17
  -1  11 -15   -0.08    0.17
   1  11  15   -0.17    0.18
  -1 -11  15    0.25    0.16
   0   0  16    0.40    0.16
   0   0  16    0.27    0.10
   0   0  16    0.37    0.12
   0   0 -16    0.39    0.15
   1   0 -16    0.24    0.12
   1   0  16    0.31    0.13
   1   0  16    0.31    0.15
  -1   0 -16    0.24    0.12
  -1   0  16    0.21    0.11
   1   0  16    0.00    0.08
  -1   0  16    0.15    0.12
  -1   0  16    0.08    0.08
   1   0  16    0.12    0.10
  -2   0  16    0.11    0.13
   2   0  16    0.02    0.09
   2   0  16    0.02    0.13
  -2   0  16    0.08    0.10
  -2   0 -16   -0.01    0.07
   2   0 -16    0.04    0.10
   2   0  16    0.02    0.09
   2   0  16    0.08    0.11
   3   0  16   19.17    0.82
   3   0  16   18.18    0.82
   3   0 -16   19.04    0.88
   3   0  16   18.07    0.96
  -3   0  16   17.38    0.90
  -3   0 -16   18.31    0.83
   3   0  16   16.69    0.86
  -4   0  16    2.22    0.35
   4   0  16    1.09    0.31
   4   0  16    1.80    0.31
   4   0  16    2.58    0.33
   4   0 -16    2.22    0.33
   0   1  16    1.23    0.19
   0   1  16    1.06    0.22
   0   1  16    1.23    0.19
   0  -1  16    1.14    0.24
   0  -1  16    1.43    0.20
   0  -1  16    1.19    0.17
   0   1 -16    1.20    0.21
   0  -1 -16    1.35    0.23
  -1   1  16   10.85    0.52
   1  -1  16   10.17    0.55
   1  -1  16   10.77    0.51
   1   1 -16   11.04    0.61
   1  -1  16   11.74    0.53
   1  -1  16    9.95    0.63
  -1   1  16   10.86    0.56
  -1   1  16   10.93    0.62
  -1  -1 -16   10.78    0.59
   1  -1 -16   11.02    0.61
   1   1  16   11.21    0.56
   1  -1 -16   12.42    0.51
  -1  -1  16   10.50    0.63
  -1   1 -16   11.35    0.60
   1   1  16   10.66    0.65
  -1  -1  16   10.87    0.52
   1   1  16   10.86    0.55
   1   1  16   10.33    0.56
   2  -1  16    5.96    0.37
  -2   1  16    5.29    0.38
  -2   1  16    5.82    0.43
   2  -1  16    5.59    0.41
   2   1 -16    5.49    0.42
  -2  -1 -16    5.50    0.40
   2  -1  16    5.75    0.36
   2  -1  16    5.17    0.47
  -2   1 -16    5.42    0.39
   2   1  16    4.87    0.46
   2   1  16    5.83    0.38
   2  -1 -16    5.77    0.34
  -2  -1  16    6.31    0.39
  -2  -1  16    4.59    0.43
   2  -1 -16    5.72    0.42
   2   1  16    5.75    0.42
   2   1  16    5.81    0.39
   3  -1  16    4.81    0.41
   3  -1  16    4.22    0.39
   3  -1  16    4.19    0.43
  -3  -1 -16    4.51    0.36
   3   1 -16    5.06    0.41
   3  -1  16    4.38    0.34
  -3   1  16    4.69    0.42
  -3  -1  16    4.81    0.46
   3   1  16    4.23    0.38
   3   1  16    5.05    0.48
  -3  -1  16    4.88    0.38
  -3   1 -16    4.04    0.33
   3  -1 -16    3.58    0.30
   3   1  16    4.32    0.36
   3  -1 -16    4.06    0.37
  -4   1  16    6.63    0.53
   4  -1  16    7.04    0.54
   4  -1  16    5.47    0.56
   4   1 -16    6.63    0.48
   4   1  16    5.55    0.56
   4   1  16    6.42    0.47
   4   1  16    6.63    0.51
   4  -1 -16    7.43    0.46
   0  -2 -16   31.92    1.32
   0  -2  16   32.60    1.37
   0  -2  16   34.50    1.18
   0   2  16   34.39    1.27
   0  -2  16   36.03    1.25
   0   2  16   33.65    1.27
   0   2 -16   34.29    1.33
   0   2  16   31.77    1.34
  -1  -2 -16    0.03    0.10
   1   2 -16    0.27    0.13
  -1   2  16    0.20    0.10
   1  -2  16    0.27    0.10
  -1   2  16    0.36    0.13
   1  -2  16    0.09    0.14
   1  -2  16    0.03    0.08
  -1   2  16    0.19    0.11
  -1   2 -16    0.07    0.11
   1   2  16    0.25    0.11
   1   2  16    0.06    0.09
  -1  -2  16    0.27    0.15
   1  -2 -16    0.10    0.10
  -1  -2  16    0.22    0.10
   1   2  16    0.04    0.10
   1   2  16    0.08    0.13
   1  -2 -16    0.12    0.09
  -2  -2 -16    0.33    0.12
  -2   2  16    0.42    0.15
  -2   2  16    0.20    0.13
   2  -2  16    0.42    0.11
   2  -2  16    0.17    0.17
   2  -2  16    0.13    0.10
   2   2 -16    0.37    0.14
  -2  -2  16    0.27    0.12
   2   2  16    0.31    0.12
  -2   2 -16    0.11    0.11
   2  -2 -16    0.38    0.15
   2  -2 -16    0.23    0.10
   2   2  16   -0.07    0.13
   2   2  16    0.34    0.13
  -2  -2  16    0.44    0.18
   2   2  16    0.13    0.11
   3  -2  16    1.48    0.21
  -3  -2 -16    1.16    0.24
   3  -2  16    0.98    0.22
   3   2 -16    1.41    0.25
  -3   2  16    1.94    0.29
   3  -2  16    1.62    0.32
   3   2  16    1.58    0.33
   3   2  16    1.35    0.24
   3  -2 -16    1.77    0.24
  -3   2 -16    1.67    0.25
  -3  -2  16    1.30    0.27
  -3  -2  16    1.81    0.25
   3  -2 -16    1.68    0.27
   3   2  16    1.53    0.24
   4  -2  16   14.86    0.90
   4  -2  16   14.73    0.82
   4   2 -16   16.02    0.82
   4   2  16   15.22    0.78
   4   2  16   14.97    0.93
   4  -2 -16   16.55    0.76
   4   2  16   14.97    0.83
   0  -3  16    0.33    0.09
   0  -3  16    0.30    0.11
   0  -3 -16    0.31    0.13
   0   3  16    0.38    0.13
   0   3  16    0.35    0.14
   0  -3  16    0.11    0.14
   0   3  16    0.23    0.16
   0   3 -16    0.27    0.14
  -1   3  16    0.39    0.17
  -1   3  16    0.28    0.12
   1  -3  16    0.51    0.14
  -1  -3 -16    0.91    0.20
   1  -3  16    0.63    0.20
  -1   3  16    0.68    0.18
   1   3 -16    0.37    0.16
  -1  -3  16    0.48    0.19
   1  -3 -16    0.37    0.16
   1   3  16    0.59    0.16
  -1   3 -16    0.38    0.12
   1   3  16    0.50    0.15
   1   3  16    0.27    0.15
  -1  -3  16    0.46    0.10
   1   3  16    0.40    0.14
   2  -3  16    4.18    0.36
  -2   3  16    3.99    0.36
  -2  -3 -16    3.71    0.35
  -2   3  16    4.01    0.35
   2  -3  16    4.05    0.42
   2   3 -16    3.91    0.36
   2   3  16    4.32    0.35
   2  -3 -16    3.93    0.31
   2  -3 -16    3.84    0.35
   2   3  16    3.31    0.32
  -2  -3  16    4.07    0.40
   2   3  16    3.55    0.34
   2   3  16    3.13    0.40
  -2   3 -16    4.30    0.35
  -2  -3  16    4.37    0.29
   3  -3  16    0.36    0.20
   3   3 -16    0.35    0.14
   3  -3  16    0.38    0.15
  -3  -3 -16    0.33    0.15
   3   3  16    0.26    0.13
   3  -3 -16    0.45    0.15
  -3  -3  16    0.52    0.16
   3  -3 -16    0.45    0.17
   3   3  16    0.19    0.21
   3   3  16    0.62    0.19
   4  -3  16    0.76    0.22
   4   3 -16    0.58    0.20
   4  -3  16    1.29    0.33
   4  -3 -16    1.15    0.23
   4   3  16    0.51    0.19
   4   3  16    0.59    0.25
   4   3  16    0.97    0.22
   0  -4  16    0.12    0.15
   0   4  16    0.12    0.10
   0   4 -16    0.00    0.07
   0  -4  16    0.12    0.08
   0   4  16    0.30    0.15
   0   4  16   -0.03    0.09
   0  -4 -16    0.03    0.10
  -1   4  16    0.21    0.13
  -1  -4 -16    0.09    0.12
   1  -4  16   -0.14    0.13
   1  -4  16    0.08    0.10
  -1   4  16    0.01    0.08
   1   4 -16   -0.20    0.10
   1   4  16    0.15    0.14
   1   4  16    0.10    0.11
  -1  -4  16   -0.01    0.13
   1   4  16    0.04    0.10
  -1   4 -16   -0.10    0.07
   1   4  16    0.05    0.10
   1  -4 -16    0.10    0.12
  -2   4  16    1.16    0.19
   2  -4  16    1.13    0.27
   2   4 -16    0.95    0.22
  -2   4  16    0.81    0.22
   2  -4  16    0.80    0.19
   2   4  16    1.04    0.25
   2  -4 -16    1.17    0.22
   2   4  16    1.24    0.27
   2   4  16    1.00    0.21
  -2   4 -16    1.40    0.21
  -2  -4  16    1.41    0.29
   2  -4 -16    1.15    0.23
   2   4  16    0.94    0.20
   3  -4  16    1.71    0.29
   3  -4  16    1.47    0.31
   3   4 -16    1.16    0.25
   3   4  16    1.05    0.23
  -3  -4  16    1.66    0.22
   3  -4 -16    0.92    0.21
   3   4  16    0.60    0.18
   3   4  16    1.52    0.33
   4  -4  16   15.15    0.89
   4   4 -16   15.33    0.83
   4  -4  16   14.67    0.83
   4   4  16   13.96    0.77
   4   4  16   15.06    0.81
   4   4  16   14.96    0.92
   0   5  16    1.70    0.27
   0  -5 -16    2.31    0.31
   0  -5  16    1.35    0.27
   0   5  16    2.22    0.30
   0   5 -16    2.26    0.30
   0   5  16    1.63    0.24
  -1   5  16    5.24    0.41
   1   5 -16    5.51    0.44
  -1   5  16    6.08    0.41
   1  -5  16    5.56    0.48
   1  -5  16    5.50    0.39
  -1   5  16    5.28    0.42
   1  -5 -16    5.07    0.41
   1   5  16    5.54    0.45
   1   5  16    5.24    0.42
  -1   5 -16    5.42    0.39
   1   5  16    4.75    0.39
   1   5  16    5.53    0.40
  -1  -5  16    4.36    0.42
   2  -5  16    0.22    0.14
   2  -5  16    0.72    0.23
   2   5 -16    0.48    0.17
  -2   5  16    0.45    0.15
   2   5  16    0.28    0.15
   2  -5 -16    0.55    0.17
   2  -5 -16    0.34    0.16
  -2  -5  16    0.51    0.20
  -2   5 -16    0.64    0.16
   2   5  16    0.41    0.16
   2   5  16    0.60    0.20
   3  -5  16    6.77    0.51
   3  -5  16    6.80    0.57
   3   5 -16    6.78    0.51
   3  -5 -16    6.81    0.48
   3  -5 -16    6.46    0.45
   3   5  16    5.83    0.54
   3   5  16    6.39    0.47
   3   5  16    6.86    0.50
   4  -5  16    2.76    0.39
   4  -5  16    2.66    0.41
   4   5 -16    2.53    0.38
   4   5  16    2.11    0.44
   4   5  16    2.75    0.38
   4   5  16    2.43    0.36
   0   6  16   19.29    0.89
   0   6  16   19.50    0.93
   0   6  16   19.81    0.90
   0   6 -16   18.58    0.90
   0  -6  16   19.40    0.96
  -1   6  16    4.03    0.35
   1  -6  16    3.58    0.44
   1  -6  16    3.67    0.33
   1   6 -16    3.37    0.39
   1   6  16    3.22    0.37
   1   6  16    3.73    0.38
  -1  -6  16    3.41    0.38
  -1   6 -16    3.39    0.32
   1  -6 -16    3.57    0.36
   2  -6  16    1.15    0.24
  -2   6  16    1.18    0.21
   2  -6  16    0.66    0.23
   2   6 -16    0.91    0.22
   2  -6 -16    1.14    0.24
   2   6  16    1.14    0.24
  -2   6 -16    1.23    0.23
   2   6  16    1.42    0.31
   2   6  16    0.52    0.18
  -2  -6  16    0.54    0.23
   3   6 -16    2.33    0.35
   3  -6  16    2.24    0.38
   3  -6  16    1.44    0.28
   3   6  16    1.85    0.31
   3   6  16    1.51    0.27
   3   6  16    2.28    0.40
   3  -6 -16    2.59    0.32
   4   6 -16    6.21    0.51
   4  -6  16    5.29    0.49
   4  -6 -16    6.35    0.50
   4   6  16    6.15    0.50
   4   6  16    5.66    0.52
   0  -7  16    2.08    0.34
   0   7 -16    2.01    0.32
   0   7  16    1.98    0.29
   1   7 -16    3.99    0.40
  -1   7  16    3.99    0.37
   1  -7  16    5.08    0.47
   1  -7  16    4.41    0.37
   1   7  16    4.67    0.41
  -1   7 -16    4.30    0.39
   1   7  16    4.35    0.42
   1  -7 -16    4.11    0.39
  -1  -7  16    5.28    0.47
   2  -7  16   10.33    0.63
   2  -7  16   11.34    0.72
   2   7 -16   10.75    0.68
  -2   7  16   11.02    0.62
  -2  -7  16   10.60    0.72
   2  -7 -16   10.91    0.64
   2   7  16    9.75    0.65
   2   7  16   11.57    0.71
  -2   7 -16   11.19    0.72
   2   7  16    9.92    0.61
   3  -7  16    6.72    0.56
   3  -7  16    6.55    0.52
   3   7 -16    6.06    0.50
   3   7  16    5.90    0.47
   3  -7 -16    5.22    0.43
   3   7  16    6.98    0.58
   3   7  16    5.02    0.46
   0  -8  16    5.64    0.51
   0   8  16    6.29    0.48
   0   8 -16    6.29    0.47
   1  -8  16    5.25    0.67
   1  -8  16    5.61    0.51
  -1   8  16    5.18    0.43
   1   8 -16    4.42    0.43
  -1   8 -16    5.17    0.43
  -1  -8  16    6.02    0.53
   1   8  16    4.93    0.44
   2  -8  16    3.87    0.48
   2   8 -16    2.96    0.39
   2  -8  16    3.55    0.41
  -2   8  16    3.23    0.39
   2   8  16    3.67    0.45
   2  -8 -16    3.01    0.38
  -2  -8  16    3.99    0.50
   2   8  16    4.00    0.49
   3   8 -16    0.61    0.22
   3  -8  16    0.49    0.22
   3   8  16    0.63    0.24
   3   8  16    0.13    0.22
   3  -8 -16    0.82    0.22
   3   8  16    0.43    0.18
   0   9  16    1.73    0.29
   0  -9  16    1.83    0.33
   0   9 -16    2.15    0.31
   1  -9  16    1.68    0.31
   1   9 -16    1.16    0.28
  -1   9  16    1.05    0.24
   1   9  16    1.21    0.28
  -1   9 -16    1.14    0.26
  -1  -9  16    0.95    0.28
  -2   9  16    1.68    0.30
   2   9 -16    1.90    0.34
   2  -9  16    1.49    0.29
   2  -9 -16    1.79    0.31
  -2  -9  16    1.27    0.33
   2   9  16    1.86    0.31
   0  10  16   25.79    1.18
   0 -10  16   24.21    1.18
   0  10 -16   25.04    1.15
   1  10 -16    1.72    0.32
  -1  10  16    1.24    0.27
  -1  10 -16    1.43    0.28
   1  10  16    1.08    0.27
  -1 -10  16    0.89    0.28
   0   0  17    0.11    0.10
   0   0  17    0.23    0.12
   0   0  17    0.01    0.08
   0   0 -17    0.00    0.11
   1   0  17    2.89    0.27
   1   0  17    3.57    0.31
   1   0 -17    2.63    0.33
   1   0  17    2.95    0.28
  -1   0  17    2.88    0.37
  -1   0 -17    2.74    0.28
   1   0  17    2.70    0.37
  -1   0  17    2.77    0.27
  -2   0 -17    0.01    0.08
   2   0  17    0.04    0.11
   2   0  17    0.05    0.10
   2   0  17    0.12    0.16
  -2   0  17    0.10    0.13
   2   0  17    0.12    0.10
   2   0 -17    0.15    0.12
  -2   0  17    0.30    0.13
   3   0  17    2.05    0.28
  -3   0 -17    2.16    0.28
   3   0  17    2.48    0.34
   3   0  17    2.37    0.40
  -3   0  17    2.63    0.38
   3   0 -17    2.22    0.32
   4   0  17    8.69    0.69
   4   0  17    8.76    0.62
  -4   0  17    8.65    0.62
   4   0  17    9.18    0.56
   0   1  17   -0.06    0.08
   0  -1  17    0.06    0.08
   0   1  17    0.04    0.12
   0   1 -17    0.10    0.11
   0   1  17   -0.05    0.07
   0  -1  17    0.01    0.08
   0  -1 -17    0.02    0.12
   1   1 -17    7.74    0.51
  -1   1  17    7.67    0.44
  -1  -1 -17    7.98    0.51
  -1   1  17    8.17    0.54
   1  -1  17    7.72    0.47
   1  -1  17    6.63    0.53
   1  -1  17    8.41    0.43
  -1   1  17    8.38    0.47
   1   1  17    7.80    0.46
  -1  -1  17    8.00    0.54
   1   1  17    7.66    0.55
   1   1  17    8.15    0.47
  -1  -1  17    7.82    0.43
   1   1  17    7.96    0.48
  -1   1 -17    7.35    0.48
[truncated: 36,808 more chars]
