# Supplementary material for: Synthesis and crystal structure of (2S,4aR,8aR)-6-oxo-2,4a,6,8a-tetra­hydro­pyrano[3,2-b]pyran-2-carboxamide
Source: Acta Crystallogr E Crystallogr Commun. 2020 Apr 30;76(Pt 5):761–4. doi: 10.1107/S2056989020001292 (PMC7199262; doi:10.1107/S2056989020001292)
Supplement: Supplementary file 2 [file e-76-00761-Isup2.hkl]

data_I                                                                          
_shelx_title ' bobg020 in P2(1)2(1)2(1)'                                        
_shelx_refln_list_code          4                                               
_shelx_F_calc_maximum      120.08                                               
_exptl_crystal_F_000       408.00                                               
_reflns_d_resolution_high  0.7065                                               
                                                                                
loop_                                                                           
 _space_group_symop_operation_xyz                                               
 'x, y, z'                                                                      
 'x+1/2, -y+1/2, -z'                                                            
 '-x, y+1/2, -z+1/2'                                                            
 '-x+1/2, -y, z+1/2'                                                            
                                                                                
_cell_length_a     4.9279                                                       
_cell_length_b    10.6350                                                       
_cell_length_c    15.8788                                                       
_cell_angle_alpha  90.000                                                       
_cell_angle_beta   90.000                                                       
_cell_angle_gamma  90.000                                                       
                                                                                
_shelx_F_squared_multiplier     1.000                                           
                                                                                
loop_                                                                           
 _refln_index_h                                                                 
 _refln_index_k                                                                 
 _refln_index_l                                                                 
 _refln_F_squared_calc                                                          
 _refln_F_squared_meas                                                          
 _refln_F_squared_sigma                                                         
 _refln_observed_status                                                         
   2   0   0       5502.19       5801.19        65.57 o                         
   4   0   0        228.45        218.31         4.00 o                         
   6   0   0         76.59         65.05         3.46 o                         
   1   1   0        396.58        427.93         3.66 o                         
   2   1   0       1625.59       1617.94        13.84 o                         
   3   1   0         83.54         79.67         1.26 o                         
   4   1   0         71.44         59.27         1.47 o                         
   5   1   0         52.95         51.56         1.60 o                         
   6   1   0         93.74         86.74         2.84 o                         
   0   2   0        795.60        803.97         9.97 o                         
   1   2   0        609.07        598.19         5.70 o                         
   2   2   0         97.99        104.33         1.68 o                         
   3   2   0          0.17          1.12         0.29 o                         
   4   2   0        222.04        218.99         3.07 o                         
   5   2   0          0.03          0.44         0.51 o                         
   6   2   0         16.03         20.70         1.76 o                         
   1   3   0        855.61        908.46        11.06 o                         
   2   3   0         67.08         79.81         1.28 o                         
   3   3   0         42.85         46.12         1.06 o                         
   4   3   0        121.57        128.75         2.34 o                         
   5   3   0         26.74         21.71         1.33 o                         
   6   3   0          9.07         11.92         2.11 o                         
   0   4   0        220.75        198.30         3.60 o                         
   1   4   0         24.48         24.07         0.70 o                         
   2   4   0       1046.54       1119.67        11.17 o                         
   3   4   0        293.75        279.07         3.65 o                         
   4   4   0       1076.59       1014.01        13.04 o                         
   5   4   0         34.15         31.16         2.15 o                         
   6   4   0          7.83          6.87         1.25 o                         
   1   5   0       1726.85       1824.69        21.11 o                         
   2   5   0        556.88        555.39         7.19 o                         
   3   5   0       1057.48       1026.42        11.90 o                         
   4   5   0        240.14        231.01         4.12 o                         
   5   5   0          1.08          0.43         0.53 o                         
   6   5   0          1.06          1.44         1.34 o                         
   0   6   0        124.60        116.75         3.04 o                         
   1   6   0         13.71         17.05         0.85 o                         
   2   6   0        274.35        330.70         4.74 o                         
   3   6   0          0.28          0.51         0.41 o                         
   4   6   0        699.16        660.51         9.18 o                         
   5   6   0         60.00         64.12         2.06 o                         
   6   6   0          9.67          6.97         1.69 o                         
   1   7   0        124.55        119.13         2.07 o                         
   2   7   0        309.68        313.81         5.36 o                         
   3   7   0          4.80          7.09         0.73 o                         
   4   7   0         57.84         53.94         2.17 o                         
   5   7   0         51.87         55.62         3.13 o                         
   6   7   0         26.84         25.59         2.26 o                         
   0   8   0       2513.72       2401.78        56.32 o                         
   1   8   0        125.64        123.36         3.34 o                         
   2   8   0        470.48        429.44         8.04 o                         
   3   8   0        267.94        255.75         5.06 o                         
   4   8   0         57.61         60.53         2.35 o                         
   5   8   0          3.62          6.55         1.41 o                         
   1   9   0         31.66         25.99         1.68 o                         
   2   9   0        311.86        260.41         6.82 o                         
   3   9   0          8.31          6.40         1.12 o                         
   4   9   0         78.80         94.21         3.61 o                         
   5   9   0         26.87         32.67         3.02 o                         
   0  10   0         27.40         28.01         2.67 o                         
   1  10   0          0.04          1.59         0.96 o                         
   2  10   0         10.40         19.18         1.64 o                         
   3  10   0          6.23          7.74         1.27 o                         
   4  10   0         97.53        119.56         6.21 o                         
   5  10   0          5.79          8.30         2.37 o                         
   1  11   0        224.00        198.83         5.96 o                         
   2  11   0          9.01         12.69         1.78 o                         
   3  11   0         37.38         25.97         4.28 o                         
   4  11   0        202.14        182.08        11.30 o                         
   0  12   0        138.26        144.91         6.25 o                         
   1  12   0          1.37          1.45         0.87 o                         
   2  12   0        216.88        206.37        11.61 o                         
   3  12   0          6.38          5.19         2.90 o                         
   4  12   0         60.84         73.93         7.33 o                         
   1  13   0         37.30         37.67         3.89 o                         
   2  13   0        278.22        272.82        14.36 o                         
   3  13   0          0.02          8.55         3.21 o                         
   0  14   0         36.89         41.85         6.11 o                         
   1  14   0         26.03         26.13         4.51 o                         
   2  14   0          2.02          2.75         2.44 o                         
   1   0   1       4346.32       4379.59        32.86 o                         
   2   0   1         25.51         45.72         0.94 o                         
   3   0   1        288.43        307.89         3.70 o                         
   4   0   1         22.18         21.22         0.83 o                         
   5   0   1        106.84         96.21         2.32 o                         
   6   0   1         83.96         84.50         2.81 o                         
  -6   1   1         23.94         23.51         1.73 o                         
  -5   1   1         47.62         43.80         1.52 o                         
  -4   1   1        135.27        130.12         2.58 o                         
  -3   1   1         36.04         36.55         0.82 o                         
  -2   1   1        160.70        159.83         1.69 o                         
  -1   1   1        703.12        672.81         5.39 o                         
   0   1   1        104.13        105.22         1.47 o                         
   1   1   1        705.50        685.11         5.47 o                         
   2   1   1        161.11        158.45         1.80 o                         
   3   1   1         36.20         39.09         0.85 o                         
   4   1   1        135.75        129.11         2.05 o                         
   5   1   1         47.76         40.81         1.74 o                         
   6   1   1         23.92         23.00         1.78 o                         
  -6   2   1         86.52         83.01         3.02 o                         
  -5   2   1          1.09          1.51         0.56 o                         
  -4   2   1         93.17         92.75         1.82 o                         
  -3   2   1        526.04        545.18         5.28 o                         
  -2   2   1        519.38        584.19         5.53 o                         
  -1   2   1       1368.32       1435.00        12.09 o                         
   0   2   1          0.19          0.74         0.16 o                         
   1   2   1       1368.70       1457.19        12.76 o                         
   2   2   1        520.09        583.38         7.28 o                         
   3   2   1        526.21        542.77         5.75 o                         
   4   2   1         93.25         93.01         1.77 o                         
   5   2   1          1.09          1.11         0.57 o                         
   6   2   1         86.78         78.84         3.00 o                         
  -6   3   1         84.52         87.67         3.13 o                         
  -5   3   1        126.43        120.77         2.81 o                         
  -4   3   1          2.14          2.29         0.47 o                         
  -3   3   1         33.87         32.71         0.88 o                         
  -2   3   1         55.15         51.44         0.92 o                         
  -1   3   1       1722.31       1804.78        17.29 o                         
   0   3   1          8.59         15.28         0.37 o                         
   1   3   1       1722.54       1804.18        19.70 o                         
   2   3   1         55.11         53.07         1.14 o                         
   3   3   1         34.04         32.56         0.89 o                         
   4   3   1          2.13          2.24         0.42 o                         
   5   3   1        126.23        118.89         2.82 o                         
   6   3   1         84.51         87.89         3.40 o                         
  -6   4   1         50.28         51.74         3.46 o                         
  -5   4   1        149.74        144.47         3.18 o                         
  -4   4   1        118.80        117.88         2.32 o                         
  -3   4   1        269.43        263.87         3.48 o                         
  -2   4   1       1114.78       1178.93        11.73 o                         
  -1   4   1       1630.26       1698.99        22.09 o                         
   0   4   1        385.71        432.37         5.07 o                         
   1   4   1       1631.42       1670.21        19.28 o                         
   2   4   1       1113.99       1172.90        11.16 o                         
   3   4   1        269.56        268.67         3.55 o                         
   4   4   1        118.74        117.60         2.65 o                         
   5   4   1        149.80        146.06         3.03 o                         
   6   4   1         50.28         45.06         2.58 o                         
  -6   5   1          4.22          5.37         1.06 o                         
  -5   5   1         31.15         29.22         1.77 o                         
  -4   5   1        503.97        483.11         7.06 o                         
  -3   5   1         70.23         73.88         1.49 o                         
  -2   5   1        115.14        127.46         2.03 o                         
  -1   5   1         46.28         52.88         1.27 o                         
   0   5   1         71.50         62.99         1.37 o                         
   1   5   1         46.15         53.47         1.62 o                         
   2   5   1        114.88        131.85         2.31 o                         
   3   5   1         70.21         74.38         1.89 o                         
   4   5   1        503.35        479.37         7.06 o                         
   5   5   1         31.00         30.53         1.54 o                         
   6   5   1          4.28          5.15         1.34 o                         
  -6   6   1         75.64         76.24         2.78 o                         
  -5   6   1         53.59         54.06         2.15 o                         
  -4   6   1         17.72         16.25         1.14 o                         
  -3   6   1        636.26        601.32         8.72 o                         
  -2   6   1         68.72         70.03         1.81 o                         
  -1   6   1        396.06        441.51         5.97 o                         
   0   6   1        578.55        647.90         9.78 o                         
   1   6   1        395.73        436.37         6.86 o                         
   2   6   1         68.59         70.68         1.59 o                         
   3   6   1        636.58        604.78         8.07 o                         
   4   6   1         17.86         16.05         1.22 o                         
   5   6   1         53.55         54.55         2.31 o                         
   6   6   1         75.50         77.22         3.18 o                         
  -6   7   1         96.85        110.36         4.16 o                         
  -5   7   1         70.83         65.95         2.45 o                         
  -4   7   1          2.30          2.24         1.01 o                         
  -3   7   1         71.05         66.71         2.26 o                         
  -2   7   1        153.98        151.27         2.83 o                         
  -1   7   1        161.06        166.25         4.36 o                         
   0   7   1         27.15         29.09         1.02 o                         
   1   7   1        160.69        161.28         2.73 o                         
   2   7   1        154.03        150.49         3.26 o                         
   3   7   1         71.16         65.42         1.74 o                         
   4   7   1          2.32          3.14         0.74 o                         
   5   7   1         70.44         67.19         2.77 o                         
   6   7   1         96.96         99.53         7.18 o                         
  -5   8   1         33.46         41.66         2.96 o                         
  -4   8   1         32.72         39.17         2.18 o                         
  -3   8   1         13.22         14.87         1.18 o                         
  -2   8   1        188.46        193.85         4.55 o                         
  -1   8   1          9.89         11.87         1.11 o                         
   0   8   1         46.96         48.04         1.38 o                         
   1   8   1          9.94         12.13         0.90 o                         
   2   8   1        188.30        193.04         3.56 o                         
   3   8   1         13.26         14.95         1.05 o                         
   4   8   1         32.51         36.78         2.30 o                         
   5   8   1         33.63         41.81         2.58 o                         
  -5   9   1         62.01         65.79         5.61 o                         
  -4   9   1         47.33         52.87         3.99 o                         
  -3   9   1         70.70         66.13         3.34 o                         
  -2   9   1        364.99        352.80         8.67 o                         
  -1   9   1        951.26        887.95        17.69 o                         
   0   9   1        495.59        469.72         8.95 o                         
   1   9   1        950.84        905.78        13.74 o                         
   2   9   1        364.61        343.89         6.37 o                         
   3   9   1         70.87         66.14         2.73 o                         
   4   9   1         47.42         53.60         2.83 o                         
   5   9   1         62.00         68.51         5.49 o                         
  -5  10   1         88.64         88.75         8.10 o                         
  -4  10   1         59.24         63.39         7.18 o                         
  -3  10   1         29.17         30.14         3.46 o                         
  -2  10   1        136.11        131.80         4.63 o                         
  -1  10   1        735.46        709.22        14.84 o                         
   0  10   1        389.95        386.73         7.90 o                         
   1  10   1        735.15        696.41        12.56 o                         
   2  10   1        136.10        133.68         3.45 o                         
   3  10   1         29.38         26.53         2.19 o                         
   4  10   1         59.12         64.13         4.94 o                         
   5  10   1         88.19         88.22         6.57 o                         
  -4  11   1         32.93         31.01         5.19 o                         
  -3  11   1         61.23         55.91         6.42 o                         
  -2  11   1         41.43         39.44         2.78 o                         
  -1  11   1         28.69         30.95         2.40 o                         
   0  11   1        103.68         89.56         3.18 o                         
   1  11   1         28.93         31.15         2.45 o                         
   2  11   1         41.18         41.67         2.29 o                         
   3  11   1         61.15         54.62         4.07 o                         
   4  11   1         33.02         37.09         4.16 o                         
  -4  12   1         42.37         37.73         6.11 o                         
  -3  12   1          1.28          0.61         2.14 o                         
  -2  12   1         29.62         25.20         4.28 o                         
  -1  12   1         39.40         43.93         2.56 o                         
   0  12   1        103.60        101.16         3.56 o                         
   1  12   1         39.53         44.41         3.09 o                         
   2  12   1         29.33         29.18         4.89 o                         
   3  12   1          1.24          0.31         1.99 o                         
   4  12   1         42.58         45.83         6.42 o                         
  -3  13   1         72.41         74.85         7.33 o                         
  -2  13   1         28.23         37.12         5.80 o                         
  -1  13   1         72.71         67.40         4.59 o                         
   0  13   1          0.69          2.04         1.56 o                         
   1  13   1         72.50         79.11         8.55 o                         
   2  13   1         28.27         32.38         5.19 o                         
   3  13   1         72.63         77.60         7.48 o                         
  -2  14   1         39.81         43.08         6.26 o                         
  -1  14   1          1.35          0.60         1.67 o                         
   0  14   1         10.91         10.44         3.06 o                         
   1  14   1          1.35          3.72         1.94 o                         
   2  14   1         39.58         36.20         6.11 o                         
   0  15   1         16.39         22.66         6.72 o                         
   0   0   2        142.28        118.07         1.88 o                         
   1   0   2       6484.86       6381.26        53.40 o                         
   2   0   2          3.78          5.32         0.32 o                         
   3   0   2        368.68        413.07         4.14 o                         
   4   0   2        159.78        153.49         2.29 o                         
   5   0   2          1.06          0.82         0.54 o                         
   6   0   2         31.88         34.85         2.07 o                         
  -6   1   2         16.62         16.88         1.51 o                         
  -5   1   2        424.50        408.12         5.54 o                         
  -4   1   2         73.14         81.02         1.73 o                         
  -3   1   2        430.70        457.23         4.34 o                         
  -2   1   2        529.72        562.56         5.12 o                         
  -1   1   2       1846.29       1826.62        14.24 o                         
   0   1   2       3337.28       3273.02        27.33 o                         
   1   1   2       1845.81       1846.31        14.88 o                         
   2   1   2        529.32        563.83         5.18 o                         
   3   1   2        430.44        448.38         4.80 o                         
   4   1   2         73.06         84.05         1.65 o                         
   5   1   2        424.67        407.16         6.33 o                         
   6   1   2         16.48         14.81         1.54 o                         
  -6   2   2         29.85         26.62         2.46 o                         
  -5   2   2        205.20        195.84         3.33 o                         
  -4   2   2         63.09         59.92         1.45 o                         
  -3   2   2         96.41        102.77         1.45 o                         
  -2   2   2        214.47        221.67         2.31 o                         
  -1   2   2        696.12        707.00         5.94 o                         
   0   2   2        743.97        728.97         7.99 o                         
   1   2   2        697.12        708.45         6.43 o                         
   2   2   2        213.96        225.75         2.49 o                         
   3   2   2         95.95        102.22         1.87 o                         
   4   2   2         63.09         60.23         1.40 o                         
   5   2   2        205.58        202.09         3.88 o                         
   6   2   2         29.86         28.76         2.57 o                         
  -6   3   2          7.03          5.54         1.17 o                         
  -5   3   2         78.79         76.33         2.19 o                         
  -4   3   2        151.57        143.90         2.66 o                         
  -3   3   2        182.80        188.05         2.44 o                         
  -2   3   2        277.36        290.77         3.17 o                         
  -1   3   2        969.16        995.19         9.30 o                         
   0   3   2       1648.48       1674.22        16.90 o                         
   1   3   2        970.21        993.01         9.73 o                         
   2   3   2        277.87        294.69         3.92 o                         
   3   3   2        183.10        192.04         2.79 o                         
   4   3   2        151.56        150.58         2.74 o                         
   5   3   2         78.74         76.96         2.40 o                         
   6   3   2          7.14         10.16         1.42 o                         
  -6   4   2         52.03         55.46         2.77 o                         
  -5   4   2         93.02         90.94         2.44 o                         
  -4   4   2        539.69        512.87         6.41 o                         
  -3   4   2         38.99         39.08         1.00 o                         
  -2   4   2        312.47        320.59         3.48 o                         
  -1   4   2       2027.50       2178.97        23.88 o                         
   0   4   2         54.59         43.68         1.59 o                         
   1   4   2       2026.78       2161.09        23.17 o                         
   2   4   2        312.01        326.47         4.99 o                         
   3   4   2         38.91         42.29         1.11 o                         
   4   4   2        539.16        505.71         6.73 o                         
   5   4   2         92.92         93.48         2.93 o                         
   6   4   2         51.93         57.26         2.99 o                         
  -6   5   2          6.84          6.73         1.18 o                         
  -5   5   2        159.69        155.82         3.62 o                         
  -4   5   2         86.72         87.85         2.10 o                         
  -3   5   2       1156.64       1154.73        15.99 o                         
  -2   5   2        310.42        345.49         3.92 o                         
  -1   5   2        307.82        300.64         4.69 o                         
   0   5   2         37.67         48.17         1.07 o                         
   1   5   2        307.93        289.70         3.49 o                         
   2   5   2        311.29        337.70         4.72 o                         
   3   5   2       1156.43       1142.89        13.18 o                         
   4   5   2         86.66         86.71         2.26 o                         
   5   5   2        160.05        153.45         3.47 o                         
   6   5   2          6.82          7.40         1.21 o                         
  -6   6   2        207.59        222.71         7.81 o                         
  -5   6   2         86.27         85.47         2.64 o                         
  -4   6   2        307.41        293.48         4.90 o                         
  -3   6   2        131.70        126.99         2.97 o                         
  -2   6   2        351.07        348.65         5.13 o                         
  -1   6   2        250.28        268.48         3.82 o                         
   0   6   2         40.16         38.36         0.88 o                         
   1   6   2        250.19        270.35         4.04 o                         
   2   6   2        351.02        335.41         5.22 o                         
   3   6   2        131.23        123.83         2.51 o                         
   4   6   2        307.46        293.52         5.35 o                         
   5   6   2         86.19         91.07         2.64 o                         
   6   6   2        207.44        208.92         6.13 o                         
  -6   7   2         34.08         36.21         3.14 o                         
  -5   7   2         55.49         64.22         2.59 o                         
  -4   7   2         96.70         96.15         2.89 o                         
  -3   7   2        218.57        230.01         4.55 o                         
  -2   7   2         69.72         81.86         1.75 o                         
  -1   7   2          7.72          7.20         0.59 o                         
   0   7   2        125.11        113.59         2.03 o                         
   1   7   2          7.69          7.79         0.68 o                         
   2   7   2         69.98         77.19         1.94 o                         
   3   7   2        218.27        224.61         3.79 o                         
   4   7   2         96.79         96.39         2.70 o                         
   5   7   2         55.49         59.57         2.66 o                         
   6   7   2         34.16         32.11         2.86 o                         
  -5   8   2          1.88          4.60         1.22 o                         
  -4   8   2          0.43         -0.75         0.75 o                         
  -3   8   2        139.78        128.51         4.72 o                         
  -2   8   2         36.04         34.56         2.16 o                         
  -1   8   2         47.88         50.01         2.23 o                         
   0   8   2        370.93        348.62         5.99 o                         
   1   8   2         47.73         48.79         1.56 o                         
   2   8   2         35.89         32.36         1.21 o                         
   3   8   2        139.71        128.00         2.66 o                         
   4   8   2          0.42          1.27         0.74 o                         
   5   8   2          1.85          4.37         1.70 o                         
  -5   9   2        158.21        178.98         7.66 o                         
  -4   9   2         60.75         52.57         4.37 o                         
  -3   9   2         19.84         24.31         2.97 o                         
  -2   9   2         14.76         20.95         1.97 o                         
  -1   9   2         38.62         36.75         2.25 o                         
   0   9   2        111.72        106.26         2.81 o                         
   1   9   2         38.31         35.44         1.57 o                         
   2   9   2         14.68         22.79         1.50 o                         
   3   9   2         19.65         18.95         1.47 o                         
   4   9   2         60.97         61.49         2.51 o                         
   5   9   2        158.07        171.62         6.20 o                         
  -5  10   2         23.64         22.13         3.22 o                         
  -4  10   2          9.13         14.51         3.82 o                         
  -3  10   2         13.27         10.06         2.27 o                         
  -2  10   2        645.40        567.94        12.64 o                         
  -1  10   2         28.49         28.94         2.61 o                         
   0  10   2        488.04        445.86         8.78 o                         
   1  10   2         28.28         27.32         1.82 o                         
   2  10   2        645.25        578.11         9.72 o                         
   3  10   2         13.31         11.59         1.54 o                         
   4  10   2          9.22         12.80         2.01 o                         
   5  10   2         23.57         21.31         2.67 o                         
  -4  11   2        126.06        133.51         9.47 o                         
  -3  11   2         44.60         38.80         5.50 o                         
  -2  11   2         46.71         49.14         3.03 o                         
  -1  11   2        114.45        106.12         3.98 o                         
   0  11   2        188.92        187.42         4.90 o                         
   1  11   2        114.19        105.03         3.41 o                         
   2  11   2         47.07         48.75         2.10 o                         
   3  11   2         44.59         44.89         3.72 o                         
   4  11   2        126.33        124.72         6.64 o                         
  -4  12   2         63.02         46.28         6.42 o                         
  -3  12   2        106.64         87.38         7.33 o                         
  -2  12   2          8.06          7.33         2.75 o                         
  -1  12   2        224.17        238.82         6.14 o                         
   0  12   2          8.29          7.63         1.27 o                         
   1  12   2        224.06        235.58         7.42 o                         
   2  12   2          8.10          6.57         2.60 o                         
   3  12   2        106.60         96.52         7.18 o                         
   4  12   2         63.13         63.88         5.06 o                         
  -3  13   2        139.66        118.08         9.17 o                         
  -2  13   2         44.34         50.26         6.72 o                         
  -1  13   2         23.73         29.43         3.51 o                         
   0  13   2        330.02        353.62        11.72 o                         
   1  13   2         23.69         20.31         3.00 o                         
   2  13   2         44.40         49.95         6.57 o                         
   3  13   2        139.61        153.52        10.69 o                         
  -2  14   2        118.37        124.00         6.64 o                         
  -1  14   2         15.87         20.95         3.21 o                         
   0  14   2         13.75         19.31         2.96 o                         
   1  14   2         15.93         18.87         3.19 o                         
   2  14   2        118.45        113.34         9.01 o                         
   1   0   3       4162.76       4398.47        38.11 o                         
   2   0   3          8.08          6.56         0.36 o                         
   3   0   3       1379.39       1455.23        12.74 o                         
   4   0   3          9.46          8.57         0.64 o                         
   5   0   3        245.24        216.59         4.02 o                         
   6   0   3         45.98         45.13         2.31 o                         
  -6   1   3        168.74        163.85         4.01 o                         
  -5   1   3         15.22         16.75         1.12 o                         
  -4   1   3         83.40         75.34         1.70 o                         
  -3   1   3        495.03        511.97         5.07 o                         
  -2   1   3        180.86        162.74         1.80 o                         
  -1   1   3       2223.29       2223.73        17.89 o                         
   0   1   3       1014.25       1013.73         8.53 o                         
   1   1   3       2224.01       2210.19        17.78 o                         
   2   1   3        181.08        166.16         2.34 o                         
   3   1   3        494.90        515.24         5.42 o                         
   4   1   3         83.70         76.56         1.58 o                         
   5   1   3         15.16         13.37         1.01 o                         
   6   1   3        168.96        162.29         4.43 o                         
  -6   2   3         18.84         15.28         1.58 o                         
  -5   2   3        234.21        218.90         3.59 o                         
  -4   2   3          1.80          2.76         0.45 o                         
  -3   2   3         17.54         22.24         0.65 o                         
  -2   2   3        364.19        393.27         3.95 o                         
  -1   2   3        489.60        538.45         4.94 o                         
   0   2   3          8.65          6.22         0.35 o                         
   1   2   3        489.76        536.98         5.19 o                         
   2   2   3        363.68        397.39         4.38 o                         
   3   2   3         17.55         20.70         0.72 o                         
   4   2   3          1.82          2.31         0.46 o                         
   5   2   3        234.11        214.05         4.05 o                         
   6   2   3         18.94         17.50         1.74 o                         
  -6   3   3          9.53          9.13         1.18 o                         
  -5   3   3        124.29        124.64         2.70 o                         
  -4   3   3        209.08        192.92         3.08 o                         
  -3   3   3         83.69         88.85         1.35 o                         
  -2   3   3        291.18        307.02         3.37 o                         
  -1   3   3        474.74        483.53         5.21 o                         
   0   3   3          1.52          1.59         0.30 o                         
   1   3   3        475.37        476.86         5.09 o                         
   2   3   3        291.65        319.35         3.56 o                         
   3   3   3         83.61         93.17         1.54 o                         
   4   3   3        208.80        190.45         3.26 o                         
   5   3   3        124.72        120.21         2.96 o                         
   6   3   3          9.54          8.67         1.35 o                         
  -6   4   3         42.42         42.79         2.30 o                         
  -5   4   3        104.40         92.30         2.69 o                         
  -4   4   3        143.53        143.48         2.58 o                         
  -3   4   3        768.08        732.18         7.85 o                         
  -2   4   3         82.26         91.14         1.46 o                         
  -1   4   3       2730.47       2857.84        30.54 o                         
   0   4   3        222.18        226.59         3.38 o                         
   1   4   3       2728.44       2826.01        33.24 o                         
   2   4   3         81.92         88.50         1.63 o                         
   3   4   3        767.77        716.62         8.68 o                         
   4   4   3        143.15        141.08         2.73 o                         
   5   4   3        104.59         98.78         2.45 o                         
   6   4   3         42.46         43.65         2.53 o                         
  -6   5   3         24.99         23.92         1.88 o                         
  -5   5   3        258.39        257.78         5.01 o                         
  -4   5   3         74.26         70.59         1.87 o                         
  -3   5   3        683.04        717.37         8.19 o                         
  -2   5   3        189.90        209.76         2.94 o                         
  -1   5   3        118.87        120.55         2.17 o                         
   0   5   3        164.10        193.84         2.47 o                         
   1   5   3        118.98        121.33         1.89 o                         
   2   5   3        190.31        214.29         3.07 o                         
   3   5   3        683.93        698.14         9.14 o                         
   4   5   3         74.16         68.59         1.83 o                         
   5   5   3        259.05        258.15         4.82 o                         
   6   5   3         25.09         21.85         1.87 o                         
  -6   6   3         21.58         23.63         2.38 o                         
  -5   6   3          9.74         10.07         1.10 o                         
  -4   6   3        103.27         99.68         2.46 o                         
  -3   6   3        583.55        565.99         9.57 o                         
  -2   6   3         48.76         43.14         1.04 o                         
  -1   6   3        682.28        723.22         8.42 o                         
   0   6   3         56.55         58.55         1.16 o                         
   1   6   3        682.04        718.09         7.88 o                         
   2   6   3         48.71         40.18         1.35 o                         
   3   6   3        583.06        556.91         7.61 o                         
   4   6   3        103.19         98.55         2.72 o                         
   5   6   3          9.74         10.58         1.21 o                         
   6   6   3         21.65         19.28         2.66 o                         
  -6   7   3          2.50          3.04         1.83 o                         
  -5   7   3         66.63         74.59         6.31 o                         
  -4   7   3         28.83         21.91         1.59 o                         
  -3   7   3        161.64        159.79         7.41 o                         
  -2   7   3         56.68         56.95         2.12 o                         
  -1   7   3         36.21         43.99         1.14 o                         
   0   7   3        235.51        234.76         3.55 o                         
   1   7   3         36.26         43.02         1.37 o                         
   2   7   3         56.73         55.58         1.64 o                         
   3   7   3        161.46        154.53         3.00 o                         
   4   7   3         28.94         22.97         1.52 o                         
   5   7   3         66.88         74.39         3.06 o                         
   6   7   3          2.49          0.85         1.30 o                         
  -5   8   3         93.96         98.09         7.79 o                         
  -4   8   3        245.99        244.96         9.13 o                         
  -3   8   3        298.65        246.99         8.72 o                         
  -2   8   3         99.03         98.62         3.64 o                         
  -1   8   3        536.97        507.69         9.23 o                         
   0   8   3          3.24          5.36         0.61 o                         
   1   8   3        537.13        498.49         7.39 o                         
   2   8   3         99.25        100.03         2.21 o                         
   3   8   3        298.54        249.39         4.64 o                         
   4   8   3        245.85        241.88         5.31 o                         
   5   8   3         94.05         98.08         3.78 o                         
  -5   9   3         41.41         49.87         4.57 o                         
  -4   9   3         38.13         32.69         3.67 o                         
  -3   9   3        126.87        121.91         5.82 o                         
  -2   9   3         69.84         67.01         3.00 o                         
  -1   9   3        380.11        355.71         8.31 o                         
   0   9   3        102.29         95.40         2.38 o                         
   1   9   3        380.36        369.80         7.73 o                         
   2   9   3         70.02         73.15         2.09 o                         
   3   9   3        126.89        120.17         3.19 o                         
   4   9   3         38.16         39.30         2.38 o                         
   5   9   3         41.24         49.21         3.75 o                         
  -5  10   3        125.83        155.38         7.29 o                         
  -4  10   3         27.58         21.69         4.43 o                         
  -3  10   3         36.11         33.70         3.67 o                         
  -2  10   3         11.22          9.78         1.48 o                         
  -1  10   3        369.60        352.87         8.48 o                         
   0  10   3        225.69        203.76         4.41 o                         
   1  10   3        369.45        354.65         7.37 o                         
   2  10   3         11.29          8.90         1.29 o                         
   3  10   3         36.33         29.57         2.51 o                         
   4  10   3         27.53         27.73         2.62 o                         
   5  10   3        125.83        150.70         8.81 o                         
  -4  11   3         14.91         11.00         3.36 o                         
  -3  11   3         24.29         18.64         3.82 o                         
  -2  11   3         23.36         26.41         2.41 o                         
  -1  11   3         92.56         91.18         3.66 o                         
   0  11   3         89.58         83.64         3.00 o                         
   1  11   3         92.90         93.50         3.16 o                         
   2  11   3         23.63         23.41         1.94 o                         
   3  11   3         24.08         22.51         3.02 o                         
   4  11   3         14.98         19.02         2.90 o                         
  -4  12   3         96.27        116.09         9.01 o                         
  -3  12   3         27.49         32.38         5.50 o                         
  -2  12   3         34.31         32.54         5.19 o                         
  -1  12   3          1.18         -0.03         0.89 o                         
   0  12   3         68.82         66.76         3.53 o                         
   1  12   3          1.16          0.07         1.64 o                         
   2  12   3         34.48         28.71         3.06 o                         
   3  12   3         27.56         21.23         4.43 o                         
   4  12   3         96.14        109.33         6.36 o                         
  -3  13   3        270.04        293.59        15.43 o                         
  -2  13   3          7.04          1.99         2.60 o                         
  -1  13   3         31.34         23.54         3.59 o                         
   0  13   3          0.02          0.61         1.76 o                         
   1  13   3         31.36         25.60         3.08 o                         
   2  13   3          7.08          7.15         2.00 o                         
   3  13   3        270.03        276.18        14.97 o                         
  -2  14   3         81.34         72.27         5.13 o                         
  -1  14   3        168.16        183.12         8.05 o                         
   0  14   3        198.45        180.41         7.94 o                         
   1  14   3        168.25        173.94         7.78 o                         
   2  14   3         81.12        102.19         8.40 o                         
   0   0   4      14418.69      14392.54       183.80 o                         
   1   0   4       1573.09       1663.81        15.92 o                         
   2   0   4        462.30        478.90         5.13 o                         
   3   0   4          0.01          1.35         0.31 o                         
   4   0   4        144.24        138.49         2.58 o                         
   5   0   4          9.53          8.02         0.92 o                         
   6   0   4          6.68          7.20         1.19 o                         
  -6   1   4         25.31         22.87         1.85 o                         
  -5   1   4        208.16        198.11         3.56 o                         
  -4   1   4         35.92         32.93         1.14 o                         
  -3   1   4        156.29        156.03         1.93 o                         
  -2   1   4        223.27        220.26         2.68 o                         
  -1   1   4       3073.76       3153.70        28.50 o                         
   0   1   4         24.06         28.89         0.39 o                         
   1   1   4       3074.96       3196.31        26.57 o                         
   2   1   4        222.91        221.26         2.54 o                         
   3   1   4        156.20        156.93         2.30 o                         
   4   1   4         35.86         34.80         1.19 o                         
   5   1   4        208.35        192.59         3.74 o                         
   6   1   4         25.23         21.27         1.79 o                         
  -6   2   4         14.63         13.15         1.50 o                         
  -5   2   4        102.23         99.89         2.24 o                         
  -4   2   4        235.92        227.10         3.18 o                         
  -3   2   4         99.97        101.30         1.57 o                         
  -2   2   4       1220.71       1271.96        12.00 o                         
  -1   2   4       1719.81       1707.62        14.96 o                         
   0   2   4       3120.30       3229.18        29.15 o                         
   1   2   4       1718.92       1746.27        16.09 o                         
   2   2   4       1221.33       1310.38        14.30 o                         
   3   2   4        100.00        100.52         1.94 o                         
   4   2   4        235.78        223.07         3.61 o                         
   5   2   4        101.86         97.86         2.41 o                         
   6   2   4         14.62         12.60         1.49 o                         
  -6   3   4         30.64         35.08         2.51 o                         
  -5   3   4        119.61        112.42         2.57 o                         
  -4   3   4        346.77        325.30         4.03 o                         
  -3   3   4         18.46         18.18         0.73 o                         
  -2   3   4        134.06        139.75         1.82 o                         
  -1   3   4         58.72         67.47         0.97 o                         
   0   3   4       1569.06       1608.97        18.66 o                         
   1   3   4         59.06         68.71         1.08 o                         
   2   3   4        134.02        143.95         2.40 o                         
   3   3   4         18.39         19.27         0.78 o                         
   4   3   4        346.75        320.98         4.74 o                         
   5   3   4        119.53        108.88         2.83 o                         
   6   3   4         30.90         32.62         2.22 o                         
  -6   4   4         42.34         42.44         2.47 o                         
  -5   4   4         30.08         26.88         1.57 o                         
  -4   4   4       1153.23       1095.67        12.26 o                         
  -3   4   4         67.13         64.54         1.42 o                         
  -2   4   4       1903.42       2022.04        20.76 o                         
  -1   4   4         20.76         29.52         0.71 o                         
   0   4   4          0.24          0.08         0.28 o                         
   1   4   4         20.83         28.58         0.77 o                         
   2   4   4       1902.89       2007.65        24.77 o                         
   3   4   4         67.10         64.92         1.57 o                         
   4   4   4       1152.78       1087.38        12.96 o                         
   5   4   4         30.17         29.97         1.71 o                         
   6   4   4         42.25         43.97         2.61 o                         
  -6   5   4         90.86         96.11         3.26 o                         
  -5   5   4         45.71         44.92         2.11 o                         
  -4   5   4        353.28        335.06         5.28 o                         
  -3   5   4        174.69        173.70         2.66 o                         
  -2   5   4        604.80        626.35         7.39 o                         
  -1   5   4        635.22        709.32         8.63 o                         
   0   5   4         55.36         60.55         1.21 o                         
   1   5   4        636.63        685.29         7.49 o                         
   2   5   4        605.47        617.42         7.36 o                         
   3   5   4        174.49        164.31         3.02 o                         
   4   5   4        353.05        338.13         5.04 o                         
   5   5   4         45.47         43.41         2.10 o                         
   6   5   4         90.84         92.30         4.53 o                         
  -6   6   4          1.81          2.04         1.16 o                         
  -5   6   4         28.19         27.58         1.85 o                         
  -4   6   4         78.37         82.73         2.36 o                         
  -3   6   4        240.63        233.89         5.64 o                         
  -2   6   4        171.12        171.52         2.55 o                         
  -1   6   4        293.69        289.92         3.87 o                         
   0   6   4        264.93        263.45         3.44 o                         
   1   6   4        293.41        288.60         3.59 o                         
   2   6   4        171.79        163.61         2.80 o                         
   3   6   4        241.16        227.99         3.85 o                         
   4   6   4         78.07         80.25         2.23 o                         
   5   6   4         28.33         27.98         1.93 o                         
   6   6   4          1.83          4.00         1.40 o                         
  -6   7   4         67.31         73.26         5.08 o                         
  -5   7   4         89.12         87.89         4.14 o                         
  -4   7   4          0.81         -0.15         0.79 o                         
  -3   7   4        113.91        105.50         9.39 o                         
  -2   7   4         91.66         97.43         2.61 o                         
  -1   7   4        104.03         94.41         1.79 o                         
   0   7   4        453.71        465.29         5.72 o                         
   1   7   4        104.23         93.00         1.96 o                         
   2   7   4         91.73         95.32         2.54 o                         
   3   7   4        114.21        110.50         2.46 o                         
   4   7   4          0.80          1.37         0.66 o                         
   5   7   4         89.20         87.24         3.66 o                         
   6   7   4         67.31         64.89         4.82 o                         
  -5   8   4         96.03         99.23         9.17 o                         
  -4   8   4         22.47         22.93         2.31 o                         
  -3   8   4         74.00         75.89         4.43 o                         
  -2   8   4         94.91         87.69         3.44 o                         
  -1   8   4         33.54         30.81         1.17 o                         
   0   8   4       1390.99       1371.21        16.56 o                         
   1   8   4         33.77         31.26         1.29 o                         
   2   8   4         94.81         81.78         2.24 o                         
   3   8   4         73.70         77.40         2.24 o                         
   4   8   4         22.51         22.16         1.71 o                         
   5   8   4         95.71        103.45         3.95 o                         
  -5   9   4        169.78        178.87         7.77 o                         
  -4   9   4        121.87        128.93         6.44 o                         
  -3   9   4          6.07          5.83         1.83 o                         
  -2   9   4         27.97         24.21         1.96 o                         
  -1   9   4        151.74        141.04         3.19 o                         
   0   9   4         11.95         10.72         0.90 o                         
   1   9   4        152.21        138.66         2.97 o                         
   2   9   4         27.79         25.31         1.31 o                         
   3   9   4          6.16          6.19         0.92 o                         
   4   9   4        121.88        128.22         4.04 o                         
   5   9   4        169.89        178.99         5.42 o                         
  -5  10   4         16.79         13.88         4.05 o                         
  -4  10   4         74.64         84.93         7.33 o                         
  -3  10   4         60.71         55.90         4.20 o                         
  -2  10   4        132.60        127.92         4.40 o                         
  -1  10   4        295.91        275.90         6.94 o                         
   0  10   4        267.68        251.34         5.04 o                         
   1  10   4        295.59        272.64         6.05 o                         
   2  10   4        133.10        128.74         3.43 o                         
   3  10   4         60.73         58.86         2.20 o                         
   4  10   4         74.81         82.70         3.65 o                         
   5  10   4         16.77         17.46         3.01 o                         
  -4  11   4         23.66         29.18         5.04 o                         
  -3  11   4        126.52        119.61         8.40 o                         
  -2  11   4         31.62         33.47         2.45 o                         
  -1  11   4         19.21         18.72         1.58 o                         
   0  11   4        111.65        100.48         2.91 o                         
   1  11   4         19.16         21.69         1.75 o                         
   2  11   4         31.54         32.25         2.20 o                         
   3  11   4        127.10        126.54         8.10 o                         
   4  11   4         23.70         23.94         4.13 o                         
  -4  12   4        115.93        139.46        10.08 o                         
  -3  12   4        100.47        107.23         8.40 o                         
  -2  12   4         90.01         94.10         7.48 o                         
  -1  12   4          3.48          5.23         1.06 o                         
   0  12   4        130.53        126.20         4.37 o                         
   1  12   4          3.49          2.64         1.14 o                         
   2  12   4         90.00         93.50         9.01 o                         
   3  12   4        100.31        104.94         8.40 o                         
   4  12   4        116.08        134.02         7.02 o                         
  -3  13   4         64.55         54.07         7.03 o                         
  -2  13   4        178.68        170.47        10.85 o                         
  -1  13   4         19.50         19.65         2.86 o                         
   0  13   4         51.68         60.76         4.68 o                         
   1  13   4         19.71         15.29         4.58 o                         
   2  13   4        178.36        182.79         7.32 o                         
   3  13   4         64.47         71.03         7.33 o                         
  -2  14   4          9.04          6.72         3.21 o                         
  -1  14   4         54.80         58.51         5.11 o                         
   0  14   4          7.68         13.52         2.92 o                         
   1  14   4         54.70         60.26         5.12 o                         
   2  14   4          8.94          7.48         2.90 o                         
   1   0   5         92.66         78.55         1.06 o                         
   2   0   5        631.71        662.74         6.90 o                         
   3   0   5          8.57         13.34         0.67 o                         
   4   0   5         27.50         26.80         1.28 o                         
   5   0   5         35.70         31.20         1.57 o                         
   6   0   5        366.11        360.54         7.33 o                         
  -6   1   5         42.24         38.99         2.26 o                         
  -5   1   5          0.62          0.73         0.61 o                         
  -4   1   5          9.39          9.72         0.76 o                         
  -3   1   5         86.52         87.84         2.07 o                         
  -2   1   5        808.28        865.13         8.79 o                         
  -1   1   5       1874.36       1850.29        16.91 o                         
   0   1   5       2476.57       2542.41        19.73 o                         
   1   1   5       1874.33       1869.10        17.10 o                         
   2   1   5        808.09        885.49         8.56 o                         
   3   1   5         86.77         88.78         1.47 o                         
   4   1   5          9.32          9.30         0.83 o                         
   5   1   5          0.63          0.09         0.55 o                         
   6   1   5         42.19         39.00         2.40 o                         
  -6   2   5         16.73         16.04         1.58 o                         
  -5   2   5        181.64        171.19         3.47 o                         
  -4   2   5        340.36        322.35         4.58 o                         
  -3   2   5         68.22         64.21         1.31 o                         
  -2   2   5        638.90        658.28         6.87 o                         
  -1   2   5        861.07        923.46         8.31 o                         
   0   2   5        801.77        791.29         6.61 o                         
   1   2   5        861.26        927.02         9.17 o                         
   2   2   5        639.82        666.36         6.10 o                         
   3   2   5         68.36         66.19         1.22 o                         
   4   2   5        339.95        318.03         4.71 o                         
   5   2   5        181.60        175.10         3.39 o                         
   6   2   5         16.72         13.73         1.95 o                         
  -6   3   5          9.69          9.76         1.35 o                         
  -5   3   5          1.70          1.51         0.70 o                         
  -4   3   5         75.08         84.30         1.81 o                         
  -3   3   5        202.24        189.56         2.65 o                         
  -2   3   5        152.73        169.10         2.03 o                         
  -1   3   5        418.02        426.56         4.11 o                         
   0   3   5        359.62        381.31         4.41 o                         
   1   3   5        417.86        438.54         4.80 o                         
   2   3   5        152.69        176.62         2.33 o                         
   3   3   5        201.60        188.09         2.77 o                         
   4   3   5         75.13         80.05         1.98 o                         
   5   3   5          1.73          1.81         0.63 o                         
   6   3   5          9.58         10.30         1.49 o                         
  -6   4   5        142.89        144.51         4.06 o                         
  -5   4   5         12.74         12.87         1.29 o                         
  -4   4   5        101.58         94.79         2.42 o                         
  -3   4   5        254.72        258.14         3.54 o                         
  -2   4   5         64.36         70.24         1.16 o                         
  -1   4   5         99.71        117.27         1.57 o                         
   0   4   5        144.17        149.67         2.84 o                         
   1   4   5         99.40        114.22         1.71 o                         
   2   4   5         64.30         71.81         1.37 o                         
   3   4   5        254.19        258.48         3.56 o                         
   4   4   5        101.35         95.91         2.21 o                         
   5   4   5         12.81         13.49         1.21 o                         
   6   4   5        142.77        131.31         4.06 o                         
  -6   5   5         30.98         35.69         2.25 o                         
  -5   5   5         59.39         62.91         2.39 o                         
  -4   5   5        422.38        397.17         6.36 o                         
  -3   5   5        226.63        230.19         3.28 o                         
  -2   5   5        159.71        163.64         2.23 o                         
  -1   5   5          8.97          7.83         0.51 o                         
   0   5   5        113.31        102.33         2.07 o                         
   1   5   5          9.01          7.29         0.46 o                         
   2   5   5        159.78        156.05         2.68 o                         
   3   5   5        227.02        219.56         3.75 o                         
   4   5   5        422.12        405.09         5.82 o                         
   5   5   5         59.33         60.44         2.19 o                         
   6   5   5         30.98         35.92         3.09 o                         
  -6   6   5         44.34         43.02         2.98 o                         
  -5   6   5         61.58         59.64         2.78 o                         
  -4   6   5        107.97        115.88         3.01 o                         
  -3   6   5        341.67        321.88         7.10 o                         
  -2   6   5        398.40        402.75         5.20 o                         
  -1   6   5        219.87        239.41         3.29 o                         
   0   6   5       1157.98       1214.14        15.85 o                         
   1   6   5        220.36        240.54         3.12 o                         
   2   6   5        397.88        376.59         5.34 o                         
   3   6   5        341.48        311.66         4.90 o                         
   4   6   5        108.22        114.65         2.72 o                         
   5   6   5         61.55         62.83         2.50 o                         
   6   6   5         44.39         37.89         3.19 o                         
  -5   7   5         24.42         21.64         3.67 o                         
  -4   7   5         11.66         12.37         1.80 o                         
  -3   7   5         83.24         73.63         3.29 o                         
  -2   7   5        260.97        265.82         4.59 o                         
  -1   7   5        476.26        486.98         6.06 o                         
   0   7   5        167.11        174.95         3.22 o                         
   1   7   5        476.44        473.01         6.02 o                         
   2   7   5        261.37        256.19         3.81 o                         
   3   7   5         82.81         69.95         1.94 o                         
   4   7   5         11.55         11.73         1.10 o                         
   5   7   5         24.53         25.77         2.92 o                         
  -5   8   5         11.11          9.44         3.67 o                         
  -4   8   5         71.39         72.83         3.71 o                         
  -3   8   5         18.97         20.46         2.15 o                         
  -2   8   5          2.02          2.01         0.79 o                         
  -1   8   5         47.67         47.75         1.21 o                         
   0   8   5        785.79        771.90        10.78 o                         
   1   8   5         47.63         44.55         1.54 o                         
   2   8   5          2.03          2.33         0.49 o                         
   3   8   5         19.04         16.32         1.30 o                         
   4   8   5         71.87         76.61         2.85 o                         
   5   8   5         11.18          8.91         1.45 o                         
  -5   9   5         18.96         21.54         3.15 o                         
  -4   9   5         49.97         54.43         3.69 o                         
  -3   9   5         20.71         18.92         2.75 o                         
  -2   9   5         60.15         57.93         2.71 o                         
  -1   9   5        136.61        135.47         2.55 o                         
   0   9   5          0.00          0.87         0.42 o                         
   1   9   5        136.92        131.92         2.88 o                         
   2   9   5         60.43         60.15         1.79 o                         
   3   9   5         20.90         22.55         1.95 o                         
   4   9   5         49.61         52.21         2.75 o                         
   5   9   5         18.96         19.69         2.02 o                         
  -4  10   5         22.63         21.05         3.07 o                         
  -3  10   5         27.67         35.79         3.91 o                         
  -2  10   5         98.50        105.71         3.86 o                         
  -1  10   5        109.81        108.69         2.59 o                         
   0  10   5         11.19         12.88         1.49 o                         
   1  10   5        109.82        108.92         3.30 o                         
   2  10   5         98.34        104.14         3.02 o                         
   3  10   5         27.39         27.09         1.78 o                         
   4  10   5         22.39         20.61         1.91 o                         
  -4  11   5          9.46          8.31         2.52 o                         
  -3  11   5         51.57         57.13         5.80 o                         
  -2  11   5         49.97         54.86         2.91 o                         
  -1  11   5        204.85        204.10        10.11 o                         
   0  11   5        317.35        294.68         6.88 o                         
   1  11   5        204.80        197.71         4.94 o                         
   2  11   5         49.93         53.88         2.72 o                         
   3  11   5         51.63         54.65         3.09 o                         
   4  11   5          9.41          8.01         1.82 o                         
  -3  12   5         54.53         71.64         6.87 o                         
  -2  12   5         32.93         42.16         5.65 o                         
  -1  12   5         19.77         23.86         2.60 o                         
   0  12   5        296.01        284.58         6.99 o                         
   1  12   5         19.61         25.24         3.06 o                         
   2  12   5         32.94         31.95         3.97 o                         
   3  12   5         54.55         67.67         6.57 o                         
  -3  13   5         14.46         20.77         4.43 o                         
  -2  13   5         22.25         27.35         4.43 o                         
  -1  13   5        123.69        120.82         6.05 o                         
   0  13   5         42.76         48.20         4.27 o                         
   1  13   5        123.66        123.57         4.98 o                         
   2  13   5         22.38         22.83         2.91 o                         
   3  13   5         14.44         23.37         4.58 o                         
  -2  14   5        115.82        124.64         6.59 o                         
  -1  14   5         57.57         72.41         8.10 o                         
   0  14   5         92.76         91.92         8.25 o                         
   1  14   5         57.61         65.87         5.12 o                         
   2  14   5        115.78        102.71         5.87 o                         
   0   0   6       8383.01       8083.90        87.35 o                         
   1   0   6         49.73         66.35         0.98 o                         
   2   0   6        560.23        605.14         7.72 o                         
   3   0   6        503.32        533.37         6.25 o                         
   4   0   6         79.34         73.36         2.85 o                         
   5   0   6          0.13          1.13         0.63 o                         
   6   0   6          0.09          1.08         0.94 o                         
  -6   1   6         21.60         23.10         2.04 o                         
  -5   1   6          8.73         10.67         1.01 o                         
  -4   1   6         55.60         65.96         1.65 o                         
  -3   1   6         12.20         15.71         0.77 o                         
  -2   1   6        509.61        552.12         5.58 o                         
  -1   1   6        117.57        128.83         1.57 o                         
   0   1   6       2202.16       2298.95        18.56 o                         
   1   1   6        117.49        131.72         1.74 o                         
   2   1   6        508.43        549.50         5.60 o                         
   3   1   6         12.20         14.81         0.74 o                         
   4   1   6         55.49         63.14         2.03 o                         
   5   1   6          8.63          9.00         0.97 o                         
   6   1   6         21.45         20.27         1.83 o                         
  -6   2   6         35.00         37.98         3.10 o                         
  -5   2   6         35.14         29.74         1.54 o                         
  -4   2   6        210.80        204.83         3.32 o                         
  -3   2   6        337.03        327.73         4.21 o                         
  -2   2   6        890.58        942.29         9.51 o                         
  -1   2   6        114.57        126.97         1.45 o                         
   0   2   6         32.79         41.91         0.67 o                         
   1   2   6        114.73        124.89         1.73 o                         
   2   2   6        890.24        946.95         9.23 o                         
   3   2   6        336.68        331.89         4.16 o                         
   4   2   6        211.58        199.83         3.61 o                         
   5   2   6         35.19         29.28         1.56 o                         
   6   2   6         35.31         40.44         2.49 o                         
  -6   3   6          4.38          6.05         1.16 o                         
  -5   3   6         73.72         73.50         2.17 o                         
  -4   3   6          9.34         10.89         0.80 o                         
  -3   3   6        230.95        243.66         3.20 o                         
  -2   3   6         23.63         16.09         0.60 o                         
  -1   3   6       1330.24       1389.04        12.95 o                         
   0   3   6       1435.35       1412.94        13.82 o                         
   1   3   6       1328.82       1384.80        14.88 o                         
   2   3   6         23.52         16.70         0.64 o                         
   3   3   6        230.47        241.49         3.63 o                         
   4   3   6          9.20          9.83         0.88 o                         
   5   3   6         73.65         74.81         2.24 o                         
   6   3   6          4.44          4.42         1.53 o                         
  -6   4   6         29.49         35.13         2.21 o                         
  -5   4   6        181.71        181.02         4.24 o                         
  -4   4   6        703.10        683.29         8.56 o                         
  -3   4   6        195.85        192.97         2.71 o                         
  -2   4   6         37.50         37.10         0.83 o                         
  -1   4   6       1027.55       1104.46        11.00 o                         
   0   4   6        592.07        608.03         7.66 o                         
   1   4   6       1027.33       1103.08        11.61 o                         
   2   4   6         37.67         37.64         1.04 o                         
   3   4   6        195.93        190.18         3.41 o                         
   4   4   6        703.13        669.02         8.63 o                         
   5   4   6        181.08        188.31         3.66 o                         
   6   4   6         29.52         34.86         2.38 o                         
  -6   5   6         15.31         21.23         2.11 o                         
  -5   5   6         39.41         44.65         2.21 o                         
  -4   5   6         12.38         12.45         1.03 o                         
  -3   5   6         80.91         89.97         1.80 o                         
  -2   5   6        302.97        312.35         3.48 o                         
  -1   5   6        183.93        188.13         2.73 o                         
   0   5   6         20.14         19.74         0.92 o                         
   1   5   6        184.04        185.09         2.65 o                         
   2   5   6        302.83        307.02         4.52 o                         
   3   5   6         81.12         89.86         2.15 o                         
   4   5   6         12.47          8.86         0.94 o                         
   5   5   6         39.65         43.66         2.07 o                         
   6   5   6         15.33         17.48         1.78 o                         
  -6   6   6         47.11         55.95         5.19 o                         
  -5   6   6         73.25         72.08         3.70 o                         
  -4   6   6        252.50        234.48         5.65 o                         
  -3   6   6         15.13         14.69         1.29 o                         
  -2   6   6         26.89         34.20         1.18 o                         
  -1   6   6         20.09         16.45         0.74 o                         
   0   6   6         18.01         19.75         1.01 o                         
   1   6   6         20.19         17.09         0.79 o                         
   2   6   6         26.80         30.58         1.16 o                         
   3   6   6         15.18         11.85         0.93 o                         
   4   6   6        252.35        231.84         4.29 o                         
   5   6   6         73.24         76.21         4.22 o                         
   6   6   6         47.22         48.37         4.33 o                         
  -5   7   6        151.82        158.32         6.86 o                         
  -4   7   6         27.80         20.26         2.59 o                         
  -3   7   6         31.69         26.68         2.87 o                         
  -2   7   6         89.70         92.00         2.29 o                         
  -1   7   6        112.50        100.23         2.41 o                         
   0   7   6        261.96        277.03         4.61 o                         
   1   7   6        112.47         99.88         1.95 o                         
   2   7   6         90.43         88.82         1.94 o                         
   3   7   6         31.74         29.44         1.45 o                         
   4   7   6         27.88         26.55         1.52 o                         
   5   7   6        151.93        160.15         4.97 o                         
  -5   8   6         98.89        105.32         5.62 o                         
  -4   8   6          7.33          6.30         1.76 o                         
  -3   8   6        225.43        216.72         4.92 o                         
  -2   8   6        530.51        491.58         8.35 o                         
  -1   8   6        473.43        461.61         7.19 o                         
   0   8   6       1394.00       1288.77        17.27 o                         
   1   8   6        473.54        454.00         6.39 o                         
   2   8   6        529.99        474.65         6.34 o                         
   3   8   6        225.54        212.81         4.26 o                         
   4   8   6          7.28          9.47         1.06 o                         
   5   8   6         98.92         94.34         4.49 o                         
  -5   9   6         45.28         48.52         5.88 o                         
  -4   9   6         58.79         61.34         4.41 o                         
  -3   9   6         20.64         16.85         2.64 o                         
  -2   9   6         63.54         61.80         2.30 o                         
  -1   9   6        181.11        174.30         3.73 o                         
   0   9   6        200.28        191.61         3.89 o                         
   1   9   6        181.51        177.73         3.24 o                         
   2   9   6         63.39         59.62         1.81 o                         
   3   9   6         20.58         18.18         1.29 o                         
   4   9   6         58.93         59.87         2.85 o                         
   5   9   6         45.03         45.67         3.93 o                         
  -4  10   6         77.28         86.41         5.24 o                         
  -3  10   6         67.18         62.49         4.46 o                         
  -2  10   6         88.33         83.57         3.26 o                         
  -1  10   6         86.47         81.29         2.92 o                         
   0  10   6        650.82        612.37        10.36 o                         
   1  10   6         86.55         84.77         2.76 o                         
   2  10   6         88.52         79.85         2.64 o                         
   3  10   6         67.39         63.93         2.65 o                         
   4  10   6         77.40         89.37         3.55 o                         
  -4  11   6         78.55         81.29         5.18 o                         
  -3  11   6         35.37         34.37         5.04 o                         
  -2  11   6         45.28         43.77         2.37 o                         
  -1  11   6        132.38        131.13         4.91 o                         
   0  11   6          6.39          9.88         1.36 o                         
   1  11   6        131.88        126.21         3.60 o                         
   2  11   6         45.50         43.12         3.05 o                         
   3  11   6         35.15         34.78         2.83 o                         
   4  11   6         78.72         88.13         4.27 o                         
  -3  12   6         68.37         61.87         7.18 o                         
  -2  12   6          6.42         11.61         3.51 o                         
  -1  12   6        142.33        143.40        11.66 o                         
   0  12   6         23.65         27.48         2.27 o                         
   1  12   6        142.42        135.23        13.06 o                         
   2  12   6          6.45          8.59         1.91 o                         
   3  12   6         68.32         63.85         6.57 o                         
  -2  13   6        154.77        168.56         8.02 o                         
  -1  13   6          3.68          3.74         1.84 o                         
   0  13   6          2.26          0.31         2.06 o                         
   1  13   6          3.68          3.34         3.36 o                         
   2  13   6        154.98        178.74         7.39 o                         
  -1  14   6         64.99         66.78         9.78 o                         
   0  14   6          6.33          7.33         3.36 o                         
   1  14   6         65.01         65.78         5.23 o                         
   1   0   7        667.78        738.30         6.87 o                         
   2   0   7         58.29         57.43         1.20 o                         
   3   0   7         48.84         58.75         1.40 o                         
   4   0   7        279.07        267.90         4.39 o                         
   5   0   7        425.46        403.58         6.35 o                         
   6   0   7          7.47          8.12         1.30 o                         
  -6   1   7        106.10        109.18         4.00 o                         
  -5   1   7         40.67         44.92         1.88 o                         
  -4   1   7        101.73         99.38         2.12 o                         
  -3   1   7        515.25        531.83         6.30 o                         
  -2   1   7        104.40        111.78         1.59 o                         
  -1   1   7       1081.25       1127.35         9.76 o                         
   0   1   7        856.57        871.35         7.35 o                         
   1   1   7       1082.48       1125.35        11.17 o                         
   2   1   7        104.19        111.69         1.75 o                         
   3   1   7        515.38        527.60         6.17 o                         
   4   1   7        101.57         94.73         2.26 o                         
   5   1   7         40.64         44.61         1.86 o                         
   6   1   7        106.12        104.43         4.45 o                         
  -6   2   7         70.85         77.48         3.26 o                         
  -5   2   7        171.90        165.24         4.04 o                         
  -4   2   7        230.10        224.28         3.57 o                         
  -3   2   7        151.50        139.23         2.27 o                         
  -2   2   7       1256.92       1295.57        12.30 o                         
  -1   2   7        322.51        340.37         3.28 o                         
   0   2   7          2.99          1.96         0.21 o                         
   1   2   7        322.97        338.83         4.05 o                         
   2   2   7       1256.44       1294.70        13.21 o                         
   3   2   7        152.12        139.17         2.21 o                         
   4   2   7        230.31        213.99         3.81 o                         
   5   2   7        172.14        162.24         4.04 o                         
   6   2   7         70.56         74.98         3.43 o                         
  -6   3   7         79.21         77.05         4.77 o                         
  -5   3   7        256.46        245.17         4.40 o                         
  -4   3   7         57.34         57.81         1.59 o                         
  -3   3   7          6.24          6.75         0.59 o                         
  -2   3   7        327.48        313.84         3.51 o                         
  -1   3   7          2.54          3.71         0.28 o                         
   0   3   7         73.55         71.74         0.97 o                         
   1   3   7          2.53          3.93         0.33 o                         
   2   3   7        327.30        326.75         5.77 o                         
   3   3   7          6.12          6.45         0.54 o                         
   4   3   7         57.37         59.54         1.82 o                         
   5   3   7        255.36        251.68         4.63 o                         
   6   3   7         79.48         73.30         3.47 o                         
  -6   4   7         60.75         62.31         3.46 o                         
  -5   4   7         73.07         77.14         2.61 o                         
  -4   4   7        191.97        184.09         3.16 o                         
  -3   4   7         91.14         83.42         1.67 o                         
  -2   4   7        278.67        301.30         3.25 o                         
  -1   4   7        620.06        642.64         7.07 o                         
   0   4   7         15.54         17.16         0.74 o                         
   1   4   7        620.37        626.71         6.96 o                         
   2   4   7        278.98        287.70         4.25 o                         
   3   4   7         91.05         83.79         2.40 o                         
   4   4   7        192.16        180.14         3.31 o                         
   5   4   7         72.92         75.46         2.33 o                         
   6   4   7         60.77         60.85         3.87 o                         
  -6   5   7          8.27          3.71         1.53 o                         
  -5   5   7         51.81         56.38         2.75 o                         
  -4   5   7         88.38         80.40         2.24 o                         
  -3   5   7        160.49        162.74         2.81 o                         
  -2   5   7         49.62         51.85         1.07 o                         
  -1   5   7         41.64         38.77         1.10 o                         
   0   5   7         75.06         88.13         1.80 o                         
   1   5   7         41.59         37.66         0.93 o                         
   2   5   7         49.78         49.94         1.40 o                         
   3   5   7        160.32        153.20         3.03 o                         
   4   5   7         88.37         81.72         2.33 o                         
   5   5   7         51.98         49.75         2.56 o                         
   6   5   7          8.38          5.11         1.85 o                         
  -6   6   7         34.10         37.97         4.11 o                         
  -5   6   7         41.95         44.23         3.31 o                         
  -4   6   7         31.06         33.05         2.18 o                         
  -3   6   7        509.32        512.16         9.64 o                         
  -2   6   7        223.44        213.95         3.93 o                         
  -1   6   7        235.72        255.98         3.71 o                         
   0   6   7          6.01         10.15         0.80 o                         
   1   6   7        234.76        251.06         3.64 o                         
   2   6   7        223.49        202.18         4.27 o                         
   3   6   7        509.94        492.18         7.10 o                         
   4   6   7         30.98         35.58         1.75 o                         
   5   6   7         42.00         44.45         3.55 o                         
   6   6   7         34.13         32.52         4.39 o                         
  -5   7   7         82.46         94.46         5.18 o                         
  -4   7   7          1.50          0.82         0.99 o                         
  -3   7   7         59.65         60.36         2.31 o                         
  -2   7   7         50.14         51.61         1.50 o                         
  -1   7   7        174.83        176.60         3.62 o                         
   0   7   7          0.03          0.27         0.41 o                         
   1   7   7        175.60        175.48         3.17 o                         
   2   7   7         49.97         52.69         1.48 o                         
   3   7   7         59.58         61.06         2.05 o                         
   4   7   7          1.47          1.30         0.74 o                         
   5   7   7         82.44         83.86         3.57 o                         
  -5   8   7         47.35         50.70         6.49 o                         
  -4   8   7        127.10        127.14         7.26 o                         
  -3   8   7        140.90        119.49         3.45 o                         
  -2   8   7        298.57        284.44         5.82 o                         
  -1   8   7        325.16        323.02         5.12 o                         
   0   8   7          7.10          8.14         0.97 o                         
   1   8   7        325.47        322.85         5.47 o                         
   2   8   7        297.96        272.42         4.19 o                         
   3   8   7        140.98        124.01         2.93 o                         
   4   8   7        126.98        129.88         3.37 o                         
   5   8   7         47.59         50.88         3.88 o                         
  -5   9   7         25.19         21.37         3.90 o                         
  -4   9   7         25.72         30.10         5.96 o                         
  -3   9   7         19.74         14.99         1.69 o                         
  -2   9   7          4.89          2.23         0.87 o                         
  -1   9   7         98.58         93.20         2.74 o                         
   0   9   7        825.54        782.07        11.38 o                         
   1   9   7         98.47         97.86         2.55 o                         
   2   9   7          4.87          1.40         0.52 o                         
   3   9   7         19.80         17.31         1.40 o                         
   4   9   7         25.81         33.29         2.28 o                         
   5   9   7         25.24         21.50         2.40 o                         
  -4  10   7        122.64        123.71         6.15 o                         
  -3  10   7         12.91         13.09         2.05 o                         
  -2  10   7         44.57         48.27         3.14 o                         
  -1  10   7         77.72         71.10         2.59 o                         
   0  10   7        142.23        143.99         3.77 o                         
   1  10   7         77.83         70.92         2.98 o                         
   2  10   7         44.60         50.36         2.07 o                         
   3  10   7         13.12         14.39         1.48 o                         
   4  10   7        122.71        128.07         4.35 o                         
  -4  11   7         53.34         55.92         4.97 o                         
  -3  11   7         82.70         88.45         6.64 o                         
  -2  11   7         12.45         19.47         3.04 o                         
  -1  11   7          9.14         11.14         1.55 o                         
   0  11   7        329.37        314.95         7.34 o                         
   1  11   7          9.19         12.86         2.49 o                         
   2  11   7         12.28         18.40         2.79 o                         
   3  11   7         82.61         93.91         4.11 o                         
   4  11   7         53.18         47.77         3.70 o                         
  -3  12   7         53.02         58.09         4.86 o                         
  -2  12   7        143.01        137.59         6.42 o                         
  -1  12   7         34.33         36.70         3.73 o                         
   0  12   7        119.97        119.88         4.34 o                         
   1  12   7         34.23         46.32         6.57 o                         
   2  12   7        142.55        148.71        10.23 o                         
   3  12   7         52.94         64.41         4.68 o                         
  -2  13   7          4.67          1.45         1.73 o                         
  -1  13   7          4.63          2.77         1.76 o                         
   0  13   7         31.06         24.64         2.56 o                         
   1  13   7          4.69          6.04         1.80 o                         
   2  13   7          4.74          6.57         2.29 o                         
  -1  14   7         82.41         87.16         5.40 o                         
   0  14   7        147.41        146.62         7.07 o                         
   1  14   7         81.76         85.63         5.51 o                         
   0   0   8        115.30        107.83         2.05 o                         
   1   0   8        150.98        160.54         1.94 o                         
   2   0   8         15.79         12.39         0.53 o                         
   3   0   8         73.24         88.78         1.80 o                         
   4   0   8        122.80        130.98         2.75 o                         
   5   0   8         53.41         53.65         3.30 o                         
   6   0   8         78.47         81.15         3.06 o                         
  -6   1   8         12.46         12.65         1.70 o                         
  -5   1   8        292.07        286.99         5.65 o                         
  -4   1   8          5.31          5.81         0.65 o                         
  -3   1   8        442.02        448.20         5.98 o                         
  -2   1   8         45.16         54.63         1.04 o                         
  -1   1   8        658.03        695.67         6.26 o                         
   0   1   8        646.39        703.42         5.89 o                         
   1   1   8        658.62        692.17         6.59 o                         
   2   1   8         45.12         53.06         0.96 o                         
   3   1   8        441.53        454.49         5.49 o                         
   4   1   8          5.31          5.03         0.70 o                         
   5   1   8        291.84        279.92         5.36 o                         
   6   1   8         12.55         12.36         1.54 o                         
  -6   2   8         12.88         15.14         1.61 o                         
  -5   2   8         42.63         39.92         1.99 o                         
  -4   2   8        347.54        332.86         4.81 o                         
  -3   2   8        336.72        338.34         4.59 o                         
  -2   2   8        163.17        157.22         2.20 o                         
  -1   2   8        530.04        565.06         5.19 o                         
   0   2   8         23.07         17.76         0.53 o                         
   1   2   8        529.84        572.33         5.53 o                         
   2   2   8        162.99        163.98         2.86 o                         
   3   2   8        336.94        335.29         4.75 o                         
   4   2   8        347.94        333.34         5.26 o                         
   5   2   8         42.66         39.97         2.29 o                         
   6   2   8         12.93         13.65         1.81 o                         
  -6   3   8         48.82         54.08         3.11 o                         
  -5   3   8         27.70         32.05         1.73 o                         
  -4   3   8        293.40        284.80         4.28 o                         
  -3   3   8        394.39        401.99         5.28 o                         
  -2   3   8         12.35         12.70         0.54 o                         
  -1   3   8        726.38        740.74         7.28 o                         
   0   3   8          0.85          0.33         0.20 o                         
   1   3   8        725.81        745.03         8.55 o                         
   2   3   8         12.44         11.11         0.69 o                         
   3   3   8        393.92        409.55         7.57 o                         
   4   3   8        293.15        285.60         4.76 o                         
   5   3   8         27.88         32.73         2.06 o                         
   6   3   8         48.83         48.22         3.06 o                         
  -6   4   8         38.52         40.07         3.28 o                         
  -5   4   8         13.26         14.18         1.41 o                         
  -4   4   8          1.74          2.18         0.52 o                         
  -3   4   8        126.95        123.07         2.23 o                         
  -2   4   8        115.75        122.52         1.61 o                         
  -1   4   8        282.34        265.39         3.22 o                         
   0   4   8         39.80         49.65         1.21 o                         
   1   4   8        282.55        268.58         3.21 o                         
   2   4   8        115.81        121.12         2.35 o                         
   3   4   8        126.80        121.61         2.52 o                         
   4   4   8          1.75          2.84         0.69 o                         
   5   4   8         13.21         10.35         1.29 o                         
   6   4   8         38.48         32.90         2.74 o                         
  -6   5   8        105.06        109.49        13.82 o                         
  -5   5   8          8.62          5.11         2.72 o                         
  -4   5   8          5.63          6.60         0.98 o                         
  -3   5   8        206.30        193.06         5.03 o                         
  -2   5   8         39.48         38.56         1.11 o                         
  -1   5   8        261.49        263.50         3.79 o                         
   0   5   8        133.64        125.15         2.22 o                         
   1   5   8        261.31        255.88         3.67 o                         
   2   5   8         39.54         36.56         1.35 o                         
   3   5   8        206.21        187.88         3.76 o                         
   4   5   8          5.65          6.75         1.01 o                         
   5   5   8          8.55          7.15         1.25 o                         
   6   5   8        105.10        120.62         5.60 o                         
  -5   6   8          6.16         13.30         2.43 o                         
  -4   6   8          9.33          9.91         1.55 o                         
  -3   6   8        100.20        100.01         3.55 o                         
  -2   6   8         27.90         25.59         1.13 o                         
  -1   6   8        363.51        348.74         5.33 o                         
   0   6   8          0.41         -0.02         0.35 o                         
   1   6   8        363.60        350.71         4.78 o                         
   2   6   8         28.04         25.34         1.24 o                         
   3   6   8         99.87         96.06         2.58 o                         
   4   6   8          9.35          7.70         1.10 o                         
   5   6   8          6.10          8.67         1.46 o                         
  -5   7   8         64.00         60.03         6.57 o                         
  -4   7   8          5.43          5.09         1.63 o                         
  -3   7   8         31.88         28.74         1.98 o                         
  -2   7   8         64.14         59.27         1.59 o                         
  -1   7   8        107.21        110.67         2.26 o                         
   0   7   8          5.80          5.80         0.63 o                         
   1   7   8        107.42        108.28         2.15 o                         
   2   7   8         64.09         59.90         2.81 o                         
   3   7   8         32.04         29.21         1.50 o                         
   4   7   8          5.57          7.04         1.42 o                         
   5   7   8         64.05         70.11         3.35 o                         
  -5   8   8          8.37         14.21         3.36 o                         
  -4   8   8        109.78        105.91         4.08 o                         
  -3   8   8        143.03        133.93         4.03 o                         
  -2   8   8        134.16        127.06         2.70 o                         
  -1   8   8        346.77        348.17         5.09 o                         
   0   8   8        341.58        350.59         5.93 o                         
   1   8   8        346.30        347.13         5.88 o                         
   2   8   8        134.63        123.72         2.77 o                         
   3   8   8        142.83        133.28         3.09 o                         
   4   8   8        109.51        111.34         3.14 o                         
   5   8   8          8.33         10.12         1.59 o                         
  -5   9   8        184.15        186.36        11.46 o                         
  -4   9   8        194.71        189.73         7.61 o                         
  -3   9   8         63.67         69.99         3.49 o                         
  -2   9   8        242.65        226.04         5.13 o                         
  -1   9   8         49.30         46.61         1.85 o                         
   0   9   8         52.80         47.97         1.72 o                         
   1   9   8         49.24         44.51         1.87 o                         
   2   9   8        242.11        223.42         4.50 o                         
   3   9   8         63.58         68.96         2.70 o                         
   4   9   8        194.85        196.81         5.51 o                         
   5   9   8        184.33        195.81         8.07 o                         
  -4  10   8          2.87          1.74         1.67 o                         
  -3  10   8         26.57         23.15         2.41 o                         
  -2  10   8         39.82         40.00         2.71 o                         
  -1  10   8         53.60         50.69         2.25 o                         
   0  10   8          8.25          6.65         0.90 o                         
   1  10   8         53.70         47.80         2.33 o                         
   2  10   8         39.92         35.47         2.33 o                         
   3  10   8         26.74         24.75         1.83 o                         
   4  10   8          2.91          2.69         1.18 o                         
  -4  11   8         24.62         26.57         3.50 o                         
  -3  11   8         35.75         33.95         3.62 o                         
  -2  11   8         12.97         13.77         1.75 o                         
  -1  11   8         11.59         13.23         1.95 o                         
   0  11   8         10.02         14.54         2.49 o                         
   1  11   8         11.57         11.54         1.80 o                         
   2  11   8         13.07         11.96         1.75 o                         
   3  11   8         35.87         32.93         2.94 o                         
   4  11   8         24.58         25.94         2.44 o                         
  -3  12   8         21.33         23.91         3.24 o                         
  -2  12   8         13.25         14.11         2.01 o                         
  -1  12   8         48.67         56.04         3.49 o                         
   0  12   8          0.11          0.10         1.74 o                         
   1  12   8         48.61         45.48         5.65 o                         
   2  12   8         13.39         14.47         2.35 o                         
   3  12   8         21.22         26.43         4.74 o                         
  -2  13   8         75.68         74.69         4.00 o                         
  -1  13   8        133.96        132.47         6.43 o                         
   0  13   8        103.60        110.80         6.68 o                         
   1  13   8        134.03        133.41         5.49 o                         
   2  13   8         75.98         80.89         5.07 o                         
   0  14   8         41.57         45.93         4.47 o                         
   1   0   9         69.49         75.09         1.11 o                         
   2   0   9        392.00        381.36         4.01 o                         
   3   0   9        140.05        163.87         2.76 o                         
   4   0   9         58.20         51.16         1.68 o                         
   5   0   9          5.32          1.15         1.31 o                         
   6   0   9          5.42          3.37         1.22 o                         
  -6   1   9         39.70         39.82         2.48 o                         
  -5   1   9         74.57         75.60         2.87 o                         
  -4   1   9         10.40          9.29         0.85 o                         
  -3   1   9        143.73        122.50         2.23 o                         
  -2   1   9        495.14        508.37         5.33 o                         
  -1   1   9        599.18        606.12         5.85 o                         
   0   1   9        563.62        540.99         5.33 o                         
   1   1   9        599.88        607.86         5.93 o                         
   2   1   9        495.75        502.90         5.86 o                         
   3   1   9        143.52        125.61         2.14 o                         
   4   1   9         10.34          7.85         0.91 o                         
   5   1   9         74.64         73.04         2.72 o                         
   6   1   9         39.67         43.42         2.88 o                         
  -6   2   9         25.31         30.70         2.18 o                         
  -5   2   9         12.87         13.02         1.40 o                         
  -4   2   9        163.08        157.99         3.11 o                         
  -3   2   9        149.53        150.99         2.56 o                         
  -2   2   9        487.99        501.18         5.26 o                         
  -1   2   9         94.00        106.95         1.29 o                         
   0   2   9       1260.17       1254.86        11.50 o                         
   1   2   9         94.02        107.45         1.81 o                         
   2   2   9        488.22        481.53         6.07 o                         
   3   2   9        149.49        151.82         2.47 o                         
   4   2   9        163.00        148.47         3.37 o                         
   5   2   9         12.82         14.16         1.91 o                         
   6   2   9         25.35         28.10         2.46 o                         
  -6   3   9         14.14         13.10         2.03 o                         
  -5   3   9          8.74          6.20         1.03 o                         
  -4   3   9        150.27        172.88         3.27 o                         
  -3   3   9        398.58        380.62         5.08 o                         
  -2   3   9         88.42         82.36         1.27 o                         
  -1   3   9        446.82        435.94         4.52 o                         
   0   3   9        322.67        331.18         3.75 o                         
   1   3   9        447.32        441.56         4.90 o                         
   2   3   9         88.33         80.21         1.71 o                         
   3   3   9        398.85        376.81         5.15 o                         
   4   3   9        149.89        165.27         3.66 o                         
   5   3   9          8.75         11.44         1.60 o                         
   6   3   9         14.29         12.46         1.80 o                         
  -6   4   9         14.07         17.36         2.28 o                         
  -5   4   9         11.48         14.07         1.90 o                         
  -4   4   9         75.79         75.89         2.25 o                         
  -3   4   9        802.98        770.82        10.23 o                         
  -2   4   9        164.02        167.34         2.27 o                         
  -1   4   9        367.20        369.06         4.03 o                         
   0   4   9        668.67        707.12         9.31 o                         
   1   4   9        367.28        357.62         4.40 o                         
   2   4   9        163.91        161.26         2.91 o                         
   3   4   9        802.85        758.93        10.01 o                         
   4   4   9         75.70         74.22         2.39 o                         
   5   4   9         11.44         13.49         1.47 o                         
   6   4   9         14.13         13.75         2.41 o                         
  -5   5   9        160.50        153.87         6.75 o                         
  -4   5   9         35.42         35.93         2.49 o                         
  -3   5   9        115.10        118.80         3.77 o                         
  -2   5   9        329.27        332.72         4.66 o                         
  -1   5   9        189.75        183.25         2.54 o                         
   0   5   9        161.89        167.67         2.75 o                         
   1   5   9        189.65        180.22         2.89 o                         
   2   5   9        329.27        315.65         4.88 o                         
   3   5   9        114.88        113.68         2.57 o                         
   4   5   9         35.40         38.79         3.19 o                         
   5   5   9        160.67        164.11         4.42 o                         
  -5   6   9         47.08         46.46         3.40 o                         
  -4   6   9         68.88         74.89         4.26 o                         
  -3   6   9          1.06          1.41         0.70 o                         
  -2   6   9         61.65         55.42         1.53 o                         
  -1   6   9        150.21        157.42         2.60 o                         
   0   6   9         24.90         27.41         1.10 o                         
   1   6   9        150.10        152.32         2.64 o                         
   2   6   9         61.54         55.04         1.78 o                         
   3   6   9          1.06          1.13         0.73 o                         
   4   6   9         69.02         74.57         2.47 o                         
   5   6   9         47.07         46.12         2.61 o                         
  -5   7   9         12.44          8.40         2.90 o                         
  -4   7   9        119.77        117.20         5.66 o                         
  -3   7   9         75.31         76.46         2.89 o                         
  -2   7   9         58.78         52.69         1.50 o                         
  -1   7   9        697.00        673.86         8.50 o                         
   0   7   9        148.25        134.64         2.54 o                         
   1   7   9        697.19        659.37         8.92 o                         
   2   7   9         58.87         49.12         1.68 o                         
   3   7   9         75.41         73.74         2.32 o                         
   4   7   9        119.54        119.76         3.57 o                         
   5   7   9         12.58         13.39         2.98 o                         
  -5   8   9        104.06        116.86         8.71 o                         
  -4   8   9        123.66        128.28         5.07 o                         
  -3   8   9          0.66          0.39         0.80 o                         
  -2   8   9         95.08        103.25         2.82 o                         
  -1   8   9         22.42         25.25         1.28 o                         
   0   8   9        364.84        361.45         5.23 o                         
   1   8   9         22.27         26.12         1.52 o                         
   2   8   9         94.88        100.65         2.51 o                         
   3   8   9          0.62         -0.02         1.09 o                         
   4   8   9        123.76        136.93         4.96 o                         
   5   8   9        103.63        125.06         4.75 o                         
  -4   9   9         33.18         30.44         4.12 o                         
  -3   9   9         49.72         48.12         5.33 o                         
  -2   9   9         36.83         34.20         2.15 o                         
  -1   9   9        540.35        521.16         7.26 o                         
   0   9   9         26.83         26.45         1.34 o                         
   1   9   9        540.44        515.86         9.05 o                         
   2   9   9         37.08         36.28         1.94 o                         
   3   9   9         49.54         54.57         2.49 o                         
   4   9   9         33.30         29.26         2.49 o                         
  -4  10   9         12.46         15.28         3.82 o                         
  -3  10   9         26.10         24.67         2.45 o                         
  -2  10   9        132.53        140.70         3.98 o                         
  -1  10   9        103.46        100.48         2.85 o                         
   0  10   9         42.36         45.51         1.65 o                         
   1  10   9        103.34        101.81         3.17 o                         
   2  10   9        132.80        141.35         4.48 o                         
   3  10   9         26.11         23.21         2.05 o                         
   4  10   9         12.44         13.79         2.38 o                         
  -3  11   9         26.20         23.18         3.13 o                         
  -2  11   9         16.30         16.83         1.84 o                         
  -1  11   9         37.24         43.02         2.32 o                         
   0  11   9         26.27         27.78         1.99 o                         
   1  11   9         37.32         43.11         2.56 o                         
   2  11   9         16.16         19.18         2.49 o                         
   3  11   9         26.17         21.62         2.96 o                         
  -3  12   9         34.55         32.27         3.72 o                         
  -2  12   9        106.66        131.59         6.32 o                         
  -1  12   9        105.12        114.64         3.98 o                         
   0  12   9        215.84        211.37         6.61 o                         
   1  12   9        105.26        109.07         5.51 o                         
   2  12   9        106.58        118.69         8.71 o                         
   3  12   9         34.30         32.14         3.56 o                         
  -2  13   9         13.66         11.44         4.81 o                         
  -1  13   9         54.85         63.02         4.08 o                         
   0  13   9         36.01         39.52         3.20 o                         
   1  13   9         54.87         64.52         3.78 o                         
   2  13   9         13.73         19.90         6.11 o                         
   0   0  10       2365.81       2492.38        31.23 o                         
   1   0  10         34.41         34.30         0.76 o                         
   2   0  10        148.75        155.37         2.43 o                         
   3   0  10        133.75        136.45         2.48 o                         
   4   0  10         76.98         73.88         2.03 o                         
   5   0  10         12.14         10.36         1.44 o                         
   6   0  10          7.45          4.92         1.20 o                         
  -6   1  10         92.98        106.24         3.60 o                         
  -5   1  10         55.05         51.52         2.44 o                         
  -4   1  10         77.97         75.63         2.07 o                         
  -3   1  10         74.12         77.87         1.91 o                         
  -2   1  10        168.40        147.88         2.27 o                         
  -1   1  10         66.33         71.56         1.14 o                         
   0   1  10        124.11        124.60         2.10 o                         
   1   1  10         66.26         70.19         1.17 o                         
   2   1  10        167.91        147.39         2.27 o                         
   3   1  10         74.16         80.36         1.82 o                         
   4   1  10         78.00         70.05         2.23 o                         
   5   1  10         54.93         56.39         2.42 o                         
   6   1  10         92.82        105.08         5.98 o                         
  -6   2  10          9.63         13.49         1.76 o                         
  -5   2  10         30.09         29.59         1.96 o                         
  -4   2  10         41.39         41.35         1.61 o                         
  -3   2  10        556.28        545.43         7.42 o                         
  -2   2  10        289.46        274.04         3.42 o                         
  -1   2  10        338.13        343.88         3.69 o                         
   0   2  10       1371.71       1369.25        12.49 o                         
   1   2  10        338.18        343.63         3.80 o                         
   2   2  10        289.35        267.04         3.84 o                         
   3   2  10        556.13        540.33         6.95 o                         
   4   2  10         41.67         41.70         2.00 o                         
   5   2  10         30.16         31.59         2.06 o                         
   6   2  10          9.75         14.37         1.90 o                         
  -6   3  10         53.33         55.75         7.42 o                         
  -5   3  10          7.54          6.26         1.20 o                         
  -4   3  10         91.32         85.45         2.20 o                         
  -3   3  10         32.10         34.23         1.26 o                         
  -2   3  10        335.27        334.77         3.77 o                         
  -1   3  10        422.54        412.23         4.38 o                         
   0   3  10        274.24        309.77         3.49 o                         
   1   3  10        422.70        397.71         4.59 o                         
   2   3  10        334.41        330.83         4.59 o                         
   3   3  10         32.25         36.24         1.31 o                         
   4   3  10         91.43         90.68         2.62 o                         
   5   3  10          7.59          5.26         1.08 o                         
   6   3  10         53.44         52.80         3.75 o                         
  -5   4  10         17.27         18.98         2.63 o                         
  -4   4  10        193.37        185.21         4.30 o                         
  -3   4  10         28.34         25.79         1.47 o                         
  -2   4  10        171.85        176.53         2.69 o                         
  -1   4  10        135.98        128.65         2.34 o                         
   0   4  10         78.79         68.41         1.62 o                         
   1   4  10        136.13        130.42         2.09 o                         
   2   4  10        172.24        174.53         2.99 o                         
   3   4  10         28.34         26.07         1.34 o                         
   4   4  10        193.56        180.89         3.98 o                         
   5   4  10         17.35         20.12         1.87 o                         
  -5   5  10         15.08         10.93         2.16 o                         
  -4   5  10        162.28        159.46         4.60 o                         
  -3   5  10         25.93         30.92         2.45 o                         
  -2   5  10         59.61         70.11         1.81 o                         
  -1   5  10        254.14        256.97         3.57 o                         
   0   5  10         16.43         13.57         0.81 o                         
   1   5  10        254.71        252.51         3.79 o                         
   2   5  10         59.71         68.58         1.76 o                         
   3   5  10         25.95         29.34         1.43 o                         
   4   5  10        162.38        158.35         3.72 o                         
   5   5  10         15.07         13.45         1.53 o                         
  -5   6  10         44.59         46.44         4.10 o                         
  -4   6  10        201.36        210.99         7.88 o                         
  -3   6  10         67.22         63.33         2.65 o                         
  -2   6  10         35.93         37.28         1.41 o                         
  -1   6  10        207.29        206.01         3.13 o                         
   0   6  10        314.99        326.46         4.67 o                         
   1   6  10        207.39        203.80         3.91 o                         
   2   6  10         35.77         35.73         1.53 o                         
   3   6  10         67.55         64.15         2.19 o                         
   4   6  10        201.36        200.61         4.42 o                         
   5   6  10         44.68         44.91         2.99 o                         
  -5   7  10         28.62         33.30         6.11 o                         
  -4   7  10         15.27         14.73         1.97 o                         
  -3   7  10         31.59         27.26         2.42 o                         
  -2   7  10         25.31         26.16         1.49 o                         
  -1   7  10        209.81        204.84         3.46 o                         
   0   7  10          7.96          9.73         0.82 o                         
   1   7  10        209.50        200.12         3.68 o                         
   2   7  10         25.29         24.78         1.37 o                         
   3   7  10         31.63         25.54         1.61 o                         
   4   7  10         15.32         17.13         1.65 o                         
   5   7  10         28.38         33.65         2.75 o                         
  -5   8  10          7.44          9.62         3.51 o                         
  -4   8  10        191.49        197.49         7.88 o                         
  -3   8  10        260.55        258.73         7.35 o                         
  -2   8  10         68.71         74.93         2.56 o                         
  -1   8  10        401.73        396.60         5.72 o                         
   0   8  10        110.48        107.12         2.35 o                         
   1   8  10        402.28        406.00         6.77 o                         
   2   8  10         68.22         74.12         2.17 o                         
   3   8  10        260.55        260.52         5.63 o                         
   4   8  10        191.46        199.46         4.94 o                         
   5   8  10          7.39          9.09         2.86 o                         
  -4   9  10          6.77         11.15         2.83 o                         
  -3   9  10         36.40         41.34         3.87 o                         
  -2   9  10         35.67         33.23         2.01 o                         
  -1   9  10        104.64        109.53         2.53 o                         
   0   9  10         90.28         87.62         2.18 o                         
   1   9  10        104.60        104.06         3.18 o                         
   2   9  10         35.42         30.96         1.86 o                         
   3   9  10         36.63         39.36         2.30 o                         
   4   9  10          6.80          6.48         1.52 o                         
  -4  10  10        112.05        107.84         8.55 o                         
  -3  10  10        134.60        138.16         6.53 o                         
  -2  10  10         15.07         16.95         1.82 o                         
  -1  10  10         55.29         58.48         2.06 o                         
   0  10  10        170.13        171.83         3.75 o                         
   1  10  10         55.34         57.44         2.39 o                         
   2  10  10         15.23         15.12         1.95 o                         
   3  10  10        134.74        126.05         4.54 o                         
   4  10  10        112.31        114.62         6.39 o                         
  -3  11  10          8.24          7.02         2.37 o                         
  -2  11  10         19.29         21.90         2.94 o                         
  -1  11  10         45.45         48.30         3.17 o                         
   0  11  10         24.38         24.35         1.93 o                         
   1  11  10         45.52         49.26         3.31 o                         
   2  11  10         19.34         16.81         2.52 o                         
   3  11  10          8.32          6.37         2.00 o                         
  -2  12  10         60.00         67.91         5.96 o                         
  -1  12  10         29.52         32.40         2.45 o                         
   0  12  10         31.69         32.60         2.43 o                         
   1  12  10         29.54         32.07         2.88 o                         
   2  12  10         60.03         73.02         6.72 o                         
  -1  13  10         81.42         83.86         7.33 o                         
   0  13  10        170.94        205.01         6.79 o                         
   1  13  10         81.46         84.17         4.26 o                         
   1   0  11          2.53          2.55         0.41 o                         
   2   0  11        459.48        424.11         5.11 o                         
   3   0  11        161.71        142.67         2.62 o                         
   4   0  11        109.19        105.90         2.53 o                         
   5   0  11          7.14          7.01         1.15 o                         
   6   0  11          5.77          4.37         1.35 o                         
  -6   1  11         65.96         66.19         3.36 o                         
  -5   1  11        103.48        110.25         3.37 o                         
  -4   1  11        131.65        128.89         3.18 o                         
  -3   1  11         75.65         75.92         2.10 o                         
  -2   1  11         88.63         87.44         1.52 o                         
  -1   1  11         31.73         29.77         0.78 o                         
   0   1  11        728.36        734.33         7.06 o                         
   1   1  11         31.63         30.37         1.19 o                         
   2   1  11         88.59         85.96         1.70 o                         
   3   1  11         75.64         75.79         1.81 o                         
   4   1  11        131.67        127.26         3.12 o                         
   5   1  11        103.26        103.17         3.78 o                         
   6   1  11         65.80         71.50         4.70 o                         
  -6   2  11         13.76         12.71         2.21 o                         
  -5   2  11         17.81         17.83         1.59 o                         
  -4   2  11         43.13         48.63         1.71 o                         
  -3   2  11        174.57        163.52         3.03 o                         
  -2   2  11        333.24        307.87         3.78 o                         
  -1   2  11        173.66        168.31         2.31 o                         
   0   2  11          3.56          4.86         0.42 o                         
   1   2  11        173.39        164.46         2.26 o                         
   2   2  11        333.65        303.88         4.03 o                         
   3   2  11        175.02        168.15         2.97 o                         
   4   2  11         43.13         47.04         1.98 o                         
   5   2  11         17.83         22.67         2.27 o                         
   6   2  11         13.93         11.39         5.35 o                         
  -5   3  11         47.09         46.18         2.78 o                         
  -4   3  11         77.76         84.55         2.46 o                         
  -3   3  11         56.43         60.41         1.74 o                         
  -2   3  11        237.72        240.62         3.37 o                         
  -1   3  11         87.03         88.15         1.70 o                         
   0   3  11         29.91         23.10         0.88 o                         
   1   3  11         87.00         84.32         1.53 o                         
   2   3  11        237.80        241.48         3.43 o                         
   3   3  11         56.23         60.62         1.66 o                         
   4   3  11         78.03         84.84         2.61 o                         
   5   3  11         47.34         51.80         2.74 o                         
  -5   4  11         38.90         43.71         3.56 o                         
  -4   4  11        169.68        171.63         4.16 o                         
  -3   4  11         50.40         45.73         1.57 o                         
  -2   4  11        112.47        104.91         2.21 o                         
  -1   4  11         77.96         81.29         1.62 o                         
   0   4  11         57.80         65.03         1.54 o                         
   1   4  11         78.18         79.47         1.83 o                         
   2   4  11        112.28        104.72         2.12 o                         
   3   4  11         50.73         48.13         1.67 o                         
   4   4  11        169.33        164.91         3.84 o                         
   5   4  11         39.04         42.96         2.54 o                         
  -5   5  11          4.44          2.72         1.56 o                         
  -4   5  11        190.13        181.80         5.62 o                         
  -3   5  11         12.86         10.41         1.13 o                         
  -2   5  11        195.96        176.68         3.98 o                         
  -1   5  11        100.00         88.72         2.05 o                         
   0   5  11          0.21          0.52         0.34 o                         
   1   5  11        100.14         88.69         2.11 o                         
   2   5  11        195.94        187.25         3.10 o                         
   3   5  11         12.74         11.51         1.02 o                         
   4   5  11        189.83        179.36         4.17 o                         
   5   5  11          4.49          5.62         1.40 o                         
  -5   6  11         38.29         41.71         4.00 o                         
  -4   6  11          8.57          8.47         1.69 o                         
  -3   6  11          5.85          5.95         1.15 o                         
  -2   6  11        269.22        261.31         5.99 o                         
  -1   6  11         77.50         78.41         2.00 o                         
   0   6  11       1219.64       1178.56        13.80 o                         
   1   6  11         77.16         74.43         2.00 o                         
   2   6  11        269.02        263.63         5.10 o                         
   3   6  11          5.90          4.83         0.89 o                         
   4   6  11          8.63          8.95         1.29 o                         
   5   6  11         38.34         41.25         2.60 o                         
  -5   7  11         67.87         73.16         4.80 o                         
  -4   7  11         23.74         29.84         3.29 o                         
  -3   7  11         23.08         21.31         2.17 o                         
  -2   7  11        227.28        207.29         4.63 o                         
  -1   7  11        137.97        133.82         3.07 o                         
   0   7  11        380.03        378.91         5.10 o                         
   1   7  11        137.67        135.87         3.37 o                         
   2   7  11        227.56        211.53         4.22 o                         
   3   7  11         23.00         22.96         1.57 o                         
   4   7  11         23.75         29.03         2.04 o                         
   5   7  11         67.70         74.87         3.50 o                         
  -4   8  11        200.57        203.23         8.15 o                         
  -3   8  11         35.63         36.06         2.83 o                         
  -2   8  11        195.66        195.62         4.70 o                         
  -1   8  11         42.09         35.14         1.73 o                         
   0   8  11         78.33         79.81         2.12 o                         
   1   8  11         42.12         35.52         1.87 o                         
   2   8  11        195.78        194.95         4.08 o                         
   3   8  11         35.49         38.55         2.27 o                         
   4   8  11        200.84        217.45         5.29 o                         
  -4   9  11          1.16          0.63         1.50 o                         
  -3   9  11          5.46          6.25         1.58 o                         
  -2   9  11         43.15         40.29         2.55 o                         
  -1   9  11          1.89          1.66         0.70 o                         
   0   9  11        356.97        351.42         5.81 o                         
   1   9  11          1.86          1.10         1.87 o                         
   2   9  11         42.87         42.75         2.27 o                         
   3   9  11          5.40          5.44         1.47 o                         
   4   9  11          1.17          4.05         1.07 o                         
  -3  10  11         10.60          8.40         2.09 o                         
  -2  10  11         25.83         24.59         5.04 o                         
  -1  10  11          1.01          0.91         0.76 o                         
   0  10  11          0.35          0.86         0.73 o                         
   1  10  11          1.03          0.01         0.82 o                         
   2  10  11         25.94         27.66         2.55 o                         
   3  10  11         10.51          6.61         1.84 o                         
  -3  11  11         73.02         80.65         5.23 o                         
  -2  11  11         37.78         39.62         5.96 o                         
  -1  11  11         29.59         32.04         2.31 o                         
   0  11  11          0.78          0.55         3.51 o                         
   1  11  11         29.47         34.06         2.77 o                         
   2  11  11         37.87         35.86         6.11 o                         
   3  11  11         72.89         77.95         7.33 o                         
  -2  12  11         46.00         49.63         4.53 o                         
  -1  12  11         75.19         80.32         4.19 o                         
   0  12  11         18.72         24.99         2.57 o                         
   1  12  11         74.88         88.03         3.65 o                         
   2  12  11         46.12         47.51         6.26 o                         
   0  13  11         26.24         28.70        10.39 o                         
   0   0  12         80.32         83.62         2.21 o                         
   1   0  12         34.42         30.05         0.86 o                         
   2   0  12        251.19        254.56         3.40 o                         
   3   0  12        218.18        204.80         3.39 o                         
   4   0  12          5.49          4.41         0.98 o                         
   5   0  12         30.87         34.42         2.21 o                         
  -5   1  12        159.43        158.51         4.24 o                         
  -4   1  12         24.25         24.02         1.45 o                         
  -3   1  12         14.28         11.20         0.86 o                         
  -2   1  12        183.15        183.01         2.74 o                         
  -1   1  12         43.57         46.53         1.02 o                         
   0   1  12          8.57         10.10         0.54 o                         
   1   1  12         43.41         45.20         1.03 o                         
   2   1  12        183.41        177.93         2.76 o                         
   3   1  12         14.26         10.84         0.85 o                         
   4   1  12         24.40         29.23         1.90 o                         
   5   1  12        159.14        169.34         4.62 o                         
  -5   2  12         23.27         25.24         2.24 o                         
  -4   2  12        118.63        119.89         2.76 o                         
  -3   2  12        159.24        156.01         2.81 o                         
  -2   2  12        257.17        239.50         3.16 o                         
  -1   2  12        172.71        174.44         2.82 o                         
   0   2  12        199.67        192.88         2.67 o                         
   1   2  12        172.47        173.45         2.50 o                         
   2   2  12        257.01        231.86         3.37 o                         
   3   2  12        159.29        154.69         2.87 o                         
   4   2  12        118.36        114.21         3.02 o                         
   5   2  12         23.26         23.94         3.48 o                         
  -5   3  12        119.33        129.90         5.24 o                         
  -4   3  12          1.84          1.09         0.84 o                         
  -3   3  12         84.91         90.49         2.24 o                         
  -2   3  12        222.36        217.67         3.99 o                         
  -1   3  12        466.37        449.86         6.33 o                         
   0   3  12        711.90        704.78        11.34 o                         
   1   3  12        466.10        447.88         5.20 o                         
   2   3  12        222.78        221.62         3.29 o                         
   3   3  12         84.80         92.80         2.15 o                         
   4   3  12          1.85          1.68         0.74 o                         
   5   3  12        119.65        135.24         4.04 o                         
  -5   4  12         83.89         90.83         6.72 o                         
  -4   4  12        133.13        129.38         3.57 o                         
  -3   4  12          2.99          1.67         0.60 o                         
  -2   4  12         39.70         32.65         1.26 o                         
  -1   4  12        656.74        645.93         8.52 o                         
   0   4  12        204.24        194.63         3.43 o                         
   1   4  12        656.75        638.14         7.49 o                         
   2   4  12         39.61         36.37         1.30 o                         
   3   4  12          2.96          2.08         0.63 o                         
   4   4  12        133.00        131.05         3.68 o                         
   5   4  12         83.59         81.86         3.18 o                         
  -5   5  12         29.74         27.00         3.40 o                         
  -4   5  12         24.48         29.60         2.29 o                         
  -3   5  12        106.27        109.08         3.19 o                         
  -2   5  12         42.58         40.95         1.92 o                         
  -1   5  12        153.18        144.26         3.15 o                         
   0   5  12        117.47        105.94         2.59 o                         
   1   5  12        153.28        147.72         3.13 o                         
   2   5  12         42.69         42.54         1.40 o                         
   3   5  12        106.54        103.67         2.59 o                         
   4   5  12         24.42         26.79         1.89 o                         
   5   5  12         29.76         28.66         2.14 o                         
  -5   6  12         14.40         16.42         3.21 o                         
  -4   6  12         67.51         74.06         7.64 o                         
  -3   6  12         11.95         10.15         1.22 o                         
  -2   6  12         24.15         21.08         1.53 o                         
  -1   6  12         32.37         29.47         2.00 o                         
   0   6  12          0.54          0.66         0.75 o                         
   1   6  12         32.45         30.66         1.48 o                         
   2   6  12         24.08         25.46         1.38 o                         
   3   6  12         11.84         13.07         1.24 o                         
   4   6  12         67.26         73.42         2.93 o                         
   5   6  12         14.40         14.95         1.81 o                         
  -4   7  12          8.66          4.33         1.72 o                         
  -3   7  12         73.43         70.38         3.53 o                         
  -2   7  12        111.68        110.52         3.35 o                         
  -1   7  12         64.24         58.27         2.25 o                         
   0   7  12         62.02         59.33         1.82 o                         
   1   7  12         64.15         59.15         3.15 o                         
   2   7  12        112.02        112.39         2.90 o                         
   3   7  12         73.88         68.61         2.42 o                         
   4   7  12          8.69          9.09         1.33 o                         
  -4   8  12          8.79          5.79         1.99 o                         
  -3   8  12         27.23         29.84         2.68 o                         
  -2   8  12         24.22         23.94         1.76 o                         
  -1   8  12         92.47         95.46         3.01 o                         
   0   8  12        235.00        227.55         4.49 o                         
   1   8  12         91.90         92.43         3.44 o                         
   2   8  12         24.03         25.82         1.73 o                         
   3   8  12         27.19         29.77         1.99 o                         
   4   8  12          8.79         11.55         1.58 o                         
  -4   9  12         55.31         60.27         5.18 o                         
  -3   9  12          7.19         10.16         2.32 o                         
  -2   9  12          4.65          2.39         1.04 o                         
  -1   9  12         13.99         13.49         1.36 o                         
   0   9  12         34.89         34.54         2.07 o                         
   1   9  12         13.94         20.90         2.84 o                         
   2   9  12          4.63          2.67         0.91 o                         
   3   9  12          7.19          7.04         1.33 o                         
   4   9  12         55.46         66.58         3.05 o                         
  -3  10  12         36.17         37.51         3.99 o                         
  -2  10  12         82.34         82.37         3.58 o                         
  -1  10  12         18.14         18.63         1.86 o                         
   0  10  12        198.73        194.57         4.86 o                         
   1  10  12         17.98         15.95         1.83 o                         
   2  10  12         82.19         90.29        10.08 o                         
   3  10  12         36.15         36.60         3.77 o                         
  -2  11  12          1.74          3.04         1.41 o                         
  -1  11  12         21.73         22.79         2.37 o                         
   0  11  12         21.62         26.92         4.58 o                         
   1  11  12         21.56         24.05         2.82 o                         
   2  11  12          1.66          2.60         2.44 o                         
  -1  12  12         56.76         63.63         7.71 o                         
   0  12  12         16.69         21.00         3.07 o                         
   1  12  12         56.90         69.92         6.26 o                         
   1   0  13         50.82         40.16         1.08 o                         
   2   0  13         17.74         18.06         0.87 o                         
   3   0  13          0.67          1.60         0.48 o                         
   4   0  13         51.86         55.52         1.91 o                         
   5   0  13         62.40         63.82         2.81 o                         
  -5   1  13          1.17          2.10         1.07 o                         
  -4   1  13         27.93         27.42         1.50 o                         
  -3   1  13        124.07        117.65         2.69 o                         
  -2   1  13          0.54          0.46         0.33 o                         
  -1   1  13        362.43        362.20         4.96 o                         
   0   1  13          0.04          0.05         0.26 o                         
   1   1  13        362.87        357.88         4.38 o                         
   2   1  13          0.51          0.21         0.35 o                         
   3   1  13        123.55        120.06         2.46 o                         
   4   1  13         27.82         29.00         1.74 o                         
   5   1  13          1.14          1.63         1.02 o                         
  -5   2  13         45.82         48.77         3.01 o                         
  -4   2  13          8.12         10.35         1.12 o                         
  -3   2  13        146.80        153.24         2.97 o                         
  -2   2  13        214.72        209.83         3.15 o                         
  -1   2  13        382.80        366.37         5.10 o                         
   0   2  13        247.99        252.95         4.69 o                         
   1   2  13        382.37        355.73         4.66 o                         
   2   2  13        214.66        208.63         3.18 o                         
   3   2  13        146.82        152.35         2.89 o                         
   4   2  13          8.19         10.34         1.45 o                         
   5   2  13         45.67         48.08         3.61 o                         
  -5   3  13        109.31        104.74         4.77 o                         
  -4   3  13         58.13         69.96         2.63 o                         
  -3   3  13        139.55        138.72         3.38 o                         
  -2   3  13        167.82        149.29         2.91 o                         
  -1   3  13         57.21         49.68         1.75 o                         
   0   3  13          1.26          2.39         0.45 o                         
   1   3  13         57.48         52.88         1.39 o                         
   2   3  13        167.42        149.41         2.64 o                         
   3   3  13        140.11        136.82         2.83 o                         
   4   3  13         58.09         60.51         2.87 o                         
   5   3  13        109.40        106.63         4.02 o                         
  -5   4  13         20.05         23.30         3.26 o                         
  -4   4  13         25.07         24.18         1.75 o                         
  -3   4  13        224.27        215.46         4.74 o                         
  -2   4  13         12.36         12.83         1.10 o                         
  -1   4  13         59.86         63.44         2.01 o                         
   0   4  13        230.20        222.89         4.17 o                         
   1   4  13         59.81         60.39         1.59 o                         
   2   4  13         12.27         11.50         0.92 o                         
   3   4  13        223.75        207.75         3.94 o                         
   4   4  13         25.11         26.47         1.91 o                         
   5   4  13         19.91         23.17         2.05 o                         
  -5   5  13         63.89         54.83         4.75 o                         
  -4   5  13        119.69        129.60         5.13 o                         
  -3   5  13        162.66        144.77         4.42 o                         
  -2   5  13         18.57         15.89         1.41 o                         
  -1   5  13         93.17         88.47         2.43 o                         
   0   5  13        161.45        162.25         3.44 o                         
   1   5  13         92.68         84.62         2.25 o                         
   2   5  13         18.57         18.71         1.27 o                         
   3   5  13        162.87        151.53         3.34 o                         
   4   5  13        120.10        126.66         3.74 o                         
   5   5  13         64.25         68.39         3.80 o                         
  -4   6  13        129.59        143.90         6.59 o                         
  -3   6  13        169.12        168.15         4.29 o                         
  -2   6  13         21.60         25.87         1.78 o                         
  -1   6  13        335.67        318.46         6.20 o                         
   0   6  13          1.72          3.29         0.72 o                         
   1   6  13        335.53        315.38         5.65 o                         
   2   6  13         21.54         24.62         1.53 o                         
   3   6  13        169.00        168.15         4.00 o                         
   4   6  13        129.74        147.18         6.64 o                         
  -4   7  13          7.71          6.35         1.91 o                         
  -3   7  13         54.20         56.84         3.28 o                         
  -2   7  13         97.89         96.69         3.08 o                         
  -1   7  13        218.58        219.76         4.92 o                         
   0   7  13        696.97        660.26        10.92 o                         
   1   7  13        218.56        220.70         4.99 o                         
   2   7  13         98.10        101.98         2.86 o                         
   3   7  13         54.53         56.44         3.46 o                         
   4   7  13          7.78          9.93         1.71 o                         
  -4   8  13         12.51          9.17         2.27 o                         
  -3   8  13          3.16          2.48         1.68 o                         
  -2   8  13         24.01         24.06         1.83 o                         
  -1   8  13         45.74         39.57         2.21 o                         
   0   8  13        117.30        115.22         4.39 o                         
   1   8  13         45.84         41.81         2.28 o                         
   2   8  13         24.04         27.73         2.23 o                         
   3   8  13          3.14          1.88         1.51 o                         
   4   8  13         12.41         11.17         1.54 o                         
  -3   9  13        255.26        263.81         9.72 o                         
  -2   9  13         88.65         91.32         4.09 o                         
  -1   9  13        141.81        145.28         3.99 o                         
   0   9  13          7.27          8.97         1.38 o                         
   1   9  13        141.80        141.44         4.53 o                         
   2   9  13         88.70         98.98         5.88 o                         
   3   9  13        255.00        267.04         6.77 o                         
  -3  10  13         10.77         10.62         2.48 o                         
  -2  10  13          1.46          2.04         1.30 o                         
  -1  10  13         31.24         31.95         2.76 o                         
   0  10  13        244.53        244.15         6.47 o                         
   1  10  13         31.24         34.04         2.91 o                         
   2  10  13          1.50         -1.37         1.37 o                         
  -2  11  13         14.19         12.82         3.89 o                         
  -1  11  13         15.73         10.31         3.13 o                         
   0  11  13         14.34          8.36         2.20 o                         
   1  11  13         15.82         17.71         2.32 o                         
   2  11  13         14.14         21.39         3.82 o                         
  -1  12  13         75.85         78.69         7.71 o                         
   0  12  13         76.25         81.57         5.24 o                         
   1  12  13         76.10         63.24         7.33 o                         
   0   0  14         13.23         11.24         1.00 o                         
   1   0  14        177.82        158.26         2.79 o                         
   2   0  14        110.60        102.51         2.09 o                         
   3   0  14         23.34         27.05         1.33 o                         
   4   0  14         62.04         72.82         2.60 o                         
   5   0  14         75.25         79.03         3.11 o                         
  -5   1  14         87.50         86.45         3.69 o                         
  -4   1  14        140.47        147.61         3.98 o                         
  -3   1  14        226.44        216.15         3.34 o                         
  -2   1  14        103.02        104.64         2.09 o                         
  -1   1  14        151.08        153.35         2.71 o                         
   0   1  14         92.88         76.93         1.60 o                         
   1   1  14        150.76        149.57         2.39 o                         
   2   1  14        102.68        102.51         2.11 o                         
   3   1  14        225.98        213.84         3.66 o                         
   4   1  14        140.50        149.68         4.00 o                         
   5   1  14         87.20         97.60         3.40 o                         
  -5   2  14         11.88         12.68         5.33 o                         
  -4   2  14         81.63         81.82         3.01 o                         
  -3   2  14         46.70         47.58         1.64 o                         
  -2   2  14         80.45         80.87         1.95 o                         
  -1   2  14        148.68        145.28         2.52 o                         
   0   2  14        203.46        201.62         3.08 o                         
   1   2  14        148.50        143.70         2.66 o                         
   2   2  14         80.26         82.37         1.87 o                         
   3   2  14         46.67         45.85         2.13 o                         
   4   2  14         81.77         85.86         4.15 o                         
   5   2  14         11.83         15.77         1.82 o                         
  -5   3  14          6.52          5.60         1.75 o                         
  -4   3  14         11.05         12.16         1.38 o                         
  -3   3  14         17.20         17.47         1.31 o                         
  -2   3  14        136.67        126.77         2.68 o                         
  -1   3  14        203.19        206.13         3.40 o                         
   0   3  14         23.77         23.85         1.10 o                         
   1   3  14        202.75        202.06         3.41 o                         
   2   3  14        136.90        120.34         2.47 o                         
   3   3  14         17.22         17.26         1.21 o                         
   4   3  14         11.11         10.33         1.29 o                         
   5   3  14          6.44          3.04         1.91 o                         
  -5   4  14         29.15         34.06         3.28 o                         
  -4   4  14         49.98         57.11         2.97 o                         
  -3   4  14          2.41          0.25         0.85 o                         
  -2   4  14         22.92         21.80         1.43 o                         
  -1   4  14         43.95         42.10         1.78 o                         
   0   4  14          1.01          2.30         0.58 o                         
   1   4  14         43.96         40.82         1.40 o                         
   2   4  14         23.00         23.55         1.22 o                         
   3   4  14          2.44          1.89         0.68 o                         
   4   4  14         49.96         52.81         2.67 o                         
   5   4  14         29.29         29.64         3.62 o                         
  -4   5  14         14.59         15.88         2.15 o                         
  -3   5  14         17.95         17.35         1.96 o                         
  -2   5  14         22.58         21.37         1.66 o                         
  -1   5  14         77.71         73.87         2.29 o                         
   0   5  14         31.01         31.61         1.67 o                         
   1   5  14         77.62         71.77         2.16 o                         
   2   5  14         22.93         21.71         1.47 o                         
   3   5  14         17.98         16.89         1.30 o                         
   4   5  14         14.62         15.12         1.80 o                         
  -4   6  14         75.13         82.03         5.02 o                         
  -3   6  14         75.32         73.78         3.71 o                         
  -2   6  14         47.00         53.18         2.27 o                         
  -1   6  14        194.84        189.11         4.45 o                         
   0   6  14         12.59         14.56         1.25 o                         
   1   6  14        194.52        191.17         4.14 o                         
   2   6  14         46.77         46.86         2.05 o                         
   3   6  14         75.34         75.02         3.19 o                         
   4   6  14         74.96         74.05         3.35 o                         
  -4   7  14          7.37          5.53         1.94 o                         
  -3   7  14         76.90         75.07         3.69 o                         
  -2   7  14         95.39         94.87         3.16 o                         
  -1   7  14         24.84         30.71         1.94 o                         
   0   7  14         57.16         54.10         2.58 o                         
   1   7  14         25.02         25.67         1.99 o                         
   2   7  14         95.27         95.64         2.86 o                         
   3   7  14         76.99         75.35         4.12 o                         
   4   7  14          7.28          8.76         2.00 o                         
  -4   8  14         16.58         13.39         6.19 o                         
  -3   8  14          3.95          2.83         1.56 o                         
  -2   8  14         68.46         64.20         2.93 o                         
  -1   8  14          2.20          4.39         1.46 o                         
   0   8  14         22.61         24.75         2.07 o                         
   1   8  14          2.19          2.36         1.09 o                         
   2   8  14         68.74         66.08         3.04 o                         
   3   8  14          3.93          0.33         2.26 o                         
  -3   9  14         45.01         51.89         4.80 o                         
  -2   9  14        114.58        112.32         4.67 o                         
  -1   9  14        142.30        146.01         4.83 o                         
   0   9  14          9.96          6.42         1.42 o                         
   1   9  14        142.29        158.72         5.66 o                         
   2   9  14        114.53        119.91         8.55 o                         
   3   9  14         45.01         47.48         3.01 o                         
  -2  10  14          9.91         14.20         2.95 o                         
  -1  10  14        178.03        177.08         7.56 o                         
   0  10  14         12.58         13.58         1.96 o                         
   1  10  14        177.93        191.31         6.49 o                         
   2  10  14          9.89         13.29         3.36 o                         
  -1  11  14         20.15         20.19         3.21 o                         
   0  11  14          0.87          1.37         1.51 o                         
   1  11  14         20.19         19.94         2.49 o                         
   1   0  15         82.89         76.93         1.64 o                         
   2   0  15        354.89        341.90         4.75 o                         
   3   0  15        107.98        102.50         2.26 o                         
   4   0  15         80.17         86.34         3.06 o                         
   5   0  15         28.62         31.62         3.27 o                         
  -5   1  15          5.81          7.05         3.35 o                         
  -4   1  15         15.67         18.43         1.87 o                         
  -3   1  15         71.88         73.32         2.04 o                         
  -2   1  15        115.71        119.09         2.52 o                         
  -1   1  15        173.68        158.75         2.73 o                         
   0   1  15        812.18        788.19         9.14 o                         
   1   1  15        173.58        159.60         2.99 o                         
   2   1  15        115.52        116.64         2.34 o                         
   3   1  15         72.01         74.61         2.03 o                         
   4   1  15         15.66         15.10         1.72 o                         
   5   1  15          5.88          4.99         1.98 o                         
  -5   2  15         99.10        108.03         6.39 o                         
  -4   2  15          8.66          9.38         1.86 o                         
  -3   2  15          3.16          2.21         0.68 o                         
  -2   2  15         33.00         29.25         1.55 o                         
  -1   2  15         91.93         92.92         2.12 o                         
   0   2  15         70.51         64.16         1.71 o                         
   1   2  15         91.68         86.84         2.07 o                         
   2   2  15         33.04         30.94         1.36 o                         
   3   2  15          3.17          1.50         0.62 o                         
   4   2  15          8.64          8.54         1.52 o                         
   5   2  15         99.25        100.06         4.57 o                         
  -5   3  15          7.93          8.28         2.46 o                         
  -4   3  15        259.69        265.96         6.74 o                         
  -3   3  15         35.68         41.21         3.79 o                         
  -2   3  15         53.33         58.52         2.33 o                         
  -1   3  15        136.40        125.07         2.54 o                         
   0   3  15         10.91         10.83         0.85 o                         
   1   3  15        136.29        121.80         2.52 o                         
   2   3  15         53.30         56.13         1.83 o                         
   3   3  15         35.91         37.37         2.14 o                         
   4   3  15        259.97        265.78         7.87 o                         
  -4   4  15          6.54          6.35         2.25 o                         
  -3   4  15         19.79         21.54         2.39 o                         
  -2   4  15         53.33         48.36         2.01 o                         
  -1   4  15         30.76         28.69         1.65 o                         
   0   4  15         23.33         21.14         1.31 o                         
   1   4  15         30.86         27.90         1.52 o                         
   2   4  15         53.37         44.67         2.17 o                         
   3   4  15         19.70         23.34         1.56 o                         
   4   4  15          6.60          6.58         1.91 o                         
  -4   5  15         67.74         72.98         4.78 o                         
  -3   5  15        123.85        120.05         4.90 o                         
  -2   5  15        196.20        188.52         4.55 o                         
  -1   5  15         64.95         59.19         2.14 o                         
   0   5  15          0.00          0.01         0.51 o                         
   1   5  15         64.88         61.22         2.03 o                         
   2   5  15        196.08        192.60         5.00 o                         
   3   5  15        123.80        124.71         3.65 o                         
   4   5  15         67.92         68.11         3.36 o                         
  -4   6  15        117.38        122.78         6.32 o                         
  -3   6  15        108.53        116.34         4.87 o                         
  -2   6  15         48.90         51.20         2.74 o                         
  -1   6  15        146.66        136.88         3.77 o                         
   0   6  15        213.93        211.76         5.03 o                         
   1   6  15        147.04        144.41         3.60 o                         
   2   6  15         48.90         51.41         2.38 o                         
   3   6  15        108.63        109.38         3.93 o                         
   4   6  15        117.25        124.54         4.44 o                         
  -4   7  15         45.46         43.88         4.26 o                         
  -3   7  15          2.51          1.41         2.52 o                         
  -2   7  15         27.15         28.30         2.87 o                         
  -1   7  15          4.48          5.30         1.07 o                         
   0   7  15         52.93         57.24         2.74 o                         
   1   7  15          4.57          4.99         1.06 o                         
   2   7  15         27.20         29.72         2.28 o                         
   3   7  15          2.52          2.93         1.09 o                         
   4   7  15         45.39         46.26         4.21 o                         
  -3   8  15        138.99        143.25         5.58 o                         
  -2   8  15         29.49         34.79         2.57 o                         
  -1   8  15         24.87         23.24         3.00 o                         
   0   8  15          1.49          1.22         0.95 o                         
   1   8  15         25.11         28.60         2.78 o                         
   2   8  15         29.28         32.62         2.67 o                         
   3   8  15        138.76        154.31         4.96 o                         
  -3   9  15         12.98         14.13         2.86 o                         
  -2   9  15         56.18         53.59         3.62 o                         
  -1   9  15          8.21          6.02         1.52 o                         
   0   9  15         52.40         48.01         3.28 o                         
   1   9  15          8.15          5.09         1.86 o                         
   2   9  15         56.24         49.77         4.37 o                         
   3   9  15         12.98         13.05         1.74 o                         
  -2  10  15        129.39        151.47         5.76 o                         
  -1  10  15         89.49        102.60         6.64 o                         
   0  10  15         38.54         41.36         3.23 o                         
   1  10  15         89.44         86.37         5.89 o                         
   2  10  15        129.51        146.42         7.43 o                         
  -1  11  15          2.12          5.00         1.89 o                         
   0  11  15          1.57         -0.41         1.46 o                         
   1  11  15          2.15          0.13         1.83 o                         
   0   0  16          7.85          5.32         0.96 o                         
   1   0  16          1.90          2.53         0.54 o                         
   2   0  16          0.68          0.61         0.52 o                         
   3   0  16        278.63        277.70         4.99 o                         
   4   0  16         35.49         31.90         3.12 o                         
  -4   1  16         89.90         99.60         4.01 o                         
  -3   1  16         64.96         69.60         2.25 o                         
  -2   1  16         89.10         85.58         2.17 o                         
  -1   1  16        183.35        165.47         2.87 o                         
   0   1  16         21.02         18.93         1.10 o                         
   1   1  16        183.61        169.67         2.91 o                         
   2   1  16         89.33         86.30         2.03 o                         
   3   1  16         64.79         65.74         2.27 o                         
   4   1  16         89.78        101.68         4.73 o                         
  -4   2  16        231.71        232.90         7.45 o                         
  -3   2  16         22.20         22.01         1.70 o                         
  -2   2  16          5.70          4.50         0.73 o                         
  -1   2  16          3.68          2.59         0.58 o                         
   0   2  16        549.40        515.98         6.95 o                         
   1   2  16          3.68          1.97         0.53 o                         
   2   2  16          5.71          3.45         0.67 o                         
   3   2  16         22.23         24.57         1.39 o                         
   4   2  16        232.12        237.16         6.25 o                         
  -4   3  16         12.89         12.89         2.86 o                         
  -3   3  16          6.89          5.42         1.19 o                         
  -2   3  16         67.75         60.72         2.27 o                         
  -1   3  16          7.23          8.21         1.08 o                         
   0   3  16          6.72          4.45         0.67 o                         
   1   3  16          7.20          6.66         0.75 o                         
   2   3  16         67.76         60.18         1.94 o                         
   3   3  16          7.03          6.36         1.01 o                         
   4   3  16         12.93         13.08         2.25 o                         
  -4   4  16        225.09        229.91         7.48 o                         
  -3   4  16         16.76         22.21         2.47 o                         
  -2   4  16         16.80         15.07         1.45 o                         
  -1   4  16          0.97          0.06         0.82 o                         
   0   4  16          1.30          1.17         0.55 o                         
   1   4  16          0.97          0.51         0.59 o                         
   2   4  16         16.89         17.93         1.24 o                         
   3   4  16         16.63         18.38         2.77 o                         
   4   4  16        225.28        223.46         7.29 o                         
  -4   5  16         35.87         40.50         3.46 o                         
  -3   5  16         96.69        103.60         4.66 o                         
  -2   5  16          5.99          6.72         1.25 o                         
  -1   5  16         84.82         84.67         2.63 o                         
   0   5  16         28.80         29.48         2.40 o                         
   1   5  16         85.17         78.79         2.37 o                         
   2   5  16          5.91          7.29         0.97 o                         
   3   5  16         96.80         99.42         3.31 o                         
   4   5  16         35.92         37.94         3.43 o                         
  -4   6  16         88.04         88.12         7.03 o                         
  -3   6  16         28.40         30.47         4.09 o                         
  -2   6  16         13.51         15.60         1.71 o                         
  -1   6  16         53.38         56.56         2.83 o                         
   0   6  16        300.01        295.12         6.25 o                         
   1   6  16         53.55         52.95         2.46 o                         
   2   6  16         13.48         15.72         2.06 o                         
   3   6  16         28.37         31.68         3.33 o                         
   4   6  16         88.02         92.83         4.47 o                         
  -3   7  16         88.14         98.25         4.63 o                         
  -2   7  16        153.70        165.70         5.03 o                         
  -1   7  16         67.17         66.34         3.33 o                         
   0   7  16         32.93         30.84         2.77 o                         
   1   7  16         67.18         69.14         2.82 o                         
   2   7  16        153.57        162.51         4.18 o                         
   3   7  16         88.41         87.41         5.82 o                         
  -3   8  16          7.89          8.40         2.38 o                         
  -2   8  16         50.60         51.72         3.16 o                         
  -1   8  16         78.14         77.68         3.72 o                         
   0   8  16        104.86         93.30         4.28 o                         
   1   8  16         78.07         81.44         4.51 o                         
   2   8  16         50.49         55.39         3.41 o                         
   3   8  16          7.92          7.85         1.96 o                         
  -2   9  16         21.15         25.73         2.72 o                         
  -1   9  16         16.81         19.86         2.77 o                         
   0   9  16         25.85         29.26         2.72 o                         
   1   9  16         16.98         16.99         2.41 o                         
   2   9  16         21.09         25.89         2.79 o                         
  -1  10  16         20.97         22.58         3.67 o                         
   0  10  16        380.00        382.34        10.32 o                         
   1  10  16         20.80         17.95         2.44 o                         
   1   0  17         49.66         44.60         1.64 o                         
   2   0  17          1.68          1.55         0.59 o                         
   3   0  17         30.86         34.99         2.02 o                         
   4   0  17        119.31        135.22         4.72 o                         
  -4   1  17          0.33          1.16         2.03 o                         
  -3   1  17         35.17         37.43         2.34 o                         
  -2   1  17         11.47          9.22         0.98 o                         
  -1   1  17        119.21        120.75         2.61 o                         
   0   1  17          0.05          0.16         0.51 o                         
   1   1  17        119.05        118.52         2.62 o                         
   2   1  17         11.55          9.96         0.96 o                         
   3   1  17         35.06         35.93         2.10 o                         
   4   1  17          0.33          1.62         1.23 o                         
  -4   2  17         86.60         90.83         4.50 o                         
  -3   2  17         14.13         15.13         1.47 o                         
  -2   2  17         17.08         18.28         1.45 o                         
  -1   2  17         67.01         59.63         1.80 o                         
   0   2  17         12.54         13.76         1.13 o                         
   1   2  17         67.01         59.02         1.67 o                         
   2   2  17         17.14         19.24         1.17 o                         
   3   2  17         14.20         15.26         1.30 o                         
   4   2  17         86.57         88.65         3.78 o                         
  -4   3  17          4.39          7.39         1.78 o                         
  -3   3  17         58.15         57.42         3.20 o                         
  -2   3  17         36.23         36.75         2.18 o                         
  -1   3  17         33.23         32.51         1.69 o                         
   0   3  17         37.33         30.85         1.62 o                         
   1   3  17         33.29         32.95         1.71 o                         
   2   3  17         36.24         37.54         1.70 o                         
   3   3  17         58.02         59.78         2.49 o                         
   4   3  17          4.33          5.84         1.44 o                         
  -4   4  17          9.96         11.28         1.81 o                         
  -3   4  17         89.87         94.50         3.82 o                         
  -2   4  17         68.02         61.16         3.24 o                         
  -1   4  17         38.21         41.29         2.01 o                         
   0   4  17         24.77         27.84         1.77 o                         
   1   4  17         38.25         38.00         2.10 o                         
   2   4  17         68.37         70.30         2.43 o                         
   3   4  17         89.88         98.23         3.11 o                         
   4   4  17          9.96          8.33         2.68 o                         
  -3   5  17         23.94         27.47         2.89 o                         
  -2   5  17         38.42         41.62         3.34 o                         
  -1   5  17        126.66        136.75         3.89 o                         
   0   5  17         45.80         47.00         2.51 o                         
   1   5  17        126.26        132.43         3.89 o                         
   2   5  17         38.39         39.59         2.04 o                         
   3   5  17         24.02         27.51         2.55 o                         
  -3   6  17         63.21         60.82         5.41 o                         
  -2   6  17          0.49         -0.74         0.76 o                         
  -1   6  17         72.26         69.26         3.10 o                         
   0   6  17          4.68          4.76         1.08 o                         
   1   6  17         72.12         67.71         2.77 o                         
   2   6  17          0.53          0.43         0.86 o                         
   3   6  17         63.15         65.09         3.46 o                         
  -3   7  17         48.61         46.55         4.10 o                         
  -2   7  17          3.41          3.33         1.57 o                         
  -1   7  17         14.18         14.64         2.03 o                         
   0   7  17          2.66          4.17         1.47 o                         
   1   7  17         14.14         13.24         1.58 o                         
   2   7  17          3.40          3.30         1.15 o                         
   3   7  17         48.56         46.37         3.05 o                         
  -2   8  17         43.11         47.61         3.16 o                         
  -1   8  17        118.79        113.93         9.51 o                         
   0   8  17         16.61         14.55         2.11 o                         
   1   8  17        118.77        110.55         4.83 o                         
   2   8  17         43.13         49.32         3.36 o                         
  -1   9  17         44.73         51.57         3.85 o                         
   0   9  17          5.72         10.67         1.84 o                         
   1   9  17         44.45         50.63         4.14 o                         
   0   0  18        766.07        744.09        13.64 o                         
   1   0  18         11.35         11.25         1.00 o                         
   2   0  18         67.10         64.86         2.20 o                         
   3   0  18         14.55         17.41         1.54 o                         
   4   0  18         14.80         17.53         2.86 o                         
  -4   1  18          3.77          2.60         1.62 o                         
  -3   1  18         19.81         22.51         1.90 o                         
  -2   1  18         46.50         49.50         2.19 o                         
  -1   1  18         13.78         10.61         1.06 o                         
   0   1  18        124.35        126.86         2.76 o                         
   1   1  18         13.75         10.00         0.96 o                         
   2   1  18         46.43         44.23         2.04 o                         
   3   1  18         19.73         23.03         1.76 o                         
   4   1  18          3.87          3.56         1.69 o                         
  -4   2  18         31.21         31.01         7.94 o                         
  -3   2  18         40.97         34.34         2.39 o                         
  -2   2  18         25.79         25.61         2.01 o                         
  -1   2  18         20.70         20.15         1.29 o                         
   0   2  18         46.73         51.53         2.11 o                         
   1   2  18         20.69         20.06         1.18 o                         
   2   2  18         25.69         26.19         1.88 o                         
   3   2  18         40.98         39.67         2.54 o                         
   4   2  18         31.23         27.17         5.36 o                         
  -3   3  18         40.70         48.16         3.35 o                         
  -2   3  18          7.42          9.97         1.64 o                         
  -1   3  18        101.93         99.59         2.97 o                         
   0   3  18         61.49         63.51         3.96 o                         
   1   3  18        101.62        101.08         2.72 o                         
   2   3  18          7.39          7.16         1.00 o                         
   3   3  18         40.52         43.04         2.34 o                         
  -3   4  18         38.32         37.01         2.83 o                         
  -2   4  18        106.48        110.13         4.09 o                         
  -1   4  18        169.03        172.16         4.17 o                         
   0   4  18          0.20         -0.56         0.72 o                         
   1   4  18        169.32        173.18         4.59 o                         
   2   4  18        106.39        109.91         2.99 o                         
   3   4  18         38.51         36.79         3.18 o                         
  -3   5  18        184.93        204.81         6.05 o                         
  -2   5  18         12.45         13.41         1.76 o                         
  -1   5  18         43.49         47.36         3.41 o                         
   0   5  18        376.29        376.86         7.66 o                         
   1   5  18         43.38         43.32         2.45 o                         
   2   5  18         12.45         11.12         1.31 o                         
   3   5  18        184.75        191.71         7.88 o                         
  -3   6  18          1.44          1.00         1.45 o                         
  -2   6  18         19.09         19.37         2.46 o                         
  -1   6  18         10.77         10.18         1.96 o                         
   0   6  18         29.06         30.22         3.17 o                         
   1   6  18         10.73         10.65         1.78 o                         
   2   6  18         19.11         20.94         1.78 o                         
   3   6  18          1.47          1.87         1.68 o                         
  -2   7  18          4.21          3.38         1.26 o                         
  -1   7  18         28.53         31.54         3.22 o                         
   0   7  18         35.55         37.29         2.78 o                         
   1   7  18         28.64         28.19         2.43 o                         
   2   7  18          4.21          2.79         1.16 o                         
  -1   8  18          2.10          3.76         2.83 o                         
   0   8  18         53.98         56.50         3.72 o                         
   1   8  18          2.10          1.72         1.58 o                         
   0   9  18         23.83         22.08         2.64 o                         
   1   0  19         22.01         19.48         1.62 o                         
   2   0  19          0.23          0.52         1.04 o                         
   3   0  19          1.22          0.66         0.88 o                         
  -3   1  19          6.39          3.97         2.15 o                         
  -2   1  19        109.18        110.56         3.68 o                         
  -1   1  19          7.20          4.66         1.58 o                         
   0   1  19        266.20        269.81         4.89 o                         
   1   1  19          7.25          8.20         1.03 o                         
   2   1  19        109.06        115.29         3.34 o                         
   3   1  19          6.39          6.33         1.28 o                         
  -3   2  19        171.08        164.88         5.29 o                         
  -2   2  19         24.90         25.93         2.08 o                         
  -1   2  19        228.34        226.27         5.47 o                         
   0   2  19         20.36         16.03         1.63 o                         
   1   2  19        228.40        219.41         4.41 o                         
   2   2  19         24.82         23.89         1.80 o                         
   3   2  19        170.81        169.75         4.83 o                         
  -3   3  19         29.76         29.95         2.53 o                         
  -2   3  19         33.30         36.24         2.45 o                         
  -1   3  19          7.88          8.41         1.12 o                         
   0   3  19         29.20         25.41         2.00 o                         
   1   3  19          7.85         10.54         1.14 o                         
   2   3  19         33.01         36.33         1.98 o                         
   3   3  19         29.78         32.22         2.39 o                         
  -3   4  19        106.11        104.77         4.28 o                         
  -2   4  19         25.81         27.49         2.45 o                         
  -1   4  19        107.81        112.22         3.30 o                         
   0   4  19          5.60          6.49         1.15 o                         
   1   4  19        108.09        115.53         3.75 o                         
   2   4  19         25.89         28.84         1.85 o                         
   3   4  19        106.24        107.76         3.98 o                         
  -2   5  19         86.63         88.43         6.02 o                         
  -1   5  19         52.66         62.36         3.07 o                         
   0   5  19         45.77         54.00         3.60 o                         
   1   5  19         52.76         61.81         2.99 o                         
   2   5  19         86.60         93.91         2.89 o                         
  -2   6  19         11.67         12.39         2.14 o                         
  -1   6  19        124.37        131.21         4.69 o                         
   0   6  19         43.50         42.65         2.94 o                         
   1   6  19        124.88        128.54         4.07 o                         
   2   6  19         11.70         11.73         1.67 o                         
  -1   7  19        115.39        111.08         4.70 o                         
   0   7  19         64.33         67.08         3.63 o                         
   1   7  19        115.60        111.05         4.65 o                         
   0   8  19          4.94          3.20         1.53 o                         
   0   0  20        149.87        140.12         5.20 o                         
   1   0  20         49.50         50.31         3.03 o                         
   2   0  20         24.22         23.12         2.76 o                         
   3   0  20         51.80         50.43         5.14 o                         
  -3   1  20         48.85         62.05         6.55 o                         
  -2   1  20         40.44         42.48         2.65 o                         
  -1   1  20         66.04         66.63         2.89 o                         
   0   1  20          3.89          4.54         1.15 o                         
   1   1  20         66.13         65.49         2.93 o                         
   2   1  20         40.26         46.64         2.47 o                         
   3   1  20         48.71         58.18         3.43 o                         
  -3   2  20         41.45         40.65         3.30 o                         
  -2   2  20          4.59          4.55         1.29 o                         
  -1   2  20         25.54         26.90         2.06 o                         
   0   2  20        174.37        163.06         4.90 o                         
   1   2  20         25.42         27.16         2.07 o                         
   2   2  20          4.57          4.70         1.06 o                         
   3   2  20         41.29         34.32         4.69 o                         
  -2   3  20         93.27         98.31         4.50 o                         
  -1   3  20         23.84         27.21         2.10 o                         
   0   3  20          6.01          4.06         1.08 o                         
   1   3  20         23.71         26.15         2.11 o                         
   2   3  20         93.18         96.77         3.21 o                         
  -2   4  20          9.09          9.65         1.73 o                         
  -1   4  20          5.55          5.90         1.35 o                         
   0   4  20          1.90          4.57         1.17 o                         
   1   4  20          5.44          6.00         1.31 o                         
   2   4  20          9.10          6.79         1.19 o                         
  -2   5  20         52.77         57.45         3.79 o                         
  -1   5  20         30.79         29.62         2.73 o                         
   0   5  20         18.73         18.55         1.90 o                         
   1   5  20         30.80         32.77         2.37 o                         
   2   5  20         52.50         55.30         2.65 o                         
  -1   6  20         27.55         25.54         2.71 o                         
   0   6  20        111.07        101.75         6.57 o                         
   1   6  20         27.41         28.40         2.51 o                         
   1   0  21         11.41         13.24         1.68 o                         
   2   0  21         27.40         29.18         2.55 o                         
  -2   1  21         24.04         24.73         2.31 o                         
  -1   1  21         68.86         74.59         3.21 o                         
   0   1  21         17.64         16.53         2.21 o                         
   1   1  21         68.94         76.67         3.26 o                         
   2   1  21         23.89         25.87         2.41 o                         
  -2   2  21         84.84         88.41         4.41 o                         
  -1   2  21          5.01          5.16         1.23 o                         
   0   2  21         15.51         14.58         1.66 o                         
   1   2  21          4.95          4.50         1.20 o                         
   2   2  21         84.62         77.59         3.49 o                         
  -2   3  21         15.12         14.71         2.17 o                         
  -1   3  21         13.18         16.70         2.17 o                         
   0   3  21         28.06         32.30         2.36 o                         
   1   3  21         13.17         11.80         1.64 o                         
   2   3  21         15.14         16.86         1.95 o                         
  -1   4  21         12.02         12.01         3.97 o                         
   0   4  21          0.17          0.27         1.66 o                         
   1   4  21         11.96         10.32         1.58 o                         
   0   5  21          2.55          1.25         1.43 o                         
   0   0  22         68.26         70.34         5.79 o                         
   1   0  22        292.87        306.68         9.61 o                         
  -1   1  22         95.87         93.55         4.26 o                         
   0   1  22         11.19         10.21         2.22 o                         
   1   1  22         95.85         90.88         5.51 o                         
  -1   2  22         11.94          8.57         2.09 o                         
   0   2  22        346.58        346.51        10.05 o                         
   1   2  22         11.88         11.65         2.00 o                         
   0   3  22         10.42         17.42         2.01 o                         
                                                                                
